# Supplementary material for: Transcriptomic analysis of Litchi chinensis pericarp during maturation with a focus on chlorophyll degradation and flavonoid biosynthesis
Source: BMC Genomics. 2015 Mar 21;16(1):225. doi: 10.1186/s12864-015-1433-4 (PMC4376514; doi:10.1186/s12864-015-1433-4)
Supplement: Additional file 2: — KEGG pathways involved in litchi fruit development. [file 12864_2015_1433_MOESM2_ESM.xls]

## Sheet: Sheet1
Pathway	All genes with pathway annotation (9518)	Pathway ID	With available maps in KEGG
Metabolic pathways	2417 (25.39%)	ko01100	NO
Biosynthesis of secondary metabolites	1189 (12.49%)	ko01110	NO
Ribosome	322 (3.38%)	ko03010	YES
RNA transport	309 (3.25%)	ko03013	YES
Plant hormone signal transduction	264 (2.77%)	ko04075	YES
Protein processing in endoplasmic reticulum	262 (2.75%)	ko04141	YES
Purine metabolism	252 (2.65%)	ko00230	YES
Spliceosome	251 (2.64%)	ko03040	YES
Starch and sucrose metabolism	224 (2.35%)	ko00500	YES
Plant-pathogen interaction	220 (2.31%)	ko04626	YES
Ribosome biogenesis in eukaryotes	218 (2.29%)	ko03008	YES
Ubiquitin mediated proteolysis	214 (2.25%)	ko04120	YES
Oxidative phosphorylation	213 (2.24%)	ko00190	YES
mRNA surveillance pathway	196 (2.06%)	ko03015	YES
RNA degradation	179 (1.88%)	ko03018	YES
Pyrimidine metabolism	173 (1.82%)	ko00240	YES
Glycolysis / Gluconeogenesis	166 (1.74%)	ko00010	YES
Phenylpropanoid biosynthesis	147 (1.54%)	ko00940	YES
Endocytosis	136 (1.43%)	ko04144	YES
Amino sugar and nucleotide sugar metabolism	133 (1.4%)	ko00520	YES
Phagosome	130 (1.37%)	ko04145	YES
Cysteine and methionine metabolism	124 (1.3%)	ko00270	YES
Peroxisome	123 (1.29%)	ko04146	YES
Glycerophospholipid metabolism	123 (1.29%)	ko00564	YES
Pyruvate metabolism	120 (1.26%)	ko00620	YES
Carbon fixation in photosynthetic organisms	112 (1.18%)	ko00710	YES
Inositol phosphate metabolism	105 (1.1%)	ko00562	YES
Aminoacyl-tRNA biosynthesis	103 (1.08%)	ko00970	YES
Phenylalanine metabolism	102 (1.07%)	ko00360	YES
DNA replication	101 (1.06%)	ko03030	YES
Arginine and proline metabolism	99 (1.04%)	ko00330	YES
Nucleotide excision repair	98 (1.03%)	ko03420	YES
Glutathione metabolism	93 (0.98%)	ko00480	YES
Glyoxylate and dicarboxylate metabolism	91 (0.96%)	ko00630	YES
Phosphatidylinositol signaling system	91 (0.96%)	ko04070	YES
Valine, leucine and isoleucine degradation	86 (0.9%)	ko00280	YES
Photosynthesis	79 (0.83%)	ko00195	YES
Glycerolipid metabolism	78 (0.82%)	ko00561	YES
Fructose and mannose metabolism	78 (0.82%)	ko00051	YES
Citrate cycle (TCA cycle)	77 (0.81%)	ko00020	YES
Galactose metabolism	76 (0.8%)	ko00052	YES
Pentose phosphate pathway	75 (0.79%)	ko00030	YES
Proteasome	75 (0.79%)	ko03050	YES
alpha-Linolenic acid metabolism	73 (0.77%)	ko00592	YES
Protein export	72 (0.76%)	ko03060	YES
Base excision repair	72 (0.76%)	ko03410	YES
Basal transcription factors	71 (0.75%)	ko03022	YES
Propanoate metabolism	69 (0.72%)	ko00640	YES
N-Glycan biosynthesis	68 (0.71%)	ko00510	YES
Pentose and glucuronate interconversions	68 (0.71%)	ko00040	YES
Glycine, serine and threonine metabolism	67 (0.7%)	ko00260	YES
Mismatch repair	66 (0.69%)	ko03430	YES
Cyanoamino acid metabolism	66 (0.69%)	ko00460	YES
Homologous recombination	65 (0.68%)	ko03440	YES
Terpenoid backbone biosynthesis	65 (0.68%)	ko00900	YES
Fatty acid metabolism	64 (0.67%)	ko00071	YES
Porphyrin and chlorophyll metabolism	63 (0.66%)	ko00860	YES
beta-Alanine metabolism	63 (0.66%)	ko00410	YES
Phenylalanine, tyrosine and tryptophan biosynthesis	62 (0.65%)	ko00400	YES
Ubiquinone and other terpenoid-quinone biosynthesis	60 (0.63%)	ko00130	YES
RNA polymerase	59 (0.62%)	ko03020	YES
Nitrogen metabolism	58 (0.61%)	ko00910	YES
SNARE interactions in vesicular transport	56 (0.59%)	ko04130	YES
Glycosylphosphatidylinositol(GPI)-anchor biosynthesis	55 (0.58%)	ko00563	YES
Tyrosine metabolism	54 (0.57%)	ko00350	YES
Ascorbate and aldarate metabolism	52 (0.55%)	ko00053	YES
Alanine, aspartate and glutamate metabolism	52 (0.55%)	ko00250	YES
Biosynthesis of unsaturated fatty acids	49 (0.51%)	ko01040	YES
Fatty acid biosynthesis	48 (0.5%)	ko00061	YES
Valine, leucine and isoleucine biosynthesis	48 (0.5%)	ko00290	YES
Ether lipid metabolism	47 (0.49%)	ko00565	YES
Circadian rhythm - plant	44 (0.46%)	ko04712	YES
Tropane, piperidine and pyridine alkaloid biosynthesis	43 (0.45%)	ko00960	YES
Carotenoid biosynthesis	43 (0.45%)	ko00906	YES
Linoleic acid metabolism	42 (0.44%)	ko00591	YES
Tryptophan metabolism	41 (0.43%)	ko00380	YES
Pantothenate and CoA biosynthesis	40 (0.42%)	ko00770	YES
Flavonoid biosynthesis	39 (0.41%)	ko00941	YES
Photosynthesis - antenna proteins	39 (0.41%)	ko00196	YES
Butanoate metabolism	36 (0.38%)	ko00650	YES
Sulfur metabolism	36 (0.38%)	ko00920	YES
Histidine metabolism	34 (0.36%)	ko00340	YES
Sphingolipid metabolism	34 (0.36%)	ko00600	YES
Natural killer cell mediated cytotoxicity	33 (0.35%)	ko04650	YES
One carbon pool by folate	32 (0.34%)	ko00670	YES
Other glycan degradation	31 (0.33%)	ko00511	NO
Steroid biosynthesis	31 (0.33%)	ko00100	YES
Lysine degradation	30 (0.32%)	ko00310	YES
Folate biosynthesis	30 (0.32%)	ko00790	YES
Zeatin biosynthesis	29 (0.3%)	ko00908	YES
Selenocompound metabolism	26 (0.27%)	ko00450	YES
Sulfur relay system	26 (0.27%)	ko04122	YES
Regulation of autophagy	26 (0.27%)	ko04140	YES
Glycosaminoglycan degradation	25 (0.26%)	ko00531	YES
Isoquinoline alkaloid biosynthesis	25 (0.26%)	ko00950	YES
Arachidonic acid metabolism	24 (0.25%)	ko00590	YES
Limonene and pinene degradation	23 (0.24%)	ko00903	YES
Circadian rhythm - mammal	22 (0.23%)	ko04710	YES
Fatty acid elongation in mitochondria	22 (0.23%)	ko00062	YES
Lysine biosynthesis	22 (0.23%)	ko00300	YES
Taurine and hypotaurine metabolism	21 (0.22%)	ko00430	YES
Non-homologous end-joining	21 (0.22%)	ko03450	YES
Nicotinate and nicotinamide metabolism	17 (0.18%)	ko00760	YES
Glucosinolate biosynthesis	16 (0.17%)	ko00966	NO
Monoterpenoid biosynthesis	15 (0.16%)	ko00902	YES
Stilbenoid, diarylheptanoid and gingerol biosynthesis	15 (0.16%)	ko00945	YES
Vitamin B6 metabolism	15 (0.16%)	ko00750	YES
Riboflavin metabolism	14 (0.15%)	ko00740	YES
Glycosphingolipid biosynthesis - globo series	14 (0.15%)	ko00603	YES
Thiamine metabolism	13 (0.14%)	ko00730	YES
Synthesis and degradation of ketone bodies	13 (0.14%)	ko00072	YES
Flavone and flavonol biosynthesis	12 (0.13%)	ko00944	YES
Brassinosteroid biosynthesis	12 (0.13%)	ko00905	YES
Diterpenoid biosynthesis	11 (0.12%)	ko00904	YES
Glycosphingolipid biosynthesis - ganglio series	8 (0.08%)	ko00604	YES
Sesquiterpenoid biosynthesis	8 (0.08%)	ko00909	NO
Biotin metabolism	6 (0.06%)	ko00780	YES
Lipoic acid metabolism	5 (0.05%)	ko00785	YES
Anthocyanin biosynthesis	5 (0.05%)	ko00942	YES
C5-Branched dibasic acid metabolism	5 (0.05%)	ko00660	YES
Caffeine metabolism	5 (0.05%)	ko00232	YES
ABC transporters	4 (0.04%)	ko02010	YES
Other types of O-glycan biosynthesis	4 (0.04%)	ko00514	NO

## Sheet: Sheet2
Additional File 4 - Pathway annotation of litchi UniGenes.
Pathway	All genes with pathway annotation (9518)	Pathway ID	With available maps in KEGG
Metabolic pathways	2417 (25.39%)	ko01100	NO
Biosynthesis of secondary metabolites	1189 (12.49%)	ko01110	NO
Ribosome	322 (3.38%)	ko03010	YES
RNA transport	309 (3.25%)	ko03013	YES
Plant hormone signal transduction	264 (2.77%)	ko04075	YES
Protein processing in endoplasmic reticulum	262 (2.75%)	ko04141	YES
Purine metabolism	252 (2.65%)	ko00230	YES
Spliceosome	251 (2.64%)	ko03040	YES
Starch and sucrose metabolism	224 (2.35%)	ko00500	YES
Plant-pathogen interaction	220 (2.31%)	ko04626	YES
Ribosome biogenesis in eukaryotes	218 (2.29%)	ko03008	YES
Ubiquitin mediated proteolysis	214 (2.25%)	ko04120	YES
Oxidative phosphorylation	213 (2.24%)	ko00190	YES
mRNA surveillance pathway	196 (2.06%)	ko03015	YES
RNA degradation	179 (1.88%)	ko03018	YES
Pyrimidine metabolism	173 (1.82%)	ko00240	YES
Glycolysis / Gluconeogenesis	166 (1.74%)	ko00010	YES
Phenylpropanoid biosynthesis	147 (1.54%)	ko00940	YES
Endocytosis	136 (1.43%)	ko04144	YES
Amino sugar and nucleotide sugar metabolism	133 (1.4%)	ko00520	YES
Phagosome	130 (1.37%)	ko04145	YES
Cysteine and methionine metabolism	124 (1.3%)	ko00270	YES
Peroxisome	123 (1.29%)	ko04146	YES
Glycerophospholipid metabolism	123 (1.29%)	ko00564	YES
Pyruvate metabolism	120 (1.26%)	ko00620	YES
Carbon fixation in photosynthetic organisms	112 (1.18%)	ko00710	YES
Inositol phosphate metabolism	105 (1.1%)	ko00562	YES
Aminoacyl-tRNA biosynthesis	103 (1.08%)	ko00970	YES
Phenylalanine metabolism	102 (1.07%)	ko00360	YES
DNA replication	101 (1.06%)	ko03030	YES
Arginine and proline metabolism	99 (1.04%)	ko00330	YES
Nucleotide excision repair	98 (1.03%)	ko03420	YES
Glutathione metabolism	93 (0.98%)	ko00480	YES
Glyoxylate and dicarboxylate metabolism	91 (0.96%)	ko00630	YES
Phosphatidylinositol signaling system	91 (0.96%)	ko04070	YES
Valine, leucine and isoleucine degradation	86 (0.9%)	ko00280	YES
Photosynthesis	79 (0.83%)	ko00195	YES
Glycerolipid metabolism	78 (0.82%)	ko00561	YES
Fructose and mannose metabolism	78 (0.82%)	ko00051	YES
Citrate cycle (TCA cycle)	77 (0.81%)	ko00020	YES
Galactose metabolism	76 (0.8%)	ko00052	YES
Pentose phosphate pathway	75 (0.79%)	ko00030	YES
Proteasome	75 (0.79%)	ko03050	YES
alpha-Linolenic acid metabolism	73 (0.77%)	ko00592	YES
Protein export	72 (0.76%)	ko03060	YES
Base excision repair	72 (0.76%)	ko03410	YES
Basal transcription factors	71 (0.75%)	ko03022	YES
Propanoate metabolism	69 (0.72%)	ko00640	YES
N-Glycan biosynthesis	68 (0.71%)	ko00510	YES
Pentose and glucuronate interconversions	68 (0.71%)	ko00040	YES
Glycine, serine and threonine metabolism	67 (0.7%)	ko00260	YES
Mismatch repair	66 (0.69%)	ko03430	YES
Cyanoamino acid metabolism	66 (0.69%)	ko00460	YES
Homologous recombination	65 (0.68%)	ko03440	YES
Terpenoid backbone biosynthesis	65 (0.68%)	ko00900	YES
Fatty acid metabolism	64 (0.67%)	ko00071	YES
Porphyrin and chlorophyll metabolism	63 (0.66%)	ko00860	YES
beta-Alanine metabolism	63 (0.66%)	ko00410	YES
Phenylalanine, tyrosine and tryptophan biosynthesis	62 (0.65%)	ko00400	YES
Ubiquinone and other terpenoid-quinone biosynthesis	60 (0.63%)	ko00130	YES
RNA polymerase	59 (0.62%)	ko03020	YES
Nitrogen metabolism	58 (0.61%)	ko00910	YES
SNARE interactions in vesicular transport	56 (0.59%)	ko04130	YES
Glycosylphosphatidylinositol(GPI)-anchor biosynthesis	55 (0.58%)	ko00563	YES
Tyrosine metabolism	54 (0.57%)	ko00350	YES
Ascorbate and aldarate metabolism	52 (0.55%)	ko00053	YES
Alanine, aspartate and glutamate metabolism	52 (0.55%)	ko00250	YES
Biosynthesis of unsaturated fatty acids	49 (0.51%)	ko01040	YES
Fatty acid biosynthesis	48 (0.5%)	ko00061	YES
Valine, leucine and isoleucine biosynthesis	48 (0.5%)	ko00290	YES
Ether lipid metabolism	47 (0.49%)	ko00565	YES
Circadian rhythm - plant	44 (0.46%)	ko04712	YES
Tropane, piperidine and pyridine alkaloid biosynthesis	43 (0.45%)	ko00960	YES
Carotenoid biosynthesis	43 (0.45%)	ko00906	YES
Linoleic acid metabolism	42 (0.44%)	ko00591	YES
Tryptophan metabolism	41 (0.43%)	ko00380	YES
Pantothenate and CoA biosynthesis	40 (0.42%)	ko00770	YES
Flavonoid biosynthesis	39 (0.41%)	ko00941	YES
Photosynthesis - antenna proteins	39 (0.41%)	ko00196	YES
Butanoate metabolism	36 (0.38%)	ko00650	YES
Sulfur metabolism	36 (0.38%)	ko00920	YES
Histidine metabolism	34 (0.36%)	ko00340	YES
Sphingolipid metabolism	34 (0.36%)	ko00600	YES
Natural killer cell mediated cytotoxicity	33 (0.35%)	ko04650	YES
One carbon pool by folate	32 (0.34%)	ko00670	YES
Other glycan degradation	31 (0.33%)	ko00511	NO
Steroid biosynthesis	31 (0.33%)	ko00100	YES
Lysine degradation	30 (0.32%)	ko00310	YES
Folate biosynthesis	30 (0.32%)	ko00790	YES
Zeatin biosynthesis	29 (0.3%)	ko00908	YES
Selenocompound metabolism	26 (0.27%)	ko00450	YES
Sulfur relay system	26 (0.27%)	ko04122	YES
Regulation of autophagy	26 (0.27%)	ko04140	YES
Glycosaminoglycan degradation	25 (0.26%)	ko00531	YES
Isoquinoline alkaloid biosynthesis	25 (0.26%)	ko00950	YES
Arachidonic acid metabolism	24 (0.25%)	ko00590	YES
Limonene and pinene degradation	23 (0.24%)	ko00903	YES
Circadian rhythm - mammal	22 (0.23%)	ko04710	YES
Fatty acid elongation in mitochondria	22 (0.23%)	ko00062	YES
Lysine biosynthesis	22 (0.23%)	ko00300	YES
Taurine and hypotaurine metabolism	21 (0.22%)	ko00430	YES
Non-homologous end-joining	21 (0.22%)	ko03450	YES
Nicotinate and nicotinamide metabolism	17 (0.18%)	ko00760	YES
Glucosinolate biosynthesis	16 (0.17%)	ko00966	NO
Monoterpenoid biosynthesis	15 (0.16%)	ko00902	YES
Stilbenoid, diarylheptanoid and gingerol biosynthesis	15 (0.16%)	ko00945	YES
Vitamin B6 metabolism	15 (0.16%)	ko00750	YES
Riboflavin metabolism	14 (0.15%)	ko00740	YES
Glycosphingolipid biosynthesis - globo series	14 (0.15%)	ko00603	YES
Thiamine metabolism	13 (0.14%)	ko00730	YES
Synthesis and degradation of ketone bodies	13 (0.14%)	ko00072	YES
Flavone and flavonol biosynthesis	12 (0.13%)	ko00944	YES
Brassinosteroid biosynthesis	12 (0.13%)	ko00905	YES
Diterpenoid biosynthesis	11 (0.12%)	ko00904	YES
Glycosphingolipid biosynthesis - ganglio series	8 (0.08%)	ko00604	YES
Sesquiterpenoid biosynthesis	8 (0.08%)	ko00909	NO
Biotin metabolism	6 (0.06%)	ko00780	YES
Lipoic acid metabolism	5 (0.05%)	ko00785	YES
Anthocyanin biosynthesis	5 (0.05%)	ko00942	YES
C5-Branched dibasic acid metabolism	5 (0.05%)	ko00660	YES
Caffeine metabolism	5 (0.05%)	ko00232	YES
ABC transporters	4 (0.04%)	ko02010	YES
Other types of O-glycan biosynthesis	4 (0.04%)	ko00514	NO
