# Supplementary material for: Transcriptomic analysis of Litchi chinensis pericarp during maturation with a focus on chlorophyll degradation and flavonoid biosynthesis
Source: BMC Genomics. 2015 Mar 21;16(1):225. doi: 10.1186/s12864-015-1433-4 (PMC4376514; doi:10.1186/s12864-015-1433-4)
Supplement: Additional file 6: — Differentially-expressed genes between the yellow and green libraries. RPKM, Reads Per Kb per Million reads; P-value, p value for hypothesis testing; and FDR: false discovery rate. We used FDR ≤ 0.001 and the absolute value of log2 Ratio ≥ 1 as the thresholds to judge the significance of gene expression differences. [file 12864_2015_1433_MOESM6_ESM.xlsx]

## Sheet: huang-VS-lv.GeneDiffExpFilter
GeneID	Gene_length	yellow-RPKM	green-RPKM	log2 Ratio(yellow/green)	Up-Down-Regulation(yellow/green)	P-value	FDR	Description
Unigene0021409	949	52.5058	0.001	15.6802	up	5.4954e-53	1.08452e-50	glutathione S-transferase [Litchi chinensis]
Unigene0002799	297	25.4842	0.001	14.6373	up	1.08822e-08	2.90642e-07	--
Unigene0046403	410	20.7681	0.001	14.3421	up	1.10917e-09	3.37914e-08	PREDICTED: lignin-forming anionic peroxidase [Vitis vinifera]
Unigene0039563	274	19.5666	0.001	14.2561	up	2.24246e-06	4.07611e-05	PREDICTED: UDP-glucose flavonoid 3-O-glucosyltransferase 7 [Vitis vinifera]
Unigene0044738	356	19.489	0.001	14.2504	up	4.98726e-08	1.20944e-06	PREDICTED: cellulose synthase-like protein E6-like [Vitis vinifera]
Unigene0010053	369	17.0931	0.001	14.0611	up	2.28564e-07	4.99004e-06	Hypoxia induced protein conserved region containing protein, expressed [Oryza sativa Japonica Group]
Unigene0003073	361	15.7247	0.001	13.9407	up	1.0475e-06	2.03121e-05	AP2 domain class transcription factor [Malus x domestica]
Unigene0036263	280	14.642	0.001	13.8378	up	4.70994e-05	0.000635105	--
Unigene0043753	438	12.9603	0.001	13.6618	up	1.0475e-06	2.03023e-05	AP2/ERF domain-containing transcription factor [Populus trichocarpa] >gi|222857089|gb|EEE94636.1| AP2/ERF domain-containing transcription factor [Populus trichocarpa]
Unigene0008436	494	8.29913	0.001	13.0187	up	4.70994e-05	0.000634891	predicted protein [Populus trichocarpa] >gi|222835923|gb|EEE74344.1| predicted protein [Populus trichocarpa]
Unigene0006788	575	7.6785	0.001	12.9066	up	2.2001e-05	0.000322977	PREDICTED: myb-related protein Myb4 [Vitis vinifera]
Unigene0025723	1917	6.25141	0.001	12.61	up	2.56272e-13	1.47723e-11	PREDICTED: potassium transporter 5-like isoform 1 [Vitis vinifera]
Unigene0018721	1876	37.6558	0.14736	7.99738	up	1.01043e-72	2.43855e-70	sesquiterpene synthase [Toona sinensis]
Unigene0028277	790	29.9399	0.349934	6.41884	up	6.24358e-24	7.02613e-22	PREDICTED: acyl-[acyl-carrier-protein] desaturase 6, chloroplastic [Vitis vinifera]
Unigene0047881	1309	34.6928	0.633571	5.77499	up	1.9034e-43	3.32987e-41	acyl CoA ligase [Linum usitatissimum]
Unigene0026269	1869	141.401	2.95825	5.5789	up	4.89082e-243	1.81422e-240	Homeodomain-like [Medicago truncatula]
Unigene0004248	987	39.3011	0.840268	5.54758	up	1.05203e-36	1.6528e-34	cytochrome P450 [Populus trichocarpa] >gi|222836229|gb|EEE74650.1| cytochrome P450 [Populus trichocarpa]
Unigene0024681	986	50.2157	1.12149	5.48464	up	2.68144e-46	4.9052e-44	MYC2 [Hevea brasiliensis]
Unigene0033049	1120	32.3814	0.740486	5.45055	up	3.8174e-34	5.66417e-32	PREDICTED: 1-aminocyclopropane-1-carboxylate oxidase homolog 11 [Vitis vinifera]
Unigene0000853	334	30.2148	0.827689	5.19002	up	4.58334e-10	1.46076e-08	--
Unigene0022885	762	26.4875	0.725585	5.19002	up	4.19942e-19	4.185e-17	Progesterone 5-beta-reductase [Medicago truncatula] >gi|355504394|gb|AES85597.1| Progesterone 5-beta-reductase [Medicago truncatula]
Unigene0005792	416	23.5009	0.664539	5.14422	up	9.53062e-10	2.92355e-08	UDP-glucose flavonoid glucosyl-transferase [Litchi chinensis]
Unigene0049931	553	32.5062	0.999812	5.02291	up	6.94942e-17	6.37088e-15	PREDICTED: probable NADH dehydrogenase-like [Vitis vinifera]
Unigene0026534	1832	62.1438	2.11259	4.87852	up	6.7194e-99	1.84378e-96	cytochrome P450 [Populus trichocarpa] >gi|222849313|gb|EEE86860.1| cytochrome P450 [Populus trichocarpa]
Unigene0027592	1376	67.153	2.41088	4.79982	up	7.9697e-80	1.97088e-77	PREDICTED: ethylene-responsive transcription factor ABR1 [Vitis vinifera]
Unigene0041959	307	24.6541	0.900482	4.77499	up	1.55814e-07	3.48532e-06	--
Unigene0020403	1422	189.841	6.99869	4.76157	up	3.34896e-229	1.21969e-226	PREDICTED: LOB domain-containing protein 41-like [Glycine max]
Unigene0037661	348	20.8432	0.794391	4.71359	up	3.21152e-07	6.8509e-06	--
Unigene0047136	1009	7.18874	0.273982	4.71359	up	3.21152e-07	6.84725e-06	protein kinase domain-containing protein [Arabidopsis thaliana] >gi|332191588|gb|AEE29709.1| protein kinase domain-containing protein [Arabidopsis thaliana]
Unigene0026199	206	35.2109	1.34198	4.71359	up	3.21152e-07	6.84361e-06	acyl:coa ligase [Populus trichocarpa] >gi|222869469|gb|EEF06600.1| acyl:coa ligase [Populus trichocarpa]
Unigene0025332	1929	199.455	7.73883	4.6878	up	0	0	BAHD acyltransferase [Erythroxylum coca]
Unigene0047911	877	7.91115	0.31522	4.64946	up	6.60948e-07	1.33597e-05	PREDICTED: kelch repeat-containing protein At3g27220 [Vitis vinifera]
Unigene0045461	314	21.0914	0.880408	4.58234	up	1.35807e-06	2.57853e-05	--
Unigene0014604	241	82.4404	3.44126	4.58234	up	1.05278e-17	9.9473e-16	--
Unigene0029573	2796	2.36864	0.0988727	4.58234	up	1.35807e-06	2.57975e-05	PREDICTED: probable LRR receptor-like serine/threonine-protein kinase At2g24230 [Vitis vinifera]
Unigene0012582	331	40.0164	1.67038	4.58234	up	3.56934e-12	1.45913e-10	PREDICTED: uncharacterized glycosyl hydrolase Rv2006/MT2062 [Vitis vinifera]
Unigene0042652	315	21.0245	0.877613	4.58234	up	1.35807e-06	2.57609e-05	PREDICTED: trehalose-phosphate phosphatase-like [Vitis vinifera]
Unigene0013155	267	24.8042	1.03539	4.58234	up	1.35807e-06	2.57731e-05	glucosyltransferase [Sinningia cardinalis]
Unigene0010420	891	7.07895	0.310267	4.51195	up	2.78556e-06	4.9642e-05	PREDICTED: nitrate transporter 1.4-like [Vitis vinifera]
Unigene0003575	306	20.6122	0.903425	4.51195	up	2.78556e-06	4.9664e-05	--
Unigene0047559	500	12.6147	0.552896	4.51195	up	2.78556e-06	4.96199e-05	hypothetical protein MTR_126s0006 [Medicago truncatula] >gi|355504232|gb|AES85435.1| hypothetical protein MTR_126s0006 [Medicago truncatula]
Unigene0000049	310	19.329	0.891768	4.43795	up	5.70264e-06	9.56296e-05	lipoxygenase 2 [Olea europaea]
Unigene0049423	856	227.683	10.9804	4.37402	up	1.82245e-157	6.08426e-155	wound induced protein [Solanum lycopersicum]
Unigene0038303	320	17.7394	0.8639	4.35995	up	1.16501e-05	0.0001826	DC1 domain containing protein [Nicotiana tabacum]
Unigene0045496	625	9.08257	0.442317	4.35995	up	1.16501e-05	0.000182457	PREDICTED: ankyrin repeat-containing protein At5g02620-like [Vitis vinifera]
Unigene0008120	805	7.05169	0.343414	4.35995	up	1.16501e-05	0.000182386	PREDICTED: glutelin type-A 2 [Vitis vinifera]
Unigene0026200	461	12.3137	0.59967	4.35995	up	1.16501e-05	0.000182528	acyl:coa ligase [Populus trichocarpa] >gi|222869469|gb|EEF06600.1| acyl:coa ligase [Populus trichocarpa]
Unigene0009522	991	5.40993	0.278959	4.27749	up	2.37456e-05	0.000345298	PREDICTED: glucan endo-1,3-beta-glucosidase 11 [Vitis vinifera]
Unigene0044471	1911	7.92131	0.433984	4.19002	up	4.4697e-13	2.3135e-11	PREDICTED: cytochrome P450 83B1 [Vitis vinifera]
Unigene0004427	795	19.041	1.0432	4.19002	up	4.4697e-13	2.31052e-11	Peptide transporter PTR1 [Medicago truncatula] >gi|355512788|gb|AES94411.1| Peptide transporter PTR1 [Medicago truncatula]
Unigene0005858	692	49.6749	2.79644	4.15085	up	5.55108e-28	7.03757e-26	PREDICTED: nitrate transporter 1.5-like [Vitis vinifera]
Unigene0014603	563	77.3013	4.41924	4.12862	up	6.03954e-35	9.13042e-33	PREDICTED: probable WRKY transcription factor 45 [Vitis vinifera] >gi|388324555|gb|AFK27601.1| WRKY45 [Vitis amurensis]
Unigene0024680	713	61.0388	3.48953	4.12862	up	6.03954e-35	9.09609e-33	lMYC5 [Hevea brasiliensis]
Unigene0020400	1177	51.1768	3.05338	4.06701	up	2.47402e-47	4.6752e-45	C2H2L domain class transcription factor [Malus x domestica]
Unigene0044011	484	47.5657	2.85587	4.05792	up	7.0881e-19	7.01144e-17	cold-regulated LTCOR12 [Jatropha curcas]
Unigene0012353	544	16.8118	1.01635	4.048	up	3.6067e-08	8.95239e-07	white-brown-complex ABC transporter family [Populus trichocarpa] >gi|222865421|gb|EEF02552.1| white-brown-complex ABC transporter family [Populus trichocarpa]
Unigene0028278	640	35.4788	2.15975	4.03802	up	1.42253e-18	1.38324e-16	stearoyl-ACP desaturase [Ricinus communis] >gi|195963829|gb|ACG59947.1| stearoyl-acyl-carrier protein desaturase [Ricinus communis] >gi|195963831|gb|ACG59948.1| stearoyl-acyl-carrier protein desaturase [Ricinus communis] >gi|223534540|gb|EEF36239.1| stearoyl-ACP desaturase [Ricinus communis]
Unigene0011589	301	29.3365	1.83686	3.99738	up	7.25218e-08	1.70904e-06	UDP-glucose glucosyltransferase [Gardenia jasminoides]
Unigene0049431	611	205.427	13.1211	3.96867	up	2.80036e-95	7.58027e-93	OSJNBa0019K04.5 [Oryza sativa Japonica Group] >gi|116309923|emb|CAH66956.1| OSIGBa0147H17.4 [Oryza sativa Indica Group]
Unigene0006485	315	26.0303	1.75523	3.89046	up	2.914e-07	6.26627e-06	PREDICTED: cellulose synthase-like protein E6-like [Vitis vinifera]
Unigene0016275	503	56.4275	3.84719	3.87452	up	2.99192e-22	3.2221e-20	predicted protein [Populus trichocarpa] >gi|222861830|gb|EEE99372.1| predicted protein [Populus trichocarpa]
Unigene0021600	1114	25.1954	1.73711	3.8584	up	5.95214e-22	6.37579e-20	PREDICTED: probable carboxylesterase 2-like [Vitis vinifera]
Unigene0012151	312	38.4101	2.65815	3.85299	up	4.75722e-10	1.51257e-08	PREDICTED: peroxidase 16-like [Glycine max]
Unigene0009974	551	36.0583	2.5086	3.84538	up	7.21276e-16	6.24098e-14	--
Unigene0028351	695	57.1745	3.97767	3.84538	up	1.89043e-30	2.52448e-28	PREDICTED: cysteine-rich receptor-like protein kinase 29-like [Vitis vinifera]
Unigene0010570	618	12.7576	0.894654	3.83388	up	5.82144e-07	1.19111e-05	At4g33980 [Arabidopsis thaliana]
Unigene0017391	1277	30.8699	2.16482	3.83388	up	3.75374e-30	4.99609e-28	PREDICTED: ethylene-responsive transcription factor 12-like [Vitis vinifera]
Unigene0035791	750	51.7202	3.68597	3.81061	up	1.47748e-29	1.94069e-27	--
Unigene0020426	1423	21.7189	1.55417	3.80473	up	8.54666e-24	9.5375e-22	alcohol dehydrogenase [Prunus armeniaca]
Unigene0012520	510	14.8408	1.08411	3.77499	up	1.1601e-06	2.23335e-05	DC1 domain-containing protein [Arabidopsis thaliana] >gi|332191930|gb|AEE30051.1| DC1 domain-containing protein [Arabidopsis thaliana]
Unigene0017293	922	12.3137	0.899506	3.77499	up	1.88297e-09	5.58368e-08	Myb transcription factor [Citrus sinensis] >gi|377655438|gb|AFB73910.1| Myb transcription factor [Citrus sinensis] >gi|377655445|gb|AFB73913.1| Myb transcription factor [Citrus sinensis] >gi|377655447|gb|AFB73914.1| Myb transcription factor [Citrus sinensis]
Unigene0022539	850	229.29	17.2373	3.73357	up	3.36322e-140	1.09543e-137	contains similarity to Solanum lycopersicum (tomato) wound-induced protein (GB:X59882) [Arabidopsis thaliana] >gi|4538956|emb|CAB39780.1| probable wound-induced protein [Arabidopsis thaliana] >gi|7267724|emb|CAB78150.1| probable wound-induced protein [Arabidopsis thaliana] >gi|21553934|gb|AAM63015.1| probable wound-induced protein [Arabidopsis thaliana] >gi|90962948|gb|ABE02398.1| At4g10270 [Arab…
Unigene0002922	1462	20.061	1.51271	3.72918	up	2.59554e-22	2.80276e-20	PREDICTED: UDP-glycosyltransferase 91A1 [Vitis vinifera]
Unigene0028070	2285	733.694	56.1365	3.70817	up	0	0	sulfate/bicarbonate/oxalate exchanger and transporter sat-1 [Populus trichocarpa] >gi|222873225|gb|EEF10356.1| sulfate/bicarbonate/oxalate exchanger and transporter sat-1 [Populus trichocarpa]
Unigene0016276	336	53.4998	4.11381	3.70099	up	4.3733e-14	3.20885e-12	--
Unigene0011292	892	36.0622	2.78927	3.69252	up	3.67778e-24	4.17392e-22	PREDICTED: peroxidase 25 [Vitis vinifera]
Unigene0044731	266	40.3101	3.11784	3.69252	up	7.3972e-09	2.02284e-07	--
Unigene0008544	575	35.1017	2.88468	3.60506	up	2.31794e-15	1.95497e-13	PREDICTED: UDP-glycosyltransferase 85A2 [Vitis vinifera]
Unigene0014085	379	17.4742	1.45883	3.58234	up	9.0284e-06	0.00014491	--
Unigene0024896	2036	103.935	8.68992	3.58019	up	7.07586e-147	2.32355e-144	PREDICTED: sugar transport protein 13 [Vitis vinifera] >gi|66016961|gb|AAT09979.1| hexose transporter [Vitis vinifera] >gi|310877796|gb|ADP37129.1| hexose transporter [Vitis vinifera]
Unigene0029375	460	21.253	1.80292	3.55926	up	5.66888e-08	1.35344e-06	PREDICTED: probable receptor-like protein kinase At1g11050 [Vitis vinifera]
Unigene0014169	631	15.4935	1.31433	3.55926	up	5.66888e-08	1.35424e-06	--
Unigene0024554	1985	6.51388	0.557074	3.54758	up	3.73472e-10	1.2037e-08	PREDICTED: respiratory burst oxidase homolog protein B-like isoform 1 [Glycine max]
Unigene0034997	999	116.171	9.96209	3.54366	up	1.31427e-80	3.31147e-78	PREDICTED: 8-hydroxyquercetin 8-O-methyltransferase [Vitis vinifera]
Unigene0048071	958	50.3666	4.32852	3.54052	up	2.2618e-34	3.39372e-32	expansin [Breonia chinensis] >gi|351630261|gb|AEQ55285.1| expansin [Breonia chinensis]
Unigene0044438	269	33.9987	3.08306	3.46304	up	2.17714e-07	4.76355e-06	--
Unigene0012866	305	49.6315	4.53194	3.45306	up	1.88442e-11	7.00962e-10	--
Unigene0006581	628	14.061	1.32061	3.41242	up	4.24932e-07	8.90357e-06	ripening-related pectate lyase [Mangifera indica]
Unigene0049850	601	38.8306	3.67984	3.39948	up	9.08986e-17	8.27632e-15	alcohol dehydrogenase [Dimocarpus longan]
Unigene0011590	772	15.1147	1.43237	3.39948	up	5.42728e-09	1.51412e-07	glycosyltransferase [Nicotiana tabacum]
Unigene0028968	2342	17.2361	1.65255	3.38267	up	6.62972e-28	8.32601e-26	phosphate transporter [Citrus trifoliata]
Unigene0045397	385	14.7444	1.43609	3.35995	up	6.81652e-05	0.000887211	cellulose synthase-like protein CslE [Nicotiana tabacum]
Unigene0046006	219	25.9206	2.52464	3.35995	up	6.81652e-05	0.000886922	--
Unigene0007125	626	9.06806	0.883221	3.35995	up	6.81652e-05	0.000887787	PREDICTED: U-box domain-containing protein 43-like [Vitis vinifera]
Unigene0007692	347	16.3591	1.59336	3.35995	up	6.81652e-05	0.000887499	PR-4 type protein [Vitis vinifera] >gi|295814499|gb|ADG35965.1| pathogenesis-related protein 4 [Vitis hybrid cultivar]
Unigene0050603	1547	252.375	24.6605	3.35529	up	1.94179e-254	7.33886e-252	PREDICTED: probable 2-oxoglutarate/Fe(II)-dependent dioxygenase-like [Vitis vinifera]
Unigene0022861	534	47.246	4.65924	3.34203	up	9.04982e-18	8.59132e-16	conserved hypothetical protein [Ricinus communis] >gi|223544054|gb|EEF45580.1| conserved hypothetical protein [Ricinus communis]
Unigene0045096	1282	134.56	13.3696	3.33122	up	1.10182e-112	3.22198e-110	PREDICTED: 2-aminoethanethiol dioxygenase [Vitis vinifera]
Unigene0029970	1209	9.12973	0.914634	3.31931	up	2.04114e-08	5.26543e-07	WRKY domain class transcription factor [Prunus salicina]
Unigene0048686	1905	28.8052	2.90234	3.31104	up	1.01223e-36	1.59653e-34	ABA 8'-hydroxylase [Citrus sinensis]
Unigene0040379	509	16.1091	1.62936	3.3055	up	1.6043e-06	2.99355e-05	UDP-glucose flavonoid glucosyl-transferase [Litchi chinensis]
Unigene0011965	426	19.2478	1.94682	3.3055	up	1.6043e-06	2.99494e-05	expressed protein [Arabidopsis thaliana] >gi|98960999|gb|ABF58983.1| At2g31090 [Arabidopsis thaliana]
Unigene0046876	2799	32.224	3.2593	3.3055	up	2.75684e-59	5.72251e-57	PREDICTED: respiratory burst oxidase homolog protein C-like [Vitis vinifera]
Unigene0011194	696	242.416	24.6261	3.29922	up	2.79296e-109	8.04975e-107	--
Unigene0044470	495	629.46	64.7838	3.28041	up	3.03694e-199	1.07669e-196	PREDICTED: 14 kDa proline-rich protein DC2.15 isoform 1 [Vitis vinifera]
Unigene0022886	486	33.0941	3.41294	3.27749	up	1.32649e-11	4.99453e-10	Progesterone 5-beta-reductase [Medicago truncatula] >gi|355504394|gb|AES85597.1| Progesterone 5-beta-reductase [Medicago truncatula]
Unigene0020586	728	55.016	5.69605	3.27182	up	6.55812e-27	8.0101e-25	PREDICTED: epidermis-specific secreted glycoprotein EP1-like [Vitis vinifera]
Unigene0015517	905	163.782	17.4116	3.23365	up	1.94047e-94	5.21738e-92	conserved hypothetical protein [Ricinus communis] >gi|223545411|gb|EEF46916.1| conserved hypothetical protein [Ricinus communis]
Unigene0027725	1281	145.743	15.5381	3.22955	up	2.29738e-118	6.86848e-116	PREDICTED: 12-oxophytodienoate reductase 2 [Vitis vinifera]
Unigene0024367	1355	30.4894	3.26433	3.22345	up	2.38774e-27	2.9524e-25	expressed protein [Oryza sativa Japonica Group]
Unigene0040564	295	25.657	2.81134	3.19002	up	5.97662e-06	9.91861e-05	flowering promoting factor-like 1 [Nicotiana tabacum]
Unigene0036173	268	28.2418	3.09457	3.19002	up	5.97662e-06	9.92272e-05	trehalose 6-phosphate phosphatase [Nicotiana tabacum]
Unigene0042576	283	26.7449	2.93054	3.19002	up	5.97662e-06	9.91451e-05	--
Unigene0012799	1105	27.113	3.00215	3.17492	up	6.02968e-20	6.25806e-18	PREDICTED: probable pectate lyase 15 [Vitis vinifera]
Unigene0029335	1685	208.872	23.2971	3.1644	up	2.9294e-217	1.05728e-214	PREDICTED: uncharacterized acetyltransferase At3g50280-like [Vitis vinifera]
Unigene0025694	1884	74.8244	8.51061	3.13617	up	2.48278e-87	6.45877e-85	PREDICTED: probable polygalacturonase non-catalytic subunit JP630-like [Vitis vinifera]
Unigene0048720	700	10.3621	1.18478	3.12862	up	1.14712e-05	0.000180219	PREDICTED: kelch repeat-containing protein At3g27220 [Vitis vinifera]
Unigene0010387	809	56.5244	6.4926	3.12201	up	2.98134e-29	3.90322e-27	Inositol oxygenase [Medicago truncatula] >gi|355524698|gb|AET05152.1| Inositol oxygenase [Medicago truncatula]
Unigene0032219	443	27.0518	3.12018	3.11602	up	1.33885e-08	3.54508e-07	--
Unigene0028265	1757	18.8466	2.20277	3.09691	up	2.04738e-21	2.18726e-19	WRKY transcription factor 5 [Dimocarpus longan]
Unigene0012166	837	28.2587	3.30284	3.09691	up	1.10828e-15	9.4872e-14	ESCAROLA [Arabidopsis thaliana] >gi|30102700|gb|AAP21268.1| At1g20900 [Arabidopsis thaliana] >gi|119657398|tpd|FAA00298.1| TPA: AT-hook motif nuclear localized protein 27 [Arabidopsis thaliana]
Unigene0001944	412	27.5563	3.35495	3.03802	up	4.8357e-08	1.17553e-06	--
Unigene0050747	1597	48.1838	5.88556	3.0333	up	6.94886e-47	1.30697e-44	PREDICTED: dehydration-responsive element-binding protein 2C-like [Vitis vinifera]
Unigene0018923	1065	12.7331	1.55745	3.03133	up	2.34108e-09	6.84586e-08	Syringolide-induced protein 14-1-1 [Medicago truncatula] >gi|355492883|gb|AES74086.1| Syringolide-induced protein 14-1-1 [Medicago truncatula]
Unigene0006958	645	27.8696	3.42881	3.02291	up	5.67478e-12	2.25539e-10	hypothetical protein [Jatropha curcas]
Unigene0011507	266	24.8974	3.11784	2.99738	up	4.17274e-05	0.000571516	extensin (class I) [Solanum lycopersicum]
Unigene0026173	875	26.3106	3.47535	2.92042	up	1.65776e-14	1.32034e-12	PREDICTED: probable inactive poly [ADP-ribose] polymerase SRO2 [Vitis vinifera]
Unigene0016046	769	40.1898	5.39235	2.89784	up	7.13236e-19	7.03785e-17	PREDICTED: ethylene-responsive transcription factor ERF025-like [Vitis vinifera]
Unigene0009772	627	13.0774	1.76362	2.89046	up	6.85144e-06	0.000112631	PREDICTED: ankyrin repeat-containing protein At3g12360-like [Vitis vinifera]
Unigene0011908	580	24.4681	3.33644	2.87452	up	2.68104e-09	7.77191e-08	unknown [Populus trichocarpa]
Unigene0017250	999	10.1018	1.38362	2.8681	up	6.0802e-07	1.23899e-05	PREDICTED: protein TIFY 9 [Vitis vinifera]
Unigene0008370	793	25.4521	3.4861	2.8681	up	1.14662e-12	5.16134e-11	PREDICTED: inactive rhomboid protein 1 [Vitis vinifera]
Unigene0008495	549	29.2964	4.02839	2.86245	up	2.4694e-10	8.06926e-09	At4g10262 [Arabidopsis thaliana]
Unigene0012867	346	92.9695	12.7837	2.86245	up	2.34508e-19	2.36052e-17	At3g19660 [Arabidopsis thaliana]
Unigene0001163	530	22.6112	3.1296	2.85299	up	5.48104e-08	1.31407e-06	class I chitinase [Dimocarpus longan] >gi|301323233|gb|ADK70388.1| class I chitinase [Dimocarpus longan]
Unigene0022538	428	50.8419	7.10497	2.83912	up	1.99463e-13	1.21258e-11	contains similarity to Solanum lycopersicum (tomato) wound-induced protein (GB:X59882) [Arabidopsis thaliana] >gi|4538956|emb|CAB39780.1| probable wound-induced protein [Arabidopsis thaliana] >gi|7267724|emb|CAB78150.1| probable wound-induced protein [Arabidopsis thaliana] >gi|21553934|gb|AAM63015.1| probable wound-induced protein [Arabidopsis thaliana] >gi|90962948|gb|ABE02398.1| At4g10270 [Arab…
Unigene0010609	1118	68.5458	9.64354	2.82943	up	1.45346e-43	2.57648e-41	PREDICTED: cysteine-rich receptor-like protein kinase 29-like isoform 2 [Glycine max]
Unigene0024094	512	19.0945	2.69969	2.82229	up	1.1351e-06	2.19259e-05	NAC domain protein, IPR003441 [Populus trichocarpa] >gi|222845910|gb|EEE83457.1| NAC domain protein, IPR003441 [Populus trichocarpa]
Unigene0027802	1032	74.8691	10.715	2.80473	up	1.62732e-43	2.87197e-41	PREDICTED: probable xyloglucan endotransglucosylase/hydrolase protein 23-like [Vitis vinifera]
Unigene0043482	722	21.403	3.06314	2.80473	up	8.52678e-10	2.63988e-08	PREDICTED: probable LRR receptor-like serine/threonine-protein kinase At1g74360-like [Vitis vinifera]
Unigene0010430	504	38.1694	5.48508	2.79883	up	7.32834e-12	2.87268e-10	bifunctional inhibitor/lipid-transfer protein/seed storage 2S albumin-like protein [Arabidopsis thaliana] >gi|30693968|ref|NP_850700.1| bifunctional inhibitor/lipid-transfer protein/seed storage 2S albumin-like protein [Arabidopsis thaliana] >gi|30102818|gb|AAP21327.1| At3g53980 [Arabidopsis thaliana] >gi|332645646|gb|AEE79167.1| bifunctional inhibitor/lipid-transfer protein/seed storage 2S album…
Unigene0031943	226	185.592	26.9109	2.78587	up	3.7986e-24	4.29886e-22	--
Unigene0013796	636	167.105	24.3413	2.77927	up	1.09414e-58	2.24787e-56	defensin [Helianthus annuus]
Unigene0045299	533	14.2004	2.07466	2.77499	up	2.3943e-05	0.000347412	PREDICTED: inactive rhomboid protein 1 [Vitis vinifera]
Unigene0032356	250	30.2752	4.42317	2.77499	up	2.3943e-05	0.000347664	--
Unigene0015518	895	19.0277	2.77992	2.77499	up	1.4579e-10	4.88757e-09	lipoxygenase [Citrus jambhiri]
Unigene0045066	357	21.2011	3.09746	2.77499	up	2.3943e-05	0.00034779	--
Unigene0033307	1739	4.35239	0.635878	2.77499	up	2.3943e-05	0.000347538	PREDICTED: vegetative incompatibility protein HET-E-1-like [Vitis vinifera]
Unigene0047262	532	35.5677	5.19639	2.77499	up	1.35432e-11	5.09455e-10	AP2 domain class transcription factor [Malus x domestica]
Unigene0010790	691	13.6918	2.00035	2.77499	up	2.11098e-06	3.85461e-05	immediate-early salicylate-induced glucosyltransferase [Nicotiana tabacum]
Unigene0012111	477	46.9414	6.95467	2.75481	up	2.18206e-13	1.30669e-11	predicted protein [Populus trichocarpa] >gi|222854947|gb|EEE92494.1| predicted protein [Populus trichocarpa]
Unigene0045487	352	36.7331	5.49755	2.74022	up	3.18004e-08	7.9674e-07	--
Unigene0013030	461	19.8387	2.99835	2.72608	up	3.90996e-06	6.74304e-05	AP2/ERF domain-containing transcription factor [Populus trichocarpa] >gi|222864747|gb|EEF01878.1| AP2/ERF domain-containing transcription factor [Populus trichocarpa]
Unigene0047192	1959	53.7686	8.18478	2.71575	up	9.02482e-57	1.82602e-54	GH3 [Dimocarpus longan]
Unigene0046229	488	14.8636	2.26597	2.71359	up	4.44388e-05	0.000603494	Expressed protein [Arabidopsis thaliana]
Unigene0013739	226	32.0949	4.89289	2.71359	up	4.44388e-05	0.000603903	--
Unigene0007270	614	47.2537	7.20386	2.71359	up	1.06848e-16	9.66267e-15	--
Unigene0044467	268	27.0651	4.12609	2.71359	up	4.44388e-05	0.000603699	beta-tubulin 16 [Gossypium hirsutum]
Unigene0002743	356	20.3748	3.10616	2.71359	up	4.44388e-05	0.000603289	--
Unigene0004749	772	32.6805	5.01331	2.7046	up	1.1948e-14	9.63102e-13	PREDICTED: LOW QUALITY PROTEIN: chitinase 10-like [Vitis vinifera]
Unigene0026268	1127	111.932	17.416	2.68413	up	8.23292e-67	1.82225e-64	PREDICTED: abscisic acid receptor PYL4-like [Vitis vinifera]
Unigene0048889	1839	25.0373	3.90846	2.67941	up	2.48674e-25	2.89604e-23	cytochrome P450 [Populus trichocarpa] >gi|222842515|gb|EEE80062.1| cytochrome P450 [Populus trichocarpa]
Unigene0032838	631	13.9941	2.19056	2.67545	up	7.21102e-06	0.00011801	At3g20340 [Arabidopsis thaliana] >gi|45773836|gb|AAS76722.1| At3g20340 [Arabidopsis thaliana]
Unigene0017539	1166	133.071	20.864	2.67311	up	2.03244e-81	5.15339e-79	RING-H2 finger protein ATL5 [Arabidopsis thaliana] >gi|68565315|sp|Q9LZJ6.1|ATL5_ARATH RecName: Full=RING-H2 finger protein ATL5 >gi|7362749|emb|CAB83119.1| RING-H2 zinc finger protein ATL5 [Arabidopsis thaliana] >gi|32189289|gb|AAP75799.1| At3g62690 [Arabidopsis thaliana] >gi|110736661|dbj|BAF00294.1| RING-H2 zinc finger protein ATL5 [Arabidopsis thaliana] >gi|332646859|gb|AEE80380.1| RING-H2 fi…
Unigene0025901	1714	6.07183	0.96773	2.64946	up	1.18533e-06	2.27644e-05	PREDICTED: probable glycerol-3-phosphate acyltransferase 2-like [Glycine max]
Unigene0020696	1566	50.1446	8.12044	2.62646	up	3.12198e-41	5.34499e-39	PREDICTED: probable mitochondrial chaperone BCS1-B-like [Glycine max]
Unigene0005940	269	31.6539	5.13844	2.62298	up	1.32386e-05	0.00020438	PREDICTED: 21 kDa protein [Vitis vinifera]
Unigene0049333	776	19.5072	3.20623	2.60506	up	5.52952e-09	1.53943e-07	--
Unigene0015463	714	27.8265	4.64619	2.58234	up	2.69646e-11	9.85635e-10	Lipase [Medicago truncatula] >gi|355480476|gb|AES61679.1| Lipase [Medicago truncatula]
Unigene0021945	510	16.0775	2.71028	2.56854	up	2.41872e-05	0.000349815	At3g22970 [Arabidopsis thaliana]
Unigene0013981	1538	6.35655	1.07847	2.55926	up	3.94618e-06	6.78797e-05	PREDICTED: cation/H(+) antiporter 20-like [Vitis vinifera]
Unigene0015334	927	56.1333	9.54298	2.55635	up	4.78402e-27	5.86108e-25	alcohol dehydrogenase [Dimocarpus longan]
Unigene0014828	363	31.2761	5.33095	2.55259	up	6.51214e-07	1.31896e-05	--
Unigene0007375	555	26.1385	4.48294	2.54366	up	1.81626e-08	4.72488e-07	PREDICTED: probable inositol oxygenase [Vitis vinifera]
Unigene0006974	392	24.1352	4.23135	2.51195	up	7.15302e-06	0.000117204	PREDICTED: reticuline oxidase-like protein [Vitis vinifera]
Unigene0030537	451	104.889	18.389	2.51195	up	2.92666e-24	3.3309e-22	PREDICTED: U-box domain-containing protein 16 [Vitis vinifera]
Unigene0022978	734	15.0379	2.63643	2.51195	up	1.17801e-06	2.26347e-05	PREDICTED: ethylene-responsive transcription factor ERF023 [Vitis vinifera]
Unigene0016736	1248	30.0711	5.31631	2.49988	up	1.90413e-19	1.92149e-17	AP2/ERF domain-containing transcription factor [Populus trichocarpa] >gi|222856291|gb|EEE93838.1| AP2/ERF domain-containing transcription factor [Populus trichocarpa]
Unigene0010608	509	67.5344	11.9486	2.49878	up	6.3482e-18	6.09884e-16	PREDICTED: cysteine-rich receptor-like protein kinase 29-like isoform 2 [Glycine max]
Unigene0020587	580	56.0048	10.0093	2.48421	up	6.56142e-17	6.02898e-15	PREDICTED: epidermis-specific secreted glycoprotein EP1-like [Vitis vinifera]
Unigene0003734	463	29.9701	5.37372	2.47953	up	5.89028e-08	1.40462e-06	Triacylglycerol lipase [Medicago truncatula] >gi|355500967|gb|AES82170.1| Triacylglycerol lipase [Medicago truncatula]
Unigene0042023	526	22.7832	4.20453	2.43795	up	6.3149e-07	1.2842e-05	At2g18690/MSF3.7 [Arabidopsis thaliana] >gi|23505851|gb|AAN28785.1| At2g18690/MSF3.7 [Arabidopsis thaliana]
Unigene0015125	1009	78.4511	14.5211	2.43365	up	3.52524e-38	5.71774e-36	At5g66985 [Arabidopsis thaliana]
Unigene0024095	789	124.308	23.1249	2.4264	up	9.25466e-47	1.73252e-44	PREDICTED: NAC domain-containing protein 68 [Vitis vinifera]
Unigene0003684	669	70.2387	13.2232	2.40919	up	5.00494e-23	5.50846e-21	metallothionein-like protein 2a [Nelumbo nucifera]
Unigene0017683	824	37.1245	7.0454	2.39762	up	2.06898e-15	1.74868e-13	Predicted AT-hook DNA-binding family protein [Arabidopsis thaliana] >gi|119657378|tpd|FAA00288.1| TPA: AT-hook motif nuclear localized protein 17 [Arabidopsis thaliana] >gi|332008463|gb|AED95846.1| Predicted AT-hook DNA-binding family protein [Arabidopsis thaliana]
Unigene0025291	911	118.046	22.4557	2.3942	up	2.49804e-50	4.76555e-48	dicyanin precursor [Solanum lycopersicum] >gi|7670832|gb|AAF66242.1|AF243180_1 dicyanin [Solanum lycopersicum]
Unigene0019206	686	63.4412	12.0896	2.39166	up	2.90736e-21	3.08951e-19	PREDICTED: glutamate decarboxylase 1 [Vitis vinifera]
Unigene0050346	310	79.3504	15.1601	2.38796	up	1.31877e-12	5.86377e-11	extensin (class I) [Solanum lycopersicum]
Unigene0040617	447	106.533	20.4089	2.38403	up	4.80552e-23	5.30355e-21	polygalacturonase-inhibiting protein [Citrus jambhiri]
Unigene0040264	758	13.3136	2.55295	2.38267	up	6.7968e-06	0.000112009	PREDICTED: probable gluconokinase [Vitis vinifera]
Unigene0031944	758	375.695	72.212	2.37925	up	1.95944e-129	6.08519e-127	WRKY transcription factor B [Dimocarpus longan]
Unigene0021186	520	30.3238	5.84794	2.37445	up	1.6891e-08	4.40265e-07	PREDICTED: allene oxide cyclase 4, chloroplastic [Vitis vinifera]
Unigene0047839	1404	13.2526	2.5597	2.37223	up	8.64088e-10	2.67107e-08	PREDICTED: RING-H2 finger protein ATL60-like [Vitis vinifera]
Unigene0011533	290	167.471	32.4112	2.36935	up	2.60418e-23	2.88201e-21	protein rotundifolia like 12 [Arabidopsis thaliana] >gi|42822053|tpg|DAA02281.1| TPA_exp: DVL10 [Arabidopsis thaliana] >gi|332657874|gb|AEE83274.1| protein rotundifolia like 12 [Arabidopsis thaliana]
Unigene0042613	519	32.8128	6.39186	2.35995	up	5.07252e-09	1.41712e-07	PREDICTED: transcription factor bHLH118-like [Vitis vinifera]
Unigene0020404	2057	17.1712	3.35985	2.35352	up	3.19478e-17	2.95587e-15	PREDICTED: sugar transporter ERD6-like 16-like [Vitis vinifera]
Unigene0048529	623	54.1642	10.6497	2.34653	up	1.83646e-16	1.64224e-14	Os07g0142500 [Oryza sativa Japonica Group] >gi|24059939|dbj|BAC21402.1| early nodulin 75 precursor-like protein [Oryza sativa Japonica Group] >gi|113610407|dbj|BAF20785.1| Os07g0142500 [Oryza sativa Japonica Group]
Unigene0034440	2196	298.134	58.9152	2.33925	up	4.51756e-289	1.79191e-286	WRKY transcription factor 28 [(Populus tomentosa x P. bolleana) x P. tomentosa]
Unigene0027081	1717	15.4286	3.05912	2.33441	up	3.78616e-13	2.03599e-11	1,3-beta-D-glucanase GH17_61 [Populus tremula x Populus tremuloides]
Unigene0049579	1315	28.2991	5.67612	2.31778	up	9.18388e-18	8.69798e-16	WRKY transcription factor 23 [(Populus tomentosa x P. bolleana) x P. tomentosa]
Unigene0044404	676	813.61	163.579	2.31435	up	5.01756e-240	1.84416e-237	expressed protein [Arabidopsis thaliana]
Unigene0020391	618	26.5357	5.36792	2.3055	up	1.5741e-08	4.12708e-07	PREDICTED: E3 ubiquitin-protein ligase ATL23-like [Glycine max]
Unigene0007190	802	10.2239	2.06819	2.3055	up	7.34562e-05	0.000948373	PREDICTED: G-type lectin S-receptor-like serine/threonine-protein kinase RLK1-like [Vitis vinifera]
Unigene0014195	416	42.4533	8.639	2.29694	up	4.71752e-09	1.32256e-07	auxin-responsive protein [Gossypium hirsutum]
Unigene0026305	1354	60.0921	12.2503	2.29436	up	1.28861e-36	2.00094e-34	RecName: Full=Hevamine-A; Includes: RecName: Full=Chitinase; Includes: RecName: Full=Lysozyme; Flags: Precursor >gi|3452147|emb|CAA07608.1| chitinase [Hevea brasiliensis]
Unigene0006644	333	28.4114	5.81122	2.28956	up	2.13548e-05	0.000313721	--
Unigene0006186	431	21.9513	4.48988	2.28956	up	2.13548e-05	0.000313836	--
Unigene0032452	2188	125.397	25.6485	2.28956	up	3.8978e-119	1.17409e-116	PREDICTED: phosphate transporter PHO1 homolog 3 [Vitis vinifera]
Unigene0025353	834	789.174	162.422	2.2806	up	1.02293e-281	3.9787e-279	NAC domain protein [Citrus sinensis]
Unigene0011913	1389	2871.68	591.905	2.27846	up	0	0	allergenic-related protein [Manihot esculenta]
Unigene0018727	345	31.0797	6.41039	2.27749	up	6.2529e-06	0.000103386	--
Unigene0042495	393	30.4935	6.33087	2.26803	up	1.84142e-06	3.39958e-05	PREDICTED: wall-associated receptor kinase-like 1-like [Vitis vinifera]
Unigene0012191	1139	110.752	23.0576	2.26402	up	5.54434e-55	1.11059e-52	lipoxygenase [Carica papaya]
Unigene0026894	871	15.2071	3.17392	2.26041	up	5.44804e-07	1.12273e-05	cytochrome P450 [Populus trichocarpa] >gi|222862839|gb|EEF00346.1| cytochrome P450 [Populus trichocarpa]
Unigene0032453	1443	117.143	24.7137	2.24489	up	2.42504e-72	5.81748e-70	F16A14.26 [Arabidopsis thaliana]
Unigene0050071	2166	49.5036	10.4657	2.24186	up	1.95806e-46	3.63165e-44	MLO protein 1 [Rosa multiflora]
Unigene0025906	215	54.2725	11.5722	2.22955	up	3.22168e-06	5.65092e-05	--
Unigene0047290	322	156.704	33.4828	2.22655	up	1.68437e-22	1.83368e-20	conserved hypothetical protein [Ricinus communis] >gi|223546946|gb|EEF48443.1| conserved hypothetical protein [Ricinus communis]
Unigene0019033	351	80.8634	17.3272	2.22245	up	2.96566e-13	1.66168e-11	PREDICTED: probable pectinesterase/pectinesterase inhibitor 41-like [Glycine max]
Unigene0020771	2010	39.0679	8.38972	2.21929	up	5.00206e-34	7.39456e-32	Aspartic proteinase nepenthesin-2 [Medicago truncatula] >gi|355512636|gb|AES94259.1| Aspartic proteinase nepenthesin-2 [Medicago truncatula]
Unigene0019171	603	57.5296	12.3783	2.2165	up	7.67308e-16	6.62498e-14	MADS box protein GHMADS-2 [Gossypium hirsutum] >gi|122938397|gb|ABM69044.1| MADS-box protein MADS6 [Gossypium hirsutum] >gi|207298817|gb|ACI23560.1| agamous-like protein 1 [Gossypium barbadense]
Unigene0025352	679	412.439	88.7565	2.21626	up	8.42584e-117	2.48203e-114	NAC domain protein [Citrus sinensis]
Unigene0043911	521	34.5027	7.42855	2.21556	up	7.49718e-09	2.04879e-07	duf246 domain-containing protein, partial [Morella rubra]
Unigene0008181	553	34.7873	7.49859	2.21387	up	2.24834e-09	6.59875e-08	--
Unigene0019613	1034	234.238	50.5306	2.21274	up	4.55628e-101	1.28545e-98	transcription factor [Arabidopsis lyrata subsp. lyrata] >gi|297325860|gb|EFH56280.1| transcription factor [Arabidopsis lyrata subsp. lyrata]
Unigene0015413	683	248.415	53.8325	2.2062	up	4.46396e-71	1.04582e-68	glutaredoxin [Populus trichocarpa] >gi|222837306|gb|EEE75685.1| glutaredoxin [Populus trichocarpa]
Unigene0045523	636	13.8841	3.04267	2.19002	up	6.5677e-05	0.000857891	Jp18 [Citrus trifoliata]
Unigene0009064	628	38.1654	8.36387	2.19002	up	3.19618e-11	1.15564e-09	PREDICTED: calmodulin-like protein 11 isoform 1 [Vitis vinifera]
Unigene0017484	489	18.0578	3.95733	2.19002	up	6.5677e-05	0.000857611	PREDICTED: probable GMP synthase [glutamine-hydrolyzing]-like [Glycine max]
Unigene0028090	575	17.5509	3.84623	2.19002	up	1.91316e-05	0.000285563	Monocopper oxidase-like protein SKS1 [Arabidopsis thaliana] >gi|38258619|sp|Q8VXX5.1|SKS1_ARATH RecName: Full=Monocopper oxidase-like protein SKS1; Flags: Precursor >gi|332659630|gb|AEE85030.1| Monocopper oxidase-like protein SKS1 [Arabidopsis thaliana]
Unigene0025833	1547	22.4243	5.00358	2.16403	up	2.04974e-15	1.73608e-13	cytochrome P450 [Populus trichocarpa] >gi|222852918|gb|EEE90465.1| cytochrome P450 [Populus trichocarpa]
Unigene0016338	546	24.8366	5.56947	2.15686	up	8.47496e-07	1.66108e-05	endo-1,4-beta-glucanase [Dimocarpus longan]
Unigene0009122	264	93.1766	20.943	2.1535	up	2.85806e-11	1.03902e-09	--
Unigene0009930	749	14.7368	3.32181	2.14938	up	9.72442e-06	0.000154964	AT5g02020/T7H20_70 [Arabidopsis thaliana] >gi|20334906|gb|AAM16209.1| AT5g02020/T7H20_70 [Arabidopsis thaliana]
Unigene0017681	531	325.464	73.4071	2.1485	up	4.99156e-70	1.15591e-67	AT-hook DNA-binding protein [Catharanthus roseus]
Unigene0050899	2556	50.3403	11.3564	2.1482	up	1.4386e-52	2.81137e-50	ein3-binding f-box protein 4 [Populus trichocarpa] >gi|222854958|gb|EEE92505.1| ein3-binding f-box protein 4 [Populus trichocarpa]
Unigene0029981	716	18.4992	4.24711	2.12291	up	1.45983e-06	2.75867e-05	PREDICTED: isoflavone 2'-hydroxylase [Vitis vinifera]
Unigene0042504	335	35.773	8.25218	2.11602	up	4.9362e-06	8.36877e-05	--
Unigene0018516	702	23.8098	5.51321	2.11059	up	6.61282e-08	1.57038e-06	Cytochrome b561/ferric reductase transmembrane with DOMON related domain [Arabidopsis thaliana] >gi|332641046|gb|AEE74567.1| Cytochrome b561/ferric reductase transmembrane with DOMON related domain [Arabidopsis thaliana]
Unigene0028091	1393	11.0933	2.57992	2.10429	up	2.21388e-07	4.84129e-06	Monocopper oxidase-like protein SKS1 [Arabidopsis thaliana] >gi|38258619|sp|Q8VXX5.1|SKS1_ARATH RecName: Full=Monocopper oxidase-like protein SKS1; Flags: Precursor >gi|332659630|gb|AEE85030.1| Monocopper oxidase-like protein SKS1 [Arabidopsis thaliana]
Unigene0021077	944	21.3808	4.97841	2.10256	up	3.05328e-09	8.78739e-08	serine/threonine protein kinase family protein [Glycine max] >gi|223452282|gb|ACM89469.1| serine/threonine protein kinase family protein [Glycine max]
Unigene0014360	912	27.318	6.36558	2.10149	up	4.32088e-11	1.54281e-09	PREDICTED: WRKY transcription factor 6-like [Vitis vinifera]
Unigene0008616	406	23.303	5.44725	2.09691	up	5.73018e-05	0.000761654	--
Unigene0006505	340	27.8265	6.50466	2.09691	up	5.73018e-05	0.000761149	--
Unigene0011823	720	13.1403	3.07165	2.09691	up	5.73018e-05	0.000761401	Core-2/I-branching beta-1,6-N-acetylglucosaminyltransferase family protein [Arabidopsis thaliana] >gi|332196667|gb|AEE34788.1| Core-2/I-branching beta-1,6-N-acetylglucosaminyltransferase family protein [Arabidopsis thaliana]
Unigene0004181	703	20.1871	4.71889	2.09691	up	7.43274e-07	1.49109e-05	GAST-like protein [Litchi chinensis]
Unigene0005838	642	14.7368	3.44484	2.09691	up	5.73018e-05	0.000761907	PREDICTED: probable calcium-binding protein CML16 [Vitis vinifera]
Unigene0034357	886	196.126	45.8667	2.09626	up	2.92624e-68	6.54922e-66	AP2/ERF domain-containing transcription factor [Populus trichocarpa] >gi|148372120|gb|ABQ62991.1| RAP2.4-like protein [Populus trichocarpa] >gi|222835483|gb|EEE73918.1| AP2/ERF domain-containing transcription factor [Populus trichocarpa]
Unigene0024950	3425	20.3492	4.76217	2.09528	up	2.40294e-28	3.08547e-26	PREDICTED: serine/threonine-protein kinase CTR1-like [Vitis vinifera]
Unigene0005610	654	48.7035	11.413	2.09335	up	9.77606e-14	6.58233e-12	SAUR family protein [Populus trichocarpa] >gi|222833501|gb|EEE71978.1| SAUR family protein [Populus trichocarpa]
Unigene0025226	1189	127.844	30.2256	2.08055	up	2.30254e-59	4.80439e-57	PREDICTED: probable WRKY transcription factor 28 [Vitis vinifera]
Unigene0023087	1471	332.947	78.7435	2.08006	up	3.72434e-187	1.30881e-184	ethylene responsive factor, partial [Prunus persica]
Unigene0008662	591	25.6136	6.08092	2.07455	up	3.78176e-07	7.97814e-06	hypothetical protein 30 [Hevea brasiliensis]
Unigene0012192	2007	103.708	24.7935	2.06449	up	7.59564e-80	1.89004e-77	lipoxygenase 2 [Olea europaea]
Unigene0047292	250	41.6285	9.95213	2.06449	up	2.8767e-05	0.000408965	calmodulin-binding protein [Populus euphratica]
Unigene0027307	551	41.7818	10.0344	2.05792	up	4.12302e-10	1.32036e-08	--
Unigene0022275	1299	26.4627	6.38448	2.05132	up	2.27632e-14	1.79516e-12	cinnamyl alcohol dehydrogenase 3 [Gossypium hirsutum]
Unigene0030216	1263	665.192	160.878	2.0478	up	0	0	PREDICTED: AP2/ERF and B3 domain-containing transcription repressor TEM1-like [Vitis vinifera]
Unigene0022779	2058	169.636	41.1045	2.04508	up	4.58298e-131	1.4457e-128	allene oxide synthase [Camellia sinensis]
Unigene0019499	1491	9.94115	2.41035	2.04417	up	6.43446e-07	1.3052e-05	PREDICTED: probable receptor-like protein kinase At1g11050 [Vitis vinifera]
Unigene0015994	762	19.4518	4.71631	2.04417	up	6.43446e-07	1.30454e-05	--
Unigene0050512	553	185.342	44.9915	2.04247	up	1.19887e-39	1.98468e-37	predicted by genscan and genefinder [Arabidopsis thaliana]
Unigene0028756	1805	35.2932	8.57678	2.04088	up	3.22206e-25	3.71995e-23	PREDICTED: lysine histidine transporter 2-like [Glycine max]
Unigene0021558	1166	128.473	31.5331	2.02652	up	1.3261e-56	2.66966e-54	protein exordium like 5 [Arabidopsis thaliana] >gi|4584346|gb|AAD25141.1| expressed protein [Arabidopsis thaliana] >gi|16604330|gb|AAL24171.1| At2g17230/T23A1.9 [Arabidopsis thaliana] >gi|19699196|gb|AAL90964.1| At2g17230/T23A1.9 [Arabidopsis thaliana] >gi|330251507|gb|AEC06601.1| protein exordium like 5 [Arabidopsis thaliana]
Unigene0018909	1535	11.7107	2.88154	2.02291	up	4.9714e-08	1.20632e-06	PREDICTED: DUF246 domain-containing protein At1g04910 [Vitis vinifera]
Unigene0019135	766	36.6419	9.02246	2.0219	up	8.63722e-12	3.32396e-10	--
Unigene0015461	505	24.3551	6.02164	2.01599	up	7.26362e-06	0.000118774	--
Unigene0029403	1050	29.7346	7.37195	2.01203	up	6.925e-13	3.32251e-11	PREDICTED: cellulose synthase-like protein G2-like [Glycine max]
Unigene0008219	600	35.216	8.75419	2.00819	up	3.88672e-09	1.09965e-07	JHL10I11.12 [Jatropha curcas]
Unigene0049484	1417	607.811	151.198	2.00718	up	0	0	PREDICTED: UDP-glycosyltransferase 73C3-like [Vitis vinifera]
Unigene0018276	650	78.114	19.564	1.99738	up	7.03536e-20	7.28296e-18	Blue copper protein [Medicago truncatula] >gi|355510421|gb|AES91563.1| Blue copper protein [Medicago truncatula]
Unigene0009092	573	26.9686	6.7544	1.99738	up	5.5096e-07	1.13367e-05	UDP-glycosyltransferase-like protein [Arabidopsis thaliana] >gi|75264223|sp|Q9LTA3.1|U91C1_ARATH RecName: Full=UDP-glycosyltransferase 91C1 >gi|8978266|dbj|BAA98157.1| anthocyanidin-3-glucoside rhamnosyltransferase-like [Arabidopsis thaliana] >gi|28951061|gb|AAO63454.1| At5g49690 [Arabidopsis thaliana] >gi|332008462|gb|AED95845.1| UDP-glycosyltransferase-like protein [Arabidopsis thaliana]
Unigene0017049	920	20.2246	5.10828	1.9852	up	4.2519e-08	1.04311e-06	PREDICTED: myosin heavy chain kinase B-like [Vitis vinifera]
Unigene0013761	529	42.9233	10.9743	1.96763	up	1.68928e-09	5.04669e-08	NAC domain protein, IPR003441 [Populus trichocarpa] >gi|224149083|ref|XP_002336754.1| NAC domain protein, IPR003441 [Populus trichocarpa] >gi|222836661|gb|EEE75054.1| NAC domain protein, IPR003441 [Populus trichocarpa] >gi|222845535|gb|EEE83082.1| NAC domain protein, IPR003441 [Populus trichocarpa]
Unigene0045414	255	181.8	46.6167	1.96343	up	6.68018e-18	6.38714e-16	--
Unigene0011718	1192	15.345	3.94263	1.96054	up	7.12884e-08	1.68195e-06	PREDICTED: cellulose synthase-like protein D3-like [Glycine max]
Unigene0018311	1115	59.6793	15.372	1.95693	up	6.1603e-25	7.09178e-23	glutamate decarboxylase [Citrus sinensis]
Unigene0043733	804	33.341	8.59602	1.95556	up	6.7999e-11	2.36064e-09	NAC domain protein, IPR003441 [Populus trichocarpa] >gi|222862277|gb|EEE99783.1| NAC domain protein, IPR003441 [Populus trichocarpa]
Unigene0019058	1256	127.051	32.7952	1.95385	up	2.05324e-57	4.17548e-55	PREDICTED: GEM-like protein 5 [Vitis vinifera]
Unigene0045017	3495	80.4885	20.8028	1.952	up	1.00042e-99	2.8027e-97	PREDICTED: receptor-like protein kinase HAIKU2 [Vitis vinifera]
Unigene0015833	792	24.2896	6.28291	1.95084	up	3.60904e-08	8.95265e-07	hypoxia-responsive family protein [Citrus sinensis]
Unigene0010527	1822	54.1767	14.1107	1.94088	up	7.58408e-36	1.16859e-33	(RAP Annotation release2) Glycosyl transferase [Medicago truncatula] >gi|355512641|gb|AES94264.1| (RAP Annotation release2) Glycosyl transferase [Medicago truncatula]
Unigene0007340	485	24.0589	6.26996	1.94005	up	2.06628e-05	0.000304784	PREDICTED: protein NIM1-INTERACTING 2-like [Vitis vinifera]
Unigene0010791	1060	41.9498	10.9536	1.93726	up	5.96532e-17	5.49385e-15	PREDICTED: UDP-glucose flavonoid 3-O-glucosyltransferase 7 [Vitis vinifera]
Unigene0014263	488	30.3735	7.93089	1.93726	up	1.55294e-06	2.91537e-05	PREDICTED: probable serine/threonine-protein kinase Cx32, chloroplastic-like [Glycine max]
Unigene0024352	1738	269.459	70.9412	1.92537	up	9.02202e-162	3.03731e-159	PREDICTED: serine acetyltransferase 1, chloroplastic-like [Vitis vinifera]
Unigene0002516	895	15.1517	4.01545	1.91585	up	5.16784e-06	8.7393e-05	Ca2+-binding protein [Citrus sinensis]
Unigene0015878	845	16.0483	4.25305	1.91585	up	5.16784e-06	8.74299e-05	core-2/I-branching beta-1,6-N-acetylglucosaminyltransferase-like protein [Arabidopsis thaliana] >gi|332197390|gb|AEE35511.1| core-2/I-branching beta-1,6-N-acetylglucosaminyltransferase-like protein [Arabidopsis thaliana]
Unigene0048298	3400	26.0642	6.9112	1.91506	up	8.50288e-32	1.17463e-29	PREDICTED: serine/threonine-protein kinase CTR1-like [Vitis vinifera]
Unigene0021022	1260	289.837	77.2299	1.90801	up	4.71448e-125	1.44177e-122	AP2/ERF domain-containing transcription factor [Populus trichocarpa] >gi|222846665|gb|EEE84212.1| AP2/ERF domain-containing transcription factor [Populus trichocarpa]
Unigene0030059	312	92.9929	24.8094	1.90623	up	2.47332e-11	9.07382e-10	thaumatin-like protein [Litchi chinensis]
Unigene0024188	1716	6.61609	1.7721	1.90052	up	3.4576e-05	0.000482979	AT3g19540/T31J18_4 [Arabidopsis thaliana] >gi|22137022|gb|AAM91356.1| At3g19540/T31J18_4 [Arabidopsis thaliana]
Unigene0018517	1019	70.8725	18.9905	1.89994	up	6.08334e-26	7.18911e-24	thaumatin-like protein [Citrus jambhiri]
Unigene0034356	474	89.1544	23.9122	1.89856	up	8.69666e-16	7.47651e-14	Cis-zeatin O-glucosyltransferase [Medicago truncatula] >gi|355513971|gb|AES95594.1| Cis-zeatin O-glucosyltransferase [Medicago truncatula]
Unigene0026582	1409	13.877	3.72783	1.89629	up	5.04866e-08	1.22137e-06	Elicitor-responsive protein [Medicago truncatula] >gi|355501938|gb|AES83141.1| Elicitor-responsive protein [Medicago truncatula]
Unigene0001844	577	40.9923	11.0196	1.89528	up	2.00024e-09	5.91392e-08	f-box family protein [Populus trichocarpa] >gi|222866655|gb|EEF03786.1| f-box family protein [Populus trichocarpa]
Unigene0022722	2046	26.5118	7.16117	1.88837	up	1.03015e-19	1.06092e-17	PREDICTED: probable galactinol--sucrose galactosyltransferase 2-like [Glycine max]
Unigene0014194	256	51.7399	14.0384	1.8819	up	8.60088e-06	0.000138325	Gbiaa-Re [Gossypium barbadense]
Unigene0029996	671	19.7398	5.35592	1.8819	up	8.60088e-06	0.000138381	Os08g0107100 [Oryza sativa Japonica Group] >gi|113622764|dbj|BAF22709.1| Os08g0107100 [Oryza sativa Japonica Group]
Unigene0037848	395	79.8398	21.6959	1.87968	up	5.37292e-12	2.15035e-10	--
Unigene0021285	1247	40.717	11.0845	1.87708	up	2.0733e-18	2.00629e-16	glycosyltransferase, CAZy family GT2 [Populus trichocarpa] >gi|222839184|gb|EEE77535.1| glycosyltransferase, CAZy family GT2 [Populus trichocarpa] >gi|429326498|gb|AFZ78589.1| cellulose synthase-like protein [Populus tomentosa]
Unigene0006429	501	46.5812	12.6912	1.87592	up	3.30184e-09	9.4552e-08	PREDICTED: UDP-glycosyltransferase 91A1 [Vitis vinifera]
Unigene0019204	843	61.3526	16.7246	1.87515	up	1.06035e-18	1.03609e-16	PREDICTED: blue copper protein-like [Vitis vinifera]
Unigene0029401	1431	24.0217	6.5683	1.87075	up	7.08556e-13	3.38737e-11	PREDICTED: cellulose synthase-like protein G2-like [Glycine max]
Unigene0025658	1702	114.881	31.5105	1.86624	up	7.69022e-66	1.65637e-63	auxin-responsive family protein [Arabidopsis lyrata subsp. lyrata] >gi|297316279|gb|EFH46702.1| auxin-responsive family protein [Arabidopsis lyrata subsp. lyrata]
Unigene0018507	1011	56.4604	15.5861	1.85698	up	3.10866e-20	3.24321e-18	Avr9/Cf-9 rapidly elicited protein [Medicago truncatula] >gi|355518419|gb|AET00043.1| Avr9/Cf-9 rapidly elicited protein [Medicago truncatula]
Unigene0051023	1754	13.1253	3.62503	1.85629	up	5.43434e-09	1.51503e-07	PREDICTED: wall-associated receptor kinase 1-like [Vitis vinifera]
Unigene0018917	823	27.973	7.72577	1.85629	up	5.43434e-09	1.51398e-07	At5g40460 [Arabidopsis thaliana]
Unigene0014931	1142	74.2852	20.5763	1.8521	up	3.20718e-29	4.18521e-27	RecName: Full=Probable calcium-binding protein CML27; AltName: Full=Calmodulin-like protein 27 >gi|8671778|gb|AAF78384.1|AC069551_17 T10O22.19 [Arabidopsis thaliana] >gi|9719735|gb|AAF97837.1|AC034107_20 Strong similarity to calcium-binding protein (PCA23) from Olea europaea gb|AF078680 and contains multiple EF-hand PF|00036 domains. ESTs gb|T21585, gb|T21589, gb|T41586, gb|Z37721, gb|Z29218, gb|…
Unigene0015258	1224	59.5178	16.4875	1.85195	up	2.59634e-25	3.01492e-23	PREDICTED: probable WRKY transcription factor 70 [Vitis vinifera]
Unigene0034043	1172	32.8283	9.19921	1.83536	up	6.50164e-14	4.61007e-12	conserved hypothetical protein [Ricinus communis] >gi|223548107|gb|EEF49599.1| conserved hypothetical protein [Ricinus communis]
Unigene0042519	487	32.3786	9.08248	1.83388	up	1.78141e-06	3.29336e-05	Transcription factor MYC4 [Medicago truncatula] >gi|355484248|gb|AES65451.1| Transcription factor MYC4 [Medicago truncatula]
Unigene0018277	1225	32.1803	9.02688	1.83388	up	3.31184e-14	2.53688e-12	copper binding protein 5 [Gossypium hirsutum]
Unigene0014872	1626	44.2212	12.4113	1.83309	up	1.12305e-24	1.28182e-22	PREDICTED: U-box domain-containing protein 21-like [Vitis vinifera]
Unigene0016069	876	84.2419	23.6685	1.83157	up	2.94476e-25	3.40962e-23	pherophorin-dz1 protein [Volvox carteri f. nagariensis]
Unigene0022863	1040	33.9626	9.56936	1.82745	up	8.04088e-13	3.76324e-11	ATFP4-like [Arabidopsis thaliana]
Unigene0030069	2223	36.1757	10.1974	1.82683	up	2.7236e-27	3.35732e-25	pseudo-response regulator 5 [Castanea sativa]
Unigene0030060	495	285.423	80.9797	1.81747	up	2.1469e-46	3.96355e-44	thaumatin-like protein [Litchi chinensis]
Unigene0022878	1040	13.0392	3.72142	1.80893	up	1.16969e-05	0.000183048	endo-1,4-beta-glucanase [Dimocarpus longan]
Unigene0034761	644	45.0524	12.878	1.80669	up	1.24181e-10	4.19117e-09	PREDICTED: probable LRR receptor-like serine/threonine-protein kinase At1g56130-like [Vitis vinifera]
Unigene0001553	265	58.3132	16.6912	1.80473	up	2.92244e-06	5.19427e-05	PREDICTED: cysteine-rich receptor-like protein kinase 25-like isoform 2 [Vitis vinifera]
Unigene0005043	927	19.7317	5.66614	1.80008	up	3.69234e-07	7.80594e-06	PREDICTED: trihelix transcription factor GT-3a [Vitis vinifera]
Unigene0025378	1232	64.7629	18.6243	1.79798	up	1.55978e-26	1.88785e-24	phosphoglycerate mutase-like protein [Arabidopsis thaliana] >gi|90186240|gb|ABD91496.1| At3g60450 [Arabidopsis thaliana] >gi|332646542|gb|AEE80063.1| phosphoglycerate mutase-like protein [Arabidopsis thaliana]
Unigene0006760	382	113.103	32.5659	1.7962	up	4.8845e-15	4.05981e-13	PREDICTED: uncharacterized protein LOC100853563 [Vitis vinifera]
Unigene0027357	1569	282.604	81.5777	1.79254	up	4.19374e-139	1.35492e-136	NAC domain protein NAC4 [Gossypium hirsutum] >gi|206584355|gb|ACI15350.1| NAC domain protein NAC4 [Gossypium hirsutum]
Unigene0029455	618	84.1999	24.603	1.77499	up	1.5202e-17	1.42295e-15	GRAS family protein, partial [Dimocarpus longan]
Unigene0029064	443	27.7637	8.11247	1.77499	up	3.84648e-05	0.000530457	PREDICTED: probable LRR receptor-like serine/threonine-protein kinase At1g53430-like [Vitis vinifera]
Unigene0017954	640	26.6091	7.7751	1.77499	up	1.19811e-06	2.29549e-05	PREDICTED: transcription factor ORG2 [Vitis vinifera]
Unigene0034985	681	52.7927	15.4259	1.77499	up	1.44398e-12	6.357e-11	autoinhibited calcium ATPase [Populus trichocarpa] >gi|222852377|gb|EEE89924.1| autoinhibited calcium ATPase [Populus trichocarpa]
Unigene0028226	1515	26.853	7.84638	1.77499	up	4.92596e-14	3.5686e-12	PREDICTED: protein BPS1, chloroplastic-like [Vitis vinifera]
Unigene0025111	2307	7.7919	2.27677	1.77499	up	6.0155e-07	1.22705e-05	PREDICTED: probable leucine-rich repeat receptor-like protein kinase At5g49770-like [Vitis vinifera]
Unigene0013762	396	33.448	9.77342	1.77499	up	1.91452e-05	0.000285659	NAC domain protein, IPR003441 [Populus trichocarpa] >gi|224149083|ref|XP_002336754.1| NAC domain protein, IPR003441 [Populus trichocarpa] >gi|222836661|gb|EEE75054.1| NAC domain protein, IPR003441 [Populus trichocarpa] >gi|222845535|gb|EEE83082.1| NAC domain protein, IPR003441 [Populus trichocarpa]
Unigene0024466	1785	7.95043	2.32309	1.77499	up	9.55008e-06	0.000152368	PREDICTED: L-ascorbate oxidase homolog [Vitis vinifera]
Unigene0044247	634	40.2914	11.773	1.77499	up	2.51916e-09	7.34517e-08	expressed protein [Arabidopsis thaliana]
Unigene0008528	638	35.59	10.3993	1.77499	up	1.95104e-08	5.05579e-07	At1g29290 [Arabidopsis thaliana]
Unigene0027563	1674	641.661	187.767	1.77287	up	0	0	thaumatin-like protein 3, partial [Prunus persica]
Unigene0006245	283	129.267	38.0971	1.7626	up	1.18543e-12	5.31215e-11	--
Unigene0019360	744	129.707	38.2717	1.76091	up	6.79996e-31	9.20338e-29	ELF4 protein [Manihot esculenta]
Unigene0022923	1541	112.967	33.3675	1.75939	up	2.50752e-54	4.97308e-52	NAC domain protein [Citrus trifoliata]
Unigene0034986	707	60.6647	17.9867	1.75392	up	1.691e-14	1.34414e-12	autoinhibited calcium ATPase [Populus trichocarpa] >gi|222863702|gb|EEF00833.1| autoinhibited calcium ATPase [Populus trichocarpa]
Unigene0018434	1307	32.0917	9.5181	1.75345	up	3.31944e-14	2.53785e-12	PREDICTED: subtilisin-like protease [Vitis vinifera]
Unigene0025281	624	55.0882	16.392	1.74875	up	7.38996e-12	2.89118e-10	calmodulin-binding protein [Populus euphratica]
Unigene0022823	609	76.1231	22.6969	1.74584	up	1.83438e-15	1.55697e-13	PREDICTED: transcription factor MYB1R1 isoform 2 [Vitis vinifera]
Unigene0044122	598	24.7864	7.3966	1.74461	up	7.75942e-06	0.000126058	--
Unigene0025287	1631	9.08783	2.71194	1.74461	up	7.75942e-06	0.000126006	PREDICTED: copper methylamine oxidase-like [Vitis vinifera]
Unigene0050394	846	45.8512	13.7244	1.74022	up	4.04226e-13	2.14776e-11	JHL06P13.16 [Jatropha curcas]
Unigene0039523	316	40.9179	12.2477	1.74022	up	3.1174e-05	0.000439442	--
Unigene0017036	695	18.6044	5.56874	1.74022	up	3.1174e-05	0.000439596	Histone H3 [Medicago truncatula] >gi|355496472|gb|AES77675.1| Histone H3 [Medicago truncatula]
Unigene0044249	1016	26.0737	7.89074	1.72436	up	2.70798e-09	7.833e-08	GMP synthase [Medicago truncatula] >gi|355509432|gb|AES90574.1| GMP synthase [Medicago truncatula]
Unigene0011985	775	22.3809	6.77744	1.72346	up	1.57765e-06	2.9576e-05	PREDICTED: bifunctional 3-dehydroquinate dehydratase/shikimate dehydrogenase, chloroplastic [Vitis vinifera]
Unigene0012683	722	21.403	6.50916	1.71727	up	6.27842e-06	0.000103765	PREDICTED: serine/threonine-protein kinase At5g01020 [Vitis vinifera]
Unigene0047598	1467	695.441	211.623	1.71643	up	9.89096e-299	4.00254e-296	mitogen-activated protein kinase [Citrus sinensis]
Unigene0047647	1714	16.9275	5.16122	1.71359	up	5.65142e-10	1.7912e-08	ammonium transporter [Populus trichocarpa] >gi|222855127|gb|EEE92674.1| ammonium transporter [Populus trichocarpa]
Unigene0045568	929	15.6156	4.76122	1.71359	up	1.25544e-05	0.000195398	PREDICTED: zinc finger protein MAGPIE [Vitis vinifera]
Unigene0025533	1457	205.844	62.8032	1.71264	up	6.3531e-89	1.66352e-86	PREDICTED: basic 7S globulin-like [Vitis vinifera]
Unigene0043812	539	25.1592	7.69336	1.7094	up	2.515e-05	0.000362301	PREDICTED: NAC domain-containing protein 100-like [Vitis vinifera]
Unigene0012048	521	74.4533	22.8163	1.70627	up	8.4475e-13	3.91241e-11	PREDICTED: leucoanthocyanidin dioxygenase-like [Glycine max]
Unigene0034750	861	14.6512	4.49509	1.7046	up	5.04872e-05	0.000678048	Reticuline oxidase [Medicago truncatula] >gi|355483656|gb|AES64859.1| Reticuline oxidase [Medicago truncatula]
Unigene0029245	1800	52.386	16.1261	1.69978	up	7.8712e-29	1.0205e-26	PREDICTED: CMP-N-acetylneuraminate-beta-galactosamide-alpha-2, 3-sialyltransferase 1-like [Vitis vinifera]
Unigene0012284	445	36.1432	11.1822	1.69252	up	5.06208e-06	8.57493e-05	PREDICTED: nudix hydrolase 13, mitochondrial-like [Vitis vinifera]
Unigene0007415	728	313.201	97.2125	1.68788	up	1.117e-66	2.45875e-64	ethylene responsive factor, partial [Prunus persica]
Unigene0001497	1690	50.9439	15.8671	1.68287	up	4.139e-26	4.96457e-24	PREDICTED: vinorine synthase [Vitis vinifera]
Unigene0025280	1020	90.2816	28.1869	1.67941	up	9.70614e-28	1.21515e-25	calmodulin-binding protein [Populus euphratica]
Unigene0015759	794	218.453	68.5898	1.67126	up	1.89642e-50	3.63515e-48	late embryogenesis abundant protein 3L-1 [Camellia sinensis]
Unigene0011322	601	224.588	70.8369	1.6647	up	2.01942e-39	3.3293e-37	metal ion binding protein [Cucumis melo subsp. melo]
Unigene0022835	1091	141.062	44.5966	1.66133	up	1.38145e-44	2.49295e-42	PREDICTED: BES1/BZR1 homolog protein 2-like [Vitis vinifera]
Unigene0022134	1541	33.7674	10.7637	1.64946	up	5.8311e-16	5.11172e-14	expressed protein [Arabidopsis thaliana]
Unigene0043732	355	78.1755	24.9193	1.64946	up	3.64138e-09	1.03388e-07	NAC domain protein, IPR003441 [Populus trichocarpa] >gi|222862277|gb|EEE99783.1| NAC domain protein, IPR003441 [Populus trichocarpa]
Unigene0041495	374	37.102	11.8267	1.64946	up	3.23758e-05	0.000454304	--
Unigene0050602	1660	92.9003	29.6432	1.64798	up	3.53718e-44	6.32618e-42	GRAS family transcription factor [Populus trichocarpa] >gi|222858172|gb|EEE95719.1| GRAS family transcription factor [Populus trichocarpa]
Unigene0022920	706	33.0555	10.5724	1.64459	up	6.86116e-08	1.62358e-06	Os08g0562600 [Oryza sativa Japonica Group] >gi|113624490|dbj|BAF24435.1| Os08g0562600 [Oryza sativa Japonica Group]
Unigene0015009	416	126.602	40.5369	1.64299	up	4.7055e-16	4.15224e-14	PREDICTED: F-box/kelch-repeat protein At2g44130 [Vitis vinifera]
Unigene0006193	903	359.372	115.11	1.64246	up	1.401e-90	3.71702e-88	PREDICTED: early nodulin-75-like [Vitis vinifera]
Unigene0020775	1161	80.9469	25.9542	1.64101	up	2.09614e-27	2.59986e-25	PREDICTED: expansin-like A1-like [Glycine max]
Unigene0050772	2708	87.2267	28.0736	1.63556	up	4.90982e-66	1.06323e-63	PREDICTED: pyruvate decarboxylase isozyme 2-like [Glycine max]
Unigene0033904	1956	7.9003	2.544	1.63481	up	1.2935e-05	0.000200543	calcium-binding EF-hand domain-containing protein [Arabidopsis thaliana] >gi|332194787|gb|AEE32908.1| calcium-binding EF-hand domain-containing protein [Arabidopsis thaliana]
Unigene0028863	724	391.16	126.005	1.63427	up	1.00335e-78	2.46603e-76	mitogen-activated protein kinase [Citrus sinensis]
Unigene0023281	829	155.211	50.0208	1.63363	up	1.08046e-36	1.69084e-34	predicted by genscan and genefinder [Arabidopsis thaliana]
Unigene0047605	1911	18.8131	6.07578	1.6306	up	2.64292e-11	9.66947e-10	ribosomal protein S3 [Citrullus lanatus] >gi|259156790|gb|ACV96652.1| ribosomal protein S3 [Citrullus lanatus]
Unigene0027469	463	1183.14	382.728	1.62823	up	1.02504e-149	3.3938e-147	--
Unigene0026602	620	141.915	45.926	1.62764	up	1.78438e-25	2.08414e-23	RelA/SpoT-like protein [Quercus suber]
Unigene0011594	607	47.7986	15.4847	1.62612	up	2.34902e-09	6.86407e-08	Os02g0740600 [Oryza sativa Japonica Group] >gi|113537605|dbj|BAF09988.1| Os02g0740600 [Oryza sativa Japonica Group]
Unigene0009978	1857	32.0971	10.4208	1.62298	up	1.10095e-17	1.03536e-15	phospholipase D beta [Litchi chinensis]
Unigene0016948	373	52.4203	17.0464	1.62066	up	1.05064e-06	2.03337e-05	peptidoglycan-binding LysM domain-containing protein [Arabidopsis thaliana] >gi|46518349|gb|AAS99656.1| At5g62150 [Arabidopsis thaliana] >gi|48310309|gb|AAT41795.1| At5g62150 [Arabidopsis thaliana] >gi|332010187|gb|AED97570.1| peptidoglycan-binding LysM domain-containing protein [Arabidopsis thaliana]
Unigene0012195	1158	314.55	102.415	1.61887	up	2.23902e-99	6.22914e-97	PREDICTED: wound-induced protein 1-like [Glycine max]
Unigene0050146	1860	48.831	15.9032	1.61848	up	4.80242e-26	5.72603e-24	neutral/alkaline invertase [Manihot esculenta]
Unigene0017831	1286	67.1933	21.9267	1.61563	up	8.5173e-25	9.77708e-23	At1g58420 [Arabidopsis thaliana] >gi|343455557|gb|AEM36343.1| At1g58420 [Arabidopsis thaliana]
Unigene0008471	912	17.6357	5.75933	1.61452	up	1.03089e-05	0.000163823	Calcium-transporting ATPase 2, plasma membrane-type [Medicago truncatula] >gi|355512923|gb|AES94546.1| Calcium-transporting ATPase 2, plasma membrane-type [Medicago truncatula]
Unigene0030117	453	38.9858	12.8155	1.60506	up	4.12994e-06	7.07369e-05	--
Unigene0013853	532	2886.32	949.381	1.60417	up	0	0	PREDICTED: proline-rich 33 kDa extensin-related protein-like [Vitis vinifera]
Unigene0049105	1289	1495.12	493.274	1.5998	up	0	0	heavy metal transport/detoxification domain-containing protein [Arabidopsis thaliana] >gi|7378619|emb|CAB83295.1| farnesylated protein-like [Arabidopsis thaliana] >gi|16604513|gb|AAL24262.1| At5g03380/C160EPL23M [Arabidopsis thaliana] >gi|21591780|gb|AAM64219.1| cadmium induced protein CdI19 [Arabidopsis thaliana] >gi|21655291|gb|AAM65357.1| At5g03380/C160EPL23M [Arabidopsis thaliana] >gi|3320032…
Unigene0019047	765	21.849	7.2274	1.59602	up	8.19924e-06	0.000132504	sequence-specific DNA binding transcription factor [Arabidopsis thaliana] >gi|42573087|ref|NP_974640.1| sequence-specific DNA binding transcription factor [Arabidopsis thaliana] >gi|30102576|gb|AAP21206.1| At4g30410 [Arabidopsis thaliana] >gi|32563008|emb|CAE09173.1| bHLH transcription factor [Arabidopsis thaliana] >gi|332660361|gb|AEE85761.1| sequence-specific DNA binding transcription factor [A…
Unigene0004414	324	95.3888	31.5697	1.59528	up	1.20536e-09	3.66381e-08	--
Unigene0047454	473	4551.15	1507.31	1.59425	up	0	0	proline-rich protein [Vitis cinerea var. helleri x Vitis riparia]
Unigene0004627	553	177.929	58.9889	1.59278	up	1.79022e-27	2.22732e-25	ethylene response factor 11 [Medicago sativa]
Unigene0026100	1791	11.6216	3.85885	1.59056	up	6.67856e-07	1.34925e-05	PREDICTED: UDP-glycosyltransferase 73C2 [Vitis vinifera]
Unigene0048543	1028	20.2473	6.72296	1.59056	up	6.67856e-07	1.34857e-05	D2/4-type cyclin [Populus x canadensis]
Unigene0047481	867	21.0972	7.01483	1.58857	up	3.2849e-06	5.75425e-05	T23E18.7 [Arabidopsis thaliana]
Unigene0014707	486	30.4985	10.2388	1.57469	up	3.24178e-05	0.000454735	F14J16.29 [Arabidopsis thaliana]
Unigene0049916	2185	22.2272	7.46473	1.57417	up	4.14694e-14	3.08228e-12	PREDICTED: L-aspartate oxidase 1-like [Vitis vinifera]
Unigene0049561	1075	21.4156	7.20051	1.57249	up	2.1434e-07	4.69485e-06	PREDICTED: protein VERNALIZATION INSENSITIVE 3-like [Vitis vinifera]
Unigene0023870	1242	46.2132	15.5808	1.56854	up	2.49296e-16	2.2194e-14	PREDICTED: probable LRR receptor-like serine/threonine-protein kinase At1g56140-like [Glycine max]
Unigene0009887	538	38.102	12.8461	1.56854	up	1.04812e-06	2.03046e-05	JHL10I11.12 [Jatropha curcas]
Unigene0012364	885	23.1626	7.80927	1.56854	up	1.04812e-06	2.02948e-05	jumonji domain protein [Populus trichocarpa] >gi|222833867|gb|EEE72344.1| jumonji domain protein [Populus trichocarpa]
Unigene0046448	464	29.9055	10.1285	1.56199	up	6.4573e-05	0.000845953	--
Unigene0046898	1628	8.52343	2.88674	1.56199	up	6.4573e-05	0.000846229	Ribonuclease P protein subunit P38-related protein [Arabidopsis thaliana] >gi|48310010|gb|AAT41736.1| At3g45900 [Arabidopsis thaliana] >gi|332644567|gb|AEE78088.1| Ribonuclease P protein subunit P38-related protein [Arabidopsis thaliana]
Unigene0015484	883	28.5723	9.70542	1.55776	up	6.88492e-08	1.62824e-06	VQ motif-containing protein [Arabidopsis thaliana] >gi|332643074|gb|AEE76595.1| VQ motif-containing protein [Arabidopsis thaliana]
Unigene0027848	921	262.635	89.4479	1.55394	up	7.71016e-63	1.643e-60	PREDICTED: 21 kDa protein [Vitis vinifera]
Unigene0012939	735	25.3152	8.65076	1.5491	up	4.08518e-06	7.00901e-05	PREDICTED: alanine aminotransferase 2-like isoform 2 [Glycine max]
Unigene0027164	2154	30.014	10.2673	1.54758	up	7.05042e-18	6.72509e-16	PREDICTED: 3'-N-debenzoyl-2'-deoxytaxol N-benzoyltransferase [Vitis vinifera]
Unigene0010756	373	255.337	87.4554	1.54579	up	1.44161e-25	1.6887e-23	At5g57123 [Arabidopsis thaliana]
Unigene0047066	1287	32.5904	11.1696	1.54487	up	4.40238e-12	1.7797e-10	PREDICTED: probable serine/threonine-protein kinase WNK11-like [Glycine max]
Unigene0016363	663	24.259	8.33931	1.54052	up	2.02346e-05	0.00029935	PREDICTED: pentatricopeptide repeat-containing protein At3g29230-like [Glycine max]
Unigene0014835	660	44.9159	15.4978	1.53516	up	7.12504e-09	1.95108e-07	SAUR family protein [Populus trichocarpa] >gi|222848435|gb|EEE85982.1| SAUR family protein [Populus trichocarpa]
Unigene0033883	233	236.864	81.8666	1.53271	up	2.78416e-15	2.33834e-13	PREDICTED: uncharacterized protein LOC100249745 [Vitis vinifera]
Unigene0019024	684	39.6514	13.7416	1.52883	up	3.43686e-08	8.55733e-07	PREDICTED: probable pectinesterase/pectinesterase inhibitor 7-like [Vitis vinifera]
Unigene0018325	985	128.388	44.6246	1.5246	up	8.86842e-33	1.26888e-30	PREDICTED: protein NDR1-like [Glycine max]
Unigene0025446	1042	207.319	72.163	1.52252	up	1.0947e-54	2.18188e-52	PREDICTED: zinc finger A20 and AN1 domain-containing stress-associated protein 3-like isoform 1 [Glycine max] >gi|356543588|ref|XP_003540242.1| PREDICTED: zinc finger A20 and AN1 domain-containing stress-associated protein 3-like isoform 2 [Glycine max]
Unigene0033390	2991	48.7127	17.0065	1.51821	up	2.7292e-37	4.37349e-35	bg55 [Bruguiera gymnorhiza]
Unigene0028830	2597	198.789	69.4048	1.51813	up	1.33748e-127	4.1217e-125	glycosyl hydrolase family 81 protein [Arabidopsis thaliana] >gi|332004836|gb|AED92219.1| glycosyl hydrolase family 81 protein [Arabidopsis thaliana]
Unigene0049795	337	1983.91	694.812	1.51365	up	5.91682e-164	2.00881e-161	PREDICTED: repetitive proline-rich cell wall protein 2-like [Glycine max]
Unigene0047995	1361	27.8061	9.74982	1.51195	up	9.74218e-11	3.32729e-09	PREDICTED: probable GMP synthase [glutamine-hydrolyzing]-like [Glycine max]
Unigene0002279	2610	99.2017	34.9532	1.50494	up	4.16676e-64	8.92667e-62	beta-fructofuranosidase [Citrus sinensis]
Unigene0047590	1391	45.1172	15.8992	1.50472	up	9.42272e-17	8.55993e-15	VQ motif family protein expressed [Medicago truncatula] >gi|355516405|gb|AES98028.1| VQ motif family protein expressed [Medicago truncatula]
Unigene0016769	487	46.6251	16.462	1.50197	up	6.38552e-07	1.29659e-05	At1g68440/T2E12_1 [Arabidopsis thaliana] >gi|21700823|gb|AAM70535.1| At1g68440/T2E12_1 [Arabidopsis thaliana]
Unigene0030217	316	61.8758	21.8709	1.50036	up	3.95672e-06	6.80318e-05	--
Unigene0002601	223	73.5385	26.0332	1.49815	up	2.4803e-05	0.000357817	--
Unigene0048044	1626	38.4026	13.6014	1.49745	up	1.44461e-16	1.29472e-14	JHL10I11.12 [Jatropha curcas]
Unigene0015822	715	20.7304	7.34617	1.49668	up	6.24534e-05	0.000820869	--
Unigene0043727	278	33712.5	11951.9	1.49604	up	0	0	PREDICTED: early nodulin-75-like [Vitis vinifera]
Unigene0046384	640	43.8557	15.5502	1.49583	up	3.32234e-08	8.30316e-07	ARF32 ARF type transcription factor, partial [Zea mays subsp. mays]
Unigene0021984	1112	35.734	12.6788	1.49488	up	4.84266e-11	1.71687e-09	AP2/ERF domain-containing transcription factor [Populus trichocarpa] >gi|222843890|gb|EEE81437.1| AP2/ERF domain-containing transcription factor [Populus trichocarpa]
Unigene0036251	558	33.3453	11.8902	1.4877	up	7.77648e-06	0.000126181	Protease inhibitor/seed storage/LTP family protein [Oryza sativa Japonica Group]
Unigene0049406	997	37.3253	13.3094	1.4877	up	2.30262e-10	7.5489e-09	PREDICTED: probable serine/threonine-protein kinase WNK11-like [Glycine max]
Unigene0025729	1274	93.3229	33.4168	1.48166	up	1.07579e-29	1.41771e-27	E3 ubiquitin-protein ligase MARCH3 [Medicago truncatula] >gi|355515103|gb|AES96726.1| E3 ubiquitin-protein ligase MARCH3 [Medicago truncatula]
Unigene0044303	397	161.258	57.7964	1.48032	up	1.10121e-16	9.93619e-15	predicted protein [Populus trichocarpa] >gi|222848816|gb|EEE86363.1| predicted protein [Populus trichocarpa]
Unigene0017364	780	199.732	71.593	1.48018	up	2.4147e-38	3.94848e-36	PREDICTED: polyadenylate-binding protein-interacting protein 2 [Vitis vinifera]
Unigene0027342	2358	43.7341	15.7099	1.47708	up	7.40472e-26	8.72494e-24	PREDICTED: probable protein phosphatase 2C 23-like isoform 2 [Vitis vinifera]
Unigene0050482	714	24.7347	8.90519	1.47382	up	1.52851e-05	0.000232656	Transcription factor MYC4 [Medicago truncatula] >gi|355484249|gb|AES65452.1| Transcription factor MYC4 [Medicago truncatula]
Unigene0010858	683	51.7147	18.6188	1.47382	up	8.65818e-10	2.67436e-08	PREDICTED: probable salt tolerance-like protein At1g75540 [Vitis vinifera]
Unigene0023823	426	54.0418	19.4682	1.47296	up	7.75036e-07	1.54552e-05	--
Unigene0044209	456	919.129	331.616	1.47075	up	3.1428e-99	8.68323e-97	PRp27-like protein [Olea europaea subsp. europaea]
Unigene0027166	1843	78.5423	28.3498	1.47013	up	2.12484e-35	3.22444e-33	monosaccharide transporter [Populus tremula x Populus tremuloides]
Unigene0029225	887	52.6204	19.0116	1.46874	up	1.9814e-12	8.47161e-11	phosphoglycerate mutase-like protein [Glycine max] >gi|21700765|gb|AAG38144.1| phosphoglycerate mutase-like protein [Glycine max]
Unigene0026068	2106	783.326	283.405	1.46675	up	0	0	DNA-binding protein [Vitis thunbergii]
Unigene0050976	1514	125.605	45.466	1.46604	up	8.64812e-46	1.5677e-43	syringolide-induced protein 1-3-1B [Glycine max] >gi|19911579|dbj|BAB86893.1| syringolide-induced protein 1-3-1B [Glycine max]
Unigene0026601	2120	96.0977	34.9472	1.45932	up	1.31643e-48	2.49946e-46	RSH2 [Nicotiana tabacum]
Unigene0027369	279	59.9084	21.7988	1.45851	up	3.00448e-05	0.000425169	--
Unigene0047526	319	64.2598	23.3984	1.4575	up	3.76614e-06	6.51464e-05	--
Unigene0014859	590	161.96	59.0381	1.45592	up	1.35837e-23	1.51164e-21	conserved hypothetical protein [Ricinus communis] >gi|223549842|gb|EEF51330.1| conserved hypothetical protein [Ricinus communis]
Unigene0018778	1379	13.7216	5.01175	1.45306	up	9.3963e-06	0.000150034	Protein kinase [Medicago truncatula]
Unigene0016490	902	416.41	152.629	1.44798	up	4.29488e-87	1.11007e-84	Os04g0533300 [Oryza sativa Japonica Group] >gi|32489830|emb|CAE04574.1| OSJNBb0039L24.13 [Oryza sativa Japonica Group] >gi|113564980|dbj|BAF15323.1| Os04g0533300 [Oryza sativa Japonica Group]
Unigene0014858	266	512.175	188.109	1.44507	up	1.32957e-32	1.88217e-30	--
Unigene0046894	723	21.8096	8.02961	1.44156	up	5.90562e-05	0.000783414	vacuolar calcium binding protein [Raphanus sativus]
Unigene0016770	711	162.784	60.2665	1.43354	up	1.26162e-27	1.57455e-25	At1g68440/T2E12_1 [Arabidopsis thaliana] >gi|21700823|gb|AAM70535.1| At1g68440/T2E12_1 [Arabidopsis thaliana]
Unigene0018285	1163	135.855	50.3929	1.43077	up	5.20774e-37	8.27907e-35	xyloglucan endotransglycosylase 1 [Litchi chinensis]
Unigene0017618	1019	66.5397	24.6877	1.43042	up	8.94374e-17	8.16182e-15	PREDICTED: transcription factor bHLH35 [Vitis vinifera]
Unigene0049411	733	39.5822	14.7087	1.42818	up	5.80332e-08	1.38471e-06	PREDICTED: auxin-induced protein 22D [Vitis vinifera]
Unigene0005636	1559	43.8965	16.3138	1.42801	up	7.05708e-17	6.45481e-15	carbohydrate-binding X8 domain-containing protein [Arabidopsis thaliana] >gi|332190324|gb|AEE28445.1| carbohydrate-binding X8 domain-containing protein [Arabidopsis thaliana]
Unigene0036256	416	46.2437	17.278	1.42032	up	1.12464e-05	0.000176896	glycine-rich protein 23 [Arabidopsis thaliana] >gi|330253623|gb|AEC08717.1| glycine-rich protein 23 [Arabidopsis thaliana]
Unigene0048857	623	34.4221	12.8684	1.41951	up	3.5329e-06	6.15102e-05	PREDICTED: LOW QUALITY PROTEIN: polyadenylate-binding protein 3 [Vitis vinifera]
Unigene0041838	845	25.3787	9.48757	1.41951	up	3.5329e-06	6.14835e-05	PREDICTED: cyanidin-3-O-glucoside 2-O-glucuronosyltransferase-like [Vitis vinifera]
Unigene0007302	1016	25.4529	9.52331	1.41829	up	3.53182e-07	7.48634e-06	maternal effect embryo arrest 14 protein [Arabidopsis thaliana] >gi|11692922|gb|AAG40064.1|AF324713_1 At2g15890 [Arabidopsis thaliana] >gi|5306244|gb|AAD41977.1| expressed protein [Arabidopsis thaliana] >gi|30725564|gb|AAP37804.1| At2g15890 [Arabidopsis thaliana] >gi|330251350|gb|AEC06444.1| maternal effect embryo arrest 14 protein [Arabidopsis thaliana]
Unigene0017279	666	42.1436	15.7733	1.41783	up	1.12242e-07	2.55347e-06	PREDICTED: histone H2A-like [Glycine max]
Unigene0017562	1806	12.5728	4.74523	1.40575	up	2.16252e-06	3.93974e-05	calmodulin binding protein-like protein [Arabidopsis thaliana] >gi|332197389|gb|AEE35510.1| calmodulin binding protein-like protein [Arabidopsis thaliana]
Unigene0045314	643	127.52	48.1527	1.40504	up	1.78433e-19	1.80972e-17	calmodulin-like protein [Elaeis guineensis]
Unigene0048313	710	158.572	59.962	1.40302	up	4.19782e-26	5.02009e-24	glycine-rich RNA-binding protein [Citrus unshiu]
Unigene0015010	758	50.7583	19.3295	1.39284	up	8.57176e-10	2.65175e-08	f-box family protein [Populus trichocarpa] >gi|222855258|gb|EEE92805.1| f-box family protein [Populus trichocarpa]
Unigene0047377	391	166.959	63.6325	1.39166	up	1.32112e-15	1.1261e-13	predicted by genscan and genefinder [Arabidopsis thaliana]
Unigene0022504	990	80.5938	30.7165	1.39166	up	9.70842e-19	9.53281e-17	ERF3 transcription factor [Vitis pseudoreticulata]
Unigene0032114	1070	33.8946	12.9181	1.39166	up	2.6705e-09	7.75258e-08	PREDICTED: phosphatidylinositol:ceramide inositolphosphotransferase [Vitis vinifera]
Unigene0017444	1337	20.0495	7.6504	1.38996	up	3.27896e-07	6.9799e-06	PREDICTED: exocyst complex component 7-like [Glycine max]
Unigene0050877	492	41.0234	15.7328	1.38267	up	1.04073e-05	0.000165319	PREDICTED: phosphate transporter PHO1 homolog 3-like isoform 2 [Glycine max]
Unigene0031624	1771	51.285	19.6682	1.38267	up	6.31184e-21	6.65434e-19	myb transcription factor [Humulus lupulus]
Unigene0012940	1464	32.9584	12.6517	1.38132	up	8.5479e-12	3.29592e-10	PREDICTED: alanine aminotransferase 2 [Vitis vinifera]
Unigene0047427	1431	87.4918	33.6142	1.38008	up	3.59212e-28	4.58304e-26	SNAP33 [Solanum chacoense]
Unigene0014001	936	49.8657	19.1978	1.37711	up	2.07812e-11	7.69442e-10	chitinase 7 [Populus x canadensis]
Unigene0024361	1402	296.472	114.168	1.37674	up	3.28184e-89	8.64981e-87	PREDICTED: basic 7S globulin-like [Vitis vinifera]
Unigene0011677	311	59.8285	23.1114	1.37223	up	2.58998e-05	0.000371499	aspartate aminotransferase [Arabidopsis thaliana] >gi|1168258|sp|P46644.1|AAT3_ARATH RecName: Full=Aspartate aminotransferase, chloroplastic; AltName: Full=Transaminase A; Flags: Precursor >gi|693692|gb|AAA79371.1| aspartate aminotransferase [Arabidopsis thaliana] >gi|7573409|emb|CAB87712.1| aspartate aminotransferase (Asp3) [Arabidopsis thaliana] >gi|332004308|gb|AED91691.1| aspartate aminotrans…
Unigene0050740	2729	31.2016	12.0547	1.37202	up	1.67981e-19	1.70803e-17	At1g34320 [Arabidopsis thaliana]
Unigene0002797	236	102.895	39.8273	1.36935	up	1.55863e-06	2.92467e-05	--
Unigene0034517	277	296.012	114.771	1.3669	up	9.76502e-19	9.56494e-17	--
Unigene0022485	226	217.687	84.4023	1.3669	up	7.88132e-12	3.05655e-10	--
Unigene0031839	227	109.753	42.6242	1.36452	up	1.2169e-06	2.32815e-05	P-loop containing nucleoside triphosphate hydrolase-like protein [Arabidopsis thaliana] >gi|8778680|gb|AAF79688.1|AC022314_29 F9C16.7 [Arabidopsis thaliana] >gi|332193886|gb|AEE32007.1| P-loop containing nucleoside triphosphate hydrolase-like protein [Arabidopsis thaliana]
Unigene0034105	1460	100.874	39.195	1.36382	up	2.743e-32	3.84231e-30	PREDICTED: thioredoxin-like 1-1, chloroplastic [Vitis vinifera]
Unigene0047729	2576	22.8935	8.90729	1.36188	up	7.97618e-14	5.5476e-12	ethylene receptor [Dimocarpus longan] >gi|264683475|gb|ACY72568.1| ethylene receptor [Dimocarpus longan]
Unigene0032162	614	43.6583	17.1092	1.35149	up	5.79006e-07	1.18529e-05	Vacuolar protein [Medicago truncatula] >gi|215598344|tpg|DAA06358.1| TPA_inf: ARO1-like protein 1 [Medicago truncatula] >gi|355513516|gb|AES95139.1| Vacuolar protein [Medicago truncatula]
Unigene0049942	2061	73.1419	28.7045	1.34942	up	1.67618e-32	2.36448e-30	PREDICTED: amino acid permease 2 [Vitis vinifera]
Unigene0018508	882	31.8228	12.5373	1.34383	up	3.52846e-07	7.48317e-06	R2R3 Myb14 transcription factor [Vitis vinifera]
Unigene0022988	2296	225.125	88.7379	1.3431	up	2.02856e-106	5.7637e-104	PREDICTED: calcium-dependent protein kinase 16 [Vitis vinifera]
Unigene0034439	980	215.608	85.1911	1.33964	up	2.12904e-44	3.82483e-42	octicosapeptide/Phox/Bem1p domain-containing protein [Arabidopsis thaliana] >gi|42570483|ref|NP_850632.2| octicosapeptide/Phox/Bem1p domain-containing protein [Arabidopsis thaliana] >gi|42572541|ref|NP_974366.1| octicosapeptide/Phox/Bem1p domain-containing protein [Arabidopsis thaliana] >gi|79607899|ref|NP_974365.2| octicosapeptide/Phox/Bem1p domain-containing protein [Arabidopsis thaliana] >gi|4…
Unigene0027476	1785	10.9539	4.33644	1.33687	up	2.3588e-05	0.000343256	PREDICTED: probable esterase At1g33990-like [Vitis vinifera]
Unigene0047016	1921	67.9656	26.9109	1.33662	up	5.59442e-28	7.07015e-26	PREDICTED: mitogen-activated protein kinase homolog NTF6 [Vitis vinifera]
Unigene0036107	710	60.8525	24.1405	1.33386	up	3.18856e-10	1.03433e-08	--
Unigene0014419	354	808.908	321.742	1.33007	up	6.54862e-59	1.35232e-56	basic secretory protein family protein [Arabidopsis thaliana] >gi|4585909|gb|AAD25570.1| expressed protein [Arabidopsis thaliana] >gi|19699336|gb|AAL91278.1| At2g15220/F15A23.4 [Arabidopsis thaliana] >gi|330251282|gb|AEC06376.1| basic secretory protein family protein [Arabidopsis thaliana]
Unigene0024814	2449	953.956	379.735	1.32893	up	0	0	acyl-activating enzyme 8 [Cannabis sativa]
Unigene0047980	703	35.4395	14.1567	1.32388	up	2.12448e-06	3.87396e-05	glycine-rich protein [Arabidopsis thaliana] >gi|332640937|gb|AEE74458.1| glycine-rich protein [Arabidopsis thaliana]
Unigene0021251	1292	61.5112	24.6064	1.32181	up	2.28978e-17	2.12838e-15	tetratricopeptide repeat domain-containing protein [Arabidopsis thaliana] >gi|332005429|gb|AED92812.1| tetratricopeptide repeat domain-containing protein [Arabidopsis thaliana]
Unigene0022793	2781	9.63905	3.87683	1.31401	up	1.00446e-06	1.95438e-05	PREDICTED: G-type lectin S-receptor-like serine/threonine-protein kinase At1g67520-like [Vitis vinifera]
Unigene0050223	1119	23.9555	9.63492	1.31401	up	1.00446e-06	1.95343e-05	PREDICTED: UPF0483 protein AGAP003155 [Vitis vinifera]
Unigene0018155	784	73.6125	29.6194	1.31341	up	6.66878e-13	3.21111e-11	PREDICTED: probable WRKY transcription factor 45 [Vitis vinifera] >gi|388324555|gb|AFK27601.1| WRKY45 [Vitis amurensis]
Unigene0008321	1190	23.0562	9.29237	1.31104	up	7.8263e-07	1.55989e-05	PREDICTED: wall-associated receptor kinase-like 1-like [Vitis vinifera]
Unigene0025648	2120	50.1315	20.212	1.3105	up	2.00254e-22	2.17414e-20	PREDICTED: transcription factor bHLH130-like [Vitis vinifera]
Unigene0023301	1171	221.915	89.4738	1.31047	up	1.92031e-52	3.73454e-50	hairpin-inducing protein [Casuarina glauca]
Unigene0021532	773	31.0063	12.5171	1.30867	up	4.0608e-06	6.97316e-05	pheromone receptor-like protein [Quercus robur]
Unigene0004781	1306	18.8351	7.62031	1.3055	up	3.15984e-06	5.55217e-05	plasma membrane Ca2+-ATPase [Glycine max] >gi|11066054|gb|AAG28435.1|AF195028_1 plasma membrane Ca2+-ATPase [Glycine max]
Unigene0025656	1652	868.405	352.421	1.30107	up	7.57956e-278	2.91973e-275	RecName: Full=Thiamine thiazole synthase, chloroplastic; AltName: Full=Thiazole biosynthetic enzyme; Flags: Precursor >gi|2582665|emb|CAB05370.1| thi [Citrus sinensis]
Unigene0017536	1041	86.3397	35.0539	1.30045	up	5.401e-19	5.3691e-17	PREDICTED: probable glutathione S-transferase [Vitis vinifera]
Unigene0011191	514	181.612	74.2215	1.29095	up	1.83841e-19	1.85986e-17	RecName: Full=Profilin; AltName: Full=Minor allergen Lit c 1; AltName: Allergen=Lit c 1 >gi|15809696|gb|AAL07320.1| profilin [Litchi chinensis]
Unigene0030455	2030	132.05	54.064	1.28835	up	1.13178e-52	2.22262e-50	berberine bridge enzyme [Hevea brasiliensis]
Unigene0048352	2990	25.7356	10.5402	1.28787	up	2.96214e-16	2.62543e-14	Inter-alpha-trypsin inhibitor heavy chain H3 [Medicago truncatula] >gi|355480929|gb|AES62132.1| Inter-alpha-trypsin inhibitor heavy chain H3 [Medicago truncatula]
Unigene0021487	1221	155.488	63.848	1.28409	up	1.27421e-37	2.0501e-35	S-adenosylmethionine-dependent methyltransferase [Jatropha curcas]
Unigene0025381	2650	11.6626	4.79872	1.28117	up	2.58768e-07	5.60669e-06	PREDICTED: probable 1-deoxy-D-xylulose-5-phosphate synthase, chloroplastic [Vitis vinifera]
Unigene0029062	1620	78.6471	32.4229	1.27838	up	1.27825e-25	1.50174e-23	erg-1 [Solanum tuberosum]
Unigene0029640	1924	953.805	393.551	1.27715	up	0	0	PLATZ [Gossypium hirsutum]
Unigene0032845	2873	26.4544	10.9694	1.27002	up	9.27708e-16	7.95842e-14	PREDICTED: zinc finger protein CONSTANS-LIKE 14-like [Vitis vinifera]
Unigene0024637	1933	68.5226	28.46	1.26764	up	3.04198e-26	3.65969e-24	PREDICTED: phospholipase A1-Igamma2, chloroplastic-like [Vitis vinifera]
Unigene0024887	1609	237.358	99.1364	1.25958	up	9.28198e-72	2.21342e-69	matrix metalloprotease 1 [Nicotiana benthamiana]
Unigene0047354	1955	124.534	52.0373	1.25892	up	2.3567e-46	4.33092e-44	PREDICTED: phosphatase YfbT [Vitis vinifera]
Unigene0002612	2079	182.94	76.4587	1.25862	up	2.18676e-71	5.18379e-69	PREDICTED: riboflavin biosynthesis protein ribBA, chloroplastic-like [Vitis vinifera]
Unigene0015856	610	122.528	51.2109	1.25859	up	2.52174e-15	2.12239e-13	WRKY transcription factor 26-2 [Dimocarpus longan]
Unigene0014637	3003	72.2519	30.2869	1.25434	up	2.8555e-41	4.90974e-39	quinolinate synthase [Arabidopsis thaliana] >gi|332008529|gb|AED95912.1| quinolinate synthase [Arabidopsis thaliana]
Unigene0034948	2091	70.5843	29.7469	1.24661	up	2.40572e-28	3.07917e-26	PREDICTED: ABC transporter C family member 8-like [Vitis vinifera]
Unigene0023162	992	996.649	420.246	1.24585	up	1.26268e-179	4.39874e-177	calmodulin1 [Zea mays]
Unigene0050847	1411	134.104	56.6219	1.24392	up	9.30628e-36	1.42301e-33	carboxyesterase 20 [Arabidopsis thaliana] >gi|75180635|sp|Q9LVB8.1|CXE20_ARATH RecName: Full=Probable carboxylesterase 120; AltName: Full=AtCXE20 >gi|8809631|dbj|BAA97182.1| HSR203J protein-like protein [Arabidopsis thaliana] >gi|332010195|gb|AED97578.1| carboxyesterase 20 [Arabidopsis thaliana]
Unigene0031835	627	84.5003	35.7134	1.24249	up	4.34872e-11	1.55137e-09	PREDICTED: ATP-dependent zinc metalloprotease FtsH-like [Vitis vinifera]
Unigene0025314	1050	34.8406	14.7439	1.24065	up	4.57398e-08	1.11597e-06	EST gb|AA597511 comes from this gene [Arabidopsis thaliana] >gi|29028842|gb|AAO64800.1| At1g23710 [Arabidopsis thaliana]
Unigene0022426	1519	12.8721	5.4598	1.23733	up	6.87138e-05	0.00089377	PREDICTED: transcription factor MYB75-like [Vitis vinifera]
Unigene0023840	1276	15.8178	6.71621	1.23583	up	5.32114e-05	0.000711296	ACT domain-containing protein 6 [Arabidopsis thaliana] >gi|22138102|gb|AAM93431.1| ACR6 [Arabidopsis thaliana] >gi|332640226|gb|AEE73747.1| ACT domain-containing protein 6 [Arabidopsis thaliana]
Unigene0024607	1577	103.189	43.825	1.23547	up	1.13757e-30	1.52931e-28	glyceraldehyde 3-phosphate dehydrogenase [Nicotiana langsdorffii x Nicotiana sanderae]
Unigene0037850	1575	21.0245	8.95165	1.23184	up	2.32734e-07	5.07003e-06	Os02g0504100 [Oryza sativa Japonica Group] >gi|113536441|dbj|BAF08824.1| Os02g0504100, partial [Oryza sativa Japonica Group]
Unigene0025772	855	27.2949	11.6399	1.22955	up	1.48922e-05	0.000227367	MAC/Perforin domain containing protein [Medicago truncatula] >gi|355482848|gb|AES64051.1| MAC/Perforin domain containing protein [Medicago truncatula]
Unigene0011351	235	413.332	176.456	1.22799	up	8.82638e-19	8.68802e-17	--
Unigene0019559	1504	24.9526	10.6609	1.22686	up	4.04126e-08	9.93867e-07	PREDICTED: xyloglucan glycosyltransferase 4-like [Glycine max]
Unigene0034898	429	58.8097	25.1316	1.22655	up	6.9601e-06	0.000114183	chromatin remodeling complex subunit [Populus trichocarpa] >gi|222847974|gb|EEE85521.1| chromatin remodeling complex subunit [Populus trichocarpa]
Unigene0025334	1191	162.847	69.6343	1.22565	up	8.39566e-36	1.28869e-33	PREDICTED: probable mitochondrial 2-oxoglutarate/malate carrier protein-like [Vitis vinifera]
Unigene0003933	685	248.611	106.543	1.22245	up	1.6254e-31	2.23769e-29	PREDICTED: 18.2 kDa class I heat shock protein isoform 1 [Vitis vinifera] >gi|359486745|ref|XP_003633470.1| PREDICTED: 18.2 kDa class I heat shock protein isoform 2 [Vitis vinifera]
Unigene0033318	1295	56.2547	24.1225	1.22159	up	2.3526e-14	1.84804e-12	PREDICTED: F-box protein At1g78280-like [Vitis vinifera]
Unigene0048135	1397	23.9291	10.2901	1.2175	up	2.63426e-07	5.69837e-06	stay green protein [Capsicum annuum] >gi|170947249|emb|CAN88917.2| chlorophyll retainer (stay green) [Capsicum annuum] >gi|171903868|gb|ACB56586.1| chlorophyll retainer [Capsicum annuum]
Unigene0039536	838	149.404	64.3286	1.21569	up	2.09246e-23	2.32211e-21	PRp27-like protein [Olea europaea subsp. europaea]
Unigene0029808	842	73.7854	31.8473	1.21216	up	2.53484e-12	1.06447e-10	At4g33985 [Arabidopsis thaliana]
Unigene0026185	545	81.0117	34.9998	1.21078	up	3.77574e-09	1.07127e-07	--
Unigene0048612	642	37.8244	16.363	1.20888	up	1.30687e-05	0.000202068	autoinhibited calcium ATPase [Populus trichocarpa] >gi|222863702|gb|EEF00833.1| autoinhibited calcium ATPase [Populus trichocarpa]
Unigene0027753	1219	51.7419	22.4515	1.20452	up	2.2304e-12	9.41563e-11	extra-large G-protein [Arabidopsis thaliana]
Unigene0019175	223	656.19	285.126	1.20251	up	1.19637e-26	1.45239e-24	--
Unigene0047039	1553	1127.65	492.551	1.19497	up	2.0143e-296	8.06969e-294	AT4g01150/F2N1_18 [Arabidopsis thaliana] >gi|2191138|gb|AAB61025.1| A_IG002N01.18 gene product [Arabidopsis thaliana] >gi|20147123|gb|AAM10278.1| AT4g01150/F2N1_18 [Arabidopsis thaliana]
Unigene0021786	1613	57.2861	25.0226	1.19496	up	3.02564e-17	2.80586e-15	PREDICTED: UDP-galactose transporter 2-like [Vitis vinifera]
Unigene0033774	217	449.071	196.189	1.1947	up	4.24556e-18	4.0886e-16	--
Unigene0017388	433	303.714	132.797	1.19349	up	7.64064e-24	8.55026e-22	PREDICTED: peroxidase 52-like isoform 2 [Glycine max]
Unigene0033839	1301	1130.57	495.312	1.19064	up	7.01106e-248	2.62502e-245	PREDICTED: beta-galactosidase-like [Glycine max]
Unigene0015331	1011	41.1755	18.0471	1.19002	up	1.66073e-08	4.33151e-07	PREDICTED: dof zinc finger protein DOF4.6-like [Vitis vinifera]
Unigene0014600	522	41.0823	18.0062	1.19002	up	5.26092e-05	0.000703481	PREDICTED: alternative oxidase 3, mitochondrial [Vitis vinifera]
Unigene0007114	499	56.8798	24.9302	1.19002	up	3.21956e-06	5.65215e-05	malate dehydrogenase [Vitis vinifera]
Unigene0015120	295	91.9375	40.2958	1.19002	up	5.33786e-06	8.9851e-05	RecName: Full=Luminal-binding protein; Short=BiP; AltName: Full=78 kDa glucose-regulated protein homolog; Short=GRP-78; Flags: Precursor >gi|388065|gb|AAA21808.1| ER-lumenal protein [Spinacia oleracea] >gi|551305|gb|AAA21806.1| ER-lumenal protein [Spinacia oleracea]
Unigene0032171	2621	147.757	64.8667	1.18768	up	1.97268e-66	4.31854e-64	PREDICTED: probable LRR receptor-like serine/threonine-protein kinase At1g53430-like [Vitis vinifera]
Unigene0047866	775	475.696	209.744	1.18141	up	8.26918e-63	1.7528e-60	Os09g0425200 [Oryza sativa Japonica Group] >gi|50725911|dbj|BAD33439.1| fibroin heavy chain precursor (Fib-H) (H-fibroin)-like protein [Oryza sativa Japonica Group] >gi|50726079|dbj|BAD33601.1| fibroin heavy chain precursor (Fib-H) (H-fibroin)-like protein [Oryza sativa Japonica Group] >gi|113631452|dbj|BAF25133.1| Os09g0425200 [Oryza sativa Japonica Group]
Unigene0050015	2428	73.7762	32.5635	1.1799	up	2.4227e-31	3.31257e-29	PREDICTED: aspartic proteinase Asp1-like [Glycine max]
Unigene0021422	1311	77.6991	34.3715	1.17669	up	1.95847e-18	1.89977e-16	peroxidase [Populus alba x Populus tremula var. glandulosa]
Unigene0034254	483	480.559	212.917	1.17443	up	7.86228e-40	1.31241e-37	--
Unigene0018410	2509	65.3611	28.978	1.17347	up	1.35075e-28	1.73999e-26	exocyst complex component 7 [Arabidopsis thaliana] >gi|332008554|gb|AED95937.1| exocyst complex component 7 [Arabidopsis thaliana]
Unigene0021420	963	23.2514	10.3345	1.16985	up	4.56892e-05	0.000618588	PREDICTED: flavonol synthase/flavanone 3-hydroxylase-like [Glycine max]
Unigene0034516	729	1670.28	742.883	1.16888	up	1.21436e-199	4.34373e-197	PREDICTED: stem-specific protein TSJT1-like [Vitis vinifera]
Unigene0015855	952	64.5972	28.7483	1.168	up	1.35655e-11	5.09813e-10	WRKY transcription factor 26 [(Populus tomentosa x P. bolleana) x P. tomentosa]
Unigene0024483	1583	25.8987	11.5259	1.168	up	3.42832e-08	8.54138e-07	SAUR family protein [Populus trichocarpa] >gi|222841202|gb|EEE78749.1| SAUR family protein [Populus trichocarpa]
Unigene0015222	1229	32.0756	14.396	1.15581	up	8.0883e-08	1.88611e-06	PREDICTED: membrane-anchored ubiquitin-fold protein 1-like [Glycine max]
Unigene0019463	981	5132.67	2307.96	1.15309	up	0	0	RecName: Full=Major latex allergen Hev b 5; AltName: Allergen=Hev b 5 >gi|1480457|gb|AAC49447.1| latex allergen Hev b 5 [Hevea brasiliensis] >gi|1493836|gb|AAC49448.1| latex pI 3.5 protein Hev b 5 [Hevea brasiliensis]
Unigene0024925	3651	12.784	5.7546	1.15155	up	5.80066e-09	1.61044e-07	PREDICTED: pleiotropic drug resistance protein 2 [Vitis vinifera]
Unigene0030533	2365	24.4026	10.9878	1.15113	up	9.51022e-11	3.25918e-09	PREDICTED: U-box domain-containing protein 16 [Vitis vinifera]
Unigene0013977	531	64.7364	29.1546	1.15085	up	5.99622e-07	1.22374e-05	--
Unigene0023822	2072	199.54	89.9257	1.14987	up	2.6003e-67	5.7874e-65	PREDICTED: nitrate transporter 1.2-like [Vitis vinifera]
Unigene0016009	738	40.596	18.355	1.14517	up	3.48822e-06	6.07587e-05	At1g70780 [Arabidopsis thaliana] >gi|15146214|gb|AAK83590.1| At1g70780/F5A18_4 [Arabidopsis thaliana] >gi|23506215|gb|AAN31119.1| At1g70780/F5A18_4 [Arabidopsis thaliana]
Unigene0021001	1392	227.463	103.072	1.14198	up	2.0479e-51	3.94437e-49	TRL10 [Cleome spinosa]
Unigene0048447	2107	67.9528	30.8331	1.14006	up	4.19926e-24	4.73889e-22	WRKY transcription factor 47-2 [Dimocarpus longan]
Unigene0033838	1865	582.034	264.441	1.13816	up	8.3168e-171	2.87231e-168	beta-D-galactosidase [Mangifera indica]
Unigene0019478	1421	16.645	7.58724	1.13344	up	4.3933e-05	0.000597435	PREDICTED: calcium-transporting ATPase 12, plasma membrane-type-like [Vitis vinifera]
Unigene0017476	468	66.0384	30.1258	1.13231	up	3.00964e-06	5.33034e-05	PREDICTED: protein TIFY 5A [Vitis vinifera]
Unigene0026081	259	147.334	67.2441	1.13161	up	2.11246e-07	4.64741e-06	PREDICTED: receptor-like protein kinase HAIKU2-like [Vitis vinifera]
Unigene0030645	1669	35.5237	16.2324	1.1299	up	1.01357e-10	3.44117e-09	Regulator of Vps4 activity in the MVB pathway protein [Arabidopsis thaliana] >gi|332190881|gb|AEE29002.1| Regulator of Vps4 activity in the MVB pathway protein [Arabidopsis thaliana]
Unigene0015228	1018	207.87	95.046	1.12898	up	2.52664e-34	3.77695e-32	PREDICTED: universal stress protein A-like protein [Vitis vinifera]
Unigene0009281	672	307.389	140.692	1.12752	up	1.76866e-33	2.59545e-31	At4g04630 [Arabidopsis thaliana]
Unigene0046814	1518	23.0604	10.5626	1.12646	up	7.38454e-07	1.48216e-05	heat shock protein 70 [Cucumis sativus]
Unigene0030209	1363	50.4402	23.1218	1.12532	up	3.92008e-12	1.59925e-10	neutral/alkaline invertase [Manihot esculenta]
Unigene0017667	1349	35.3005	16.1893	1.12465	up	7.91158e-09	2.14884e-07	At5g42680 [Arabidopsis thaliana] >gi|52218794|gb|AAU29467.1| At5g42680 [Arabidopsis thaliana]
Unigene0017446	1049	99.2099	45.5915	1.12172	up	1.5991e-17	1.49331e-15	At2g01340 [Arabidopsis thaliana] >gi|94442481|gb|ABF19028.1| At2g01340 [Arabidopsis thaliana]
Unigene0012345	1502	34.0143	15.6445	1.12048	up	2.5293e-09	7.36937e-08	PREDICTED: probable peptide/nitrate transporter At1g59740-like [Vitis vinifera]
Unigene0029505	1931	75.6162	34.7886	1.12008	up	6.65208e-24	7.46486e-22	PME4 [Gossypium barbadense]
Unigene0030547	2199	399.981	184.173	1.11887	up	4.71894e-135	1.5124e-132	PREDICTED: patellin-5 isoform 1 [Vitis vinifera]
Unigene0020637	1176	93.3229	43.0187	1.11727	up	2.75226e-18	2.65689e-16	PREDICTED: NADP-dependent malic enzyme-like [Vitis vinifera]
Unigene0027727	1372	21.8366	10.0746	1.11602	up	5.51168e-06	9.25824e-05	PREDICTED: 12-oxophytodienoate reductase 2 [Vitis vinifera]
Unigene0025746	1405	174.406	80.4749	1.11584	up	9.05226e-39	1.48628e-36	PREDICTED: syntaxin-121-like [Glycine max]
Unigene0025112	1597	130.926	60.4135	1.11581	up	2.50564e-33	3.62386e-31	type III polyketide synthase [Acer maximowiczianum]
Unigene0050072	1646	72.0401	33.2544	1.11526	up	1.39711e-19	1.42419e-17	MAC/Perforin domain-containing protein [Arabidopsis thaliana] >gi|75204910|sp|Q9SGN6.1|NSL1_ARATH RecName: Full=MACPF domain-containing protein NSL1; AltName: Full=Protein NECROTIC SPOTTED LESIONS 1; Short=Protein NSL1 >gi|6560762|gb|AAF16762.1|AC010155_15 F3M18.18 [Arabidopsis thaliana] >gi|332192844|gb|AEE30965.1| MAC/Perforin domain-containing protein [Arabidopsis thaliana]
Unigene0018232	712	32.7769	15.1425	1.11407	up	6.27498e-05	0.000824224	At4g24275 [Arabidopsis thaliana] >gi|109946539|gb|ABG48448.1| At4g24275 [Arabidopsis thaliana]
Unigene0050539	1223	37.6481	17.4052	1.11306	up	1.84067e-08	4.78527e-07	CBF1 [Manihot esculenta]
Unigene0029707	1531	47.1712	21.8486	1.11036	up	1.96847e-12	8.4253e-11	PREDICTED: E3 ubiquitin-protein ligase PUB23-like [Vitis vinifera]
Unigene0046998	1470	134.299	62.2478	1.10936	up	2.79082e-31	3.80292e-29	At1g55340 [Arabidopsis thaliana] >gi|48310451|gb|AAT41823.1| At1g55340 [Arabidopsis thaliana]
Unigene0047406	1140	26.5572	12.3674	1.10256	up	6.07972e-06	0.00010073	ACR4 [Medicago truncatula] >gi|355515599|gb|AES97222.1| ACR4 [Medicago truncatula]
Unigene0025300	1167	73.2343	34.1118	1.10225	up	2.7284e-14	2.11832e-12	MTN3-like protein [Arabidopsis thaliana] >gi|75100713|sp|O82587.1|SWT12_ARATH RecName: Full=Bidirectional sugar transporter SWEET12; Short=AtSWEET12; AltName: Full=MtN3-like protein >gi|3747111|gb|AAC64192.1| MTN3 homolog [Arabidopsis thaliana] >gi|8809694|dbj|BAA97235.1| MtN3-like protein [Arabidopsis thaliana] >gi|332005812|gb|AED93195.1| MTN3-like protein [Arabidopsis thaliana]
Unigene0012199	545	69.4386	32.4636	1.09691	up	4.68084e-07	9.7567e-06	PREDICTED: 2-oxoisovalerate dehydrogenase subunit alpha, mitochondrial [Vitis vinifera]
Unigene0047701	954	28.4293	13.3298	1.09273	up	2.14446e-05	0.000314924	hydroxyproline-rich glycoprotein family protein [Arabidopsis thaliana] >gi|30102568|gb|AAP21202.1| At5g65660 [Arabidopsis thaliana] >gi|332010700|gb|AED98083.1| hydroxyproline-rich glycoprotein family protein [Arabidopsis thaliana]
Unigene0034951	833	40.8879	19.2485	1.08693	up	2.09602e-06	3.82904e-05	PREDICTED: ABC transporter C family member 8-like [Vitis vinifera]
Unigene0023077	1251	71.342	33.5892	1.08675	up	1.48924e-14	1.19086e-12	MAPKKK19 [Arabidopsis lyrata subsp. lyrata] >gi|297312553|gb|EFH42977.1| MAPKKK19 [Arabidopsis lyrata subsp. lyrata]
Unigene0020674	899	30.5194	14.4528	1.07838	up	2.35422e-05	0.000342963	PREDICTED: ureide permease 2-like [Vitis vinifera]
Unigene0017389	605	108.945	51.6341	1.0772	up	5.45664e-11	1.91422e-09	class III peroxidase [Gossypium hirsutum]
Unigene0035767	1060	495.067	234.981	1.07508	up	2.38996e-76	5.83821e-74	PRp27-like protein [Olea europaea subsp. europaea]
Unigene0016961	1048	36.1107	17.1461	1.07455	up	7.22862e-07	1.45305e-05	PREDICTED: NEP1-interacting protein 1 [Vitis vinifera]
Unigene0024980	815	43.3388	20.6912	1.06664	up	1.95841e-06	3.5924e-05	E3 ubiquitin-protein ligase MARCH6 [Medicago truncatula] >gi|355480461|gb|AES61664.1| E3 ubiquitin-protein ligase MARCH6 [Medicago truncatula]
Unigene0048693	940	47.9761	22.9393	1.06449	up	7.89886e-08	1.84731e-06	PREDICTED: oleosin 16 kDa [Vitis vinifera]
Unigene0015279	560	884.717	423.064	1.06434	up	4.88474e-71	1.13775e-68	proline-rich protein [Vitis cinerea var. helleri x Vitis riparia]
Unigene0026767	1591	30.1294	14.4219	1.06291	up	3.20958e-08	8.03137e-07	PREDICTED: BTB/POZ and TAZ domain-containing protein 4-like [Vitis vinifera]
Unigene0047416	855	31.7211	15.1966	1.0617	up	3.31468e-05	0.000463986	expressed protein [Arabidopsis thaliana] >gi|98960999|gb|ABF58983.1| At2g31090 [Arabidopsis thaliana]
Unigene0030461	1879	66.6316	31.9261	1.06147	up	4.08028e-19	4.07641e-17	PREDICTED: ammonium transporter 1 member 1 [Vitis vinifera]
Unigene0026052	589	108.692	52.098	1.06094	up	1.73674e-10	5.78366e-09	MYB transcription factor MYB69 [Glycine max]
Unigene0022405	699	66.773	32.0348	1.05963	up	5.25882e-08	1.26991e-06	PREDICTED: LOW QUALITY PROTEIN: probable beta-D-xylosidase 5-like [Glycine max]
Unigene0012662	1313	20.1758	9.68516	1.05878	up	4.2645e-05	0.000582093	PREDICTED: ABC transporter C family member 8-like [Vitis vinifera]
Unigene0049967	1245	44.8353	21.5385	1.05772	up	2.77498e-09	8.00946e-08	PREDICTED: glycine cleavage system H protein, mitochondrial [Vitis vinifera]
Unigene0033972	1072	118.851	57.2495	1.05382	up	3.2477e-19	3.26089e-17	COL domain class transcription factor [Malus x domestica]
Unigene0024277	924	63.8243	30.8162	1.05042	up	1.2337e-09	3.74427e-08	Os02g0799300 [Oryza sativa Japonica Group] >gi|113537939|dbj|BAF10322.1| Os02g0799300 [Oryza sativa Japonica Group]
Unigene0023093	1267	78.1573	37.7471	1.05002	up	3.42166e-15	2.8558e-13	PREDICTED: MLO9 protein [Vitis vinifera]
Unigene0043635	459	503.625	243.322	1.04948	up	2.43946e-33	3.54093e-31	KED [Nicotiana tabacum]
Unigene0026736	1971	46.721	22.5815	1.04893	up	3.28008e-14	2.51737e-12	resveratrol/hydroxycinnamic acid O-glucosyltransferase [Vitis labrusca]
Unigene0048516	850	57.1371	27.6448	1.04742	up	3.8116e-08	9.42013e-07	F6D8.3 [Arabidopsis thaliana] >gi|28466819|gb|AAO44018.1| At1g52720 [Arabidopsis thaliana]
Unigene0028602	2525	1407.22	682.197	1.04459	up	0	0	vacuolar processing enzyme a [Populus tomentosa]
Unigene0033341	1763	38.1016	18.503	1.04209	up	1.17052e-10	3.95391e-09	PREDICTED: probable serine/threonine-protein kinase drkB-like [Glycine max]
Unigene0015066	523	596.966	290.72	1.03802	up	1.14866e-43	2.04523e-41	conserved hypothetical protein [Ricinus communis] >gi|223547664|gb|EEF49157.1| conserved hypothetical protein [Ricinus communis]
Unigene0014277	519	54.6879	26.6328	1.03802	up	3.06178e-05	0.000432362	ST103-2 [Eutrema halophilum]
Unigene0036084	265	182.08	88.672	1.03802	up	5.29922e-08	1.2789e-06	glycine-rich protein TomR2 [Solanum lycopersicum]
Unigene0022109	2027	51.1869	24.9581	1.03627	up	1.53996e-15	1.30985e-13	PREDICTED: U-box domain-containing protein 14 [Vitis vinifera]
Unigene0024465	1470	22.3117	10.9075	1.03248	up	8.07662e-06	0.000130734	PREDICTED: abhydrolase domain-containing protein 4-like [Vitis vinifera]
Unigene0025322	1956	105.122	51.4453	1.03096	up	5.0376e-29	6.55248e-27	PREDICTED: oxysterol-binding protein-related protein 3A-like [Glycine max]
Unigene0023964	1307	225.607	110.41	1.03094	up	6.83162e-41	1.1597e-38	NAP-like transcription factor [Vitis vinifera]
Unigene0015625	854	44.3139	21.6885	1.03083	up	1.67453e-06	3.11156e-05	PREDICTED: apoptosis-inducing factor homolog A [Vitis vinifera]
Unigene0014329	509	83.0239	40.734	1.02729	up	4.47556e-07	9.35315e-06	--
Unigene0048049	1548	50.9314	25.0018	1.02652	up	5.37274e-12	2.15243e-10	RecName: Full=Hexose carrier protein HEX6 >gi|467319|gb|AAA79857.1| hexose carrier protein [Ricinus communis]
Unigene0025770	1230	43.8437	21.5764	1.02291	up	1.31655e-08	3.48834e-07	MAC/Perforin domain containing protein [Medicago truncatula] >gi|355482848|gb|AES64051.1| MAC/Perforin domain containing protein [Medicago truncatula]
Unigene0026776	984	125.955	62.0884	1.02051	up	7.55126e-18	7.18571e-16	At1g55340 [Arabidopsis thaliana] >gi|48310451|gb|AAT41823.1| At1g55340 [Arabidopsis thaliana]
Unigene0014622	542	130.336	64.2665	1.0201	up	8.43984e-11	2.91229e-09	uncharacterized protein [Arabidopsis thaliana] >gi|10177250|dbj|BAB10718.1| unnamed protein product [Arabidopsis thaliana] >gi|18252941|gb|AAL62397.1| unknown protein [Arabidopsis thaliana] >gi|21592669|gb|AAM64618.1| unknown [Arabidopsis thaliana] >gi|23198026|gb|AAN15540.1| unknown protein [Arabidopsis thaliana] >gi|332009039|gb|AED96422.1| uncharacterized protein [Arabidopsis thaliana]
Unigene0034040	1483	25.9439	12.8624	1.01224	up	1.96385e-06	3.59742e-05	ribosomal protein L16 (mitochondrion) [Lotus japonicus] >gi|358748144|gb|AET62935.1| ribosomal protein L16 (mitochondrion) [Lotus japonicus]
Unigene0019069	695	214.177	106.204	1.01197	up	7.44982e-21	7.83346e-19	metal ion binding protein [Phaseolus vulgaris]
Unigene0029635	1614	59.9862	29.803	1.00917	up	4.86918e-14	3.53386e-12	AP2/ERF domain-containing transcription factor [Populus trichocarpa] >gi|222870420|gb|EEF07551.1| AP2/ERF domain-containing transcription factor [Populus trichocarpa]
Unigene0044469	649	168.617	83.9141	1.00676	up	1.28488e-15	1.09754e-13	At2g31940/F20M17.2 [Arabidopsis thaliana] >gi|20197846|gb|AAM15278.1| Expressed protein [Arabidopsis thaliana] >gi|20453363|gb|AAM19920.1| At2g31940/F20M17.2 [Arabidopsis thaliana]
Unigene0022246	919	168.15	83.9271	1.00254	up	2.78546e-21	2.96785e-19	PREDICTED: floral homeotic protein DEFICIENS [Vitis vinifera] >gi|115492982|gb|ABI98021.1| flowering-related B-class MADS-box protein [Vitis vinifera]
Unigene0032542	1994	46.6566	23.2915	1.00228	up	2.06446e-13	1.24558e-11	omega-3 fatty acid desaturase [Citrus medica var. sarcodactylis]
Unigene0033968	980	55.3501	27.6448	1.00158	up	2.11896e-08	5.44165e-07	B-box type zinc finger-containing protein [Arabidopsis thaliana] >gi|332659923|gb|AEE85323.1| B-box type zinc finger-containing protein [Arabidopsis thaliana]
Unigene0027578	1104	201.389	100.663	1.00045	up	8.16302e-30	1.08287e-27	PREDICTED: E3 ubiquitin-protein ligase RING1-like [Vitis vinifera]
Unigene0017492	313	0.001	74.1905	-16.1789	down	6.66134e-16	5.81409e-14	cellulose synthase 3 [Eucalyptus grandis]
Unigene0020584	246	0.001	50.5698	-15.626	down	5.32686e-13	2.66091e-11	--
Unigene0006577	599	0.001	43.3825	-15.4048	down	6.66134e-16	5.80145e-14	PREDICTED: disease resistance response protein 206 [Vitis vinifera]
Unigene0018317	1531	0.001	42.6138	-15.379	down	6.66134e-16	5.82678e-14	acetyltranferase-like protein [Arabidopsis thaliana]
Unigene0027993	370	0.001	31.3806	-14.9376	down	3.51718e-12	1.43928e-10	PREDICTED: heparanase-like protein 3-like [Vitis vinifera]
Unigene0030267	495	0.001	29.041	-14.8258	down	7.10542e-15	5.82121e-13	laccase 110c [Populus trichocarpa] >gi|222855045|gb|EEE92592.1| laccase 110c [Populus trichocarpa]
Unigene0019279	240	0.001	25.3411	-14.6292	down	1.03164e-06	2.00434e-05	--
Unigene0024076	868	0.001	22.6127	-14.4648	down	6.66134e-16	5.78886e-14	microtubule-associated protein [Populus tremula x Populus tremuloides]
Unigene0026562	323	0.001	20.541	-14.3262	down	2.92946e-07	6.29276e-06	Os03g0291200 [Oryza sativa Japonica Group] >gi|108707605|gb|ABF95400.1| expressed protein [Oryza sativa Japonica Group] >gi|113548269|dbj|BAF11712.1| Os03g0291200 [Oryza sativa Japonica Group]
Unigene0008776	335	0.001	19.8052	-14.2736	down	2.92946e-07	6.29614e-06	--
Unigene0046160	314	0.001	16.7277	-14.03	down	6.81766e-06	0.00011226	--
Unigene0026356	380	0.001	16.0049	-13.9662	down	1.03164e-06	2.00239e-05	beta-8 tubulin [Arabidopsis thaliana]
Unigene0016790	710	0.001	15.1852	-13.8904	down	2.32408e-11	8.56553e-10	expansin [Melilotus albus]
Unigene0002534	376	0.001	14.7047	-13.844	down	3.633e-06	6.30612e-05	PREDICTED: probably inactive leucine-rich repeat receptor-like protein kinase At2g25790 [Vitis vinifera]
Unigene0026403	336	0.001	13.987	-13.7718	down	2.4009e-05	0.000348117	Transmembrane protein 131-like protein [Medicago truncatula] >gi|355502923|gb|AES84126.1| Transmembrane protein 131-like protein [Medicago truncatula]
Unigene0045878	624	0.001	11.9617	-13.5461	down	4.4328e-08	1.08483e-06	tetratricopeptide repeat domain-containing protein [Arabidopsis thaliana] >gi|332198239|gb|AEE36360.1| tetratricopeptide repeat domain-containing protein [Arabidopsis thaliana]
Unigene0014432	379	0.001	11.6706	-13.5106	down	4.50552e-05	0.00061083	--
Unigene0008591	414	0.001	11.3517	-13.4706	down	2.4009e-05	0.00034774	conserved hypothetical protein [Ricinus communis] >gi|223550757|gb|EEF52243.1| conserved hypothetical protein [Ricinus communis]
Unigene0011412	524	0.001	11.079	-13.4355	down	1.93596e-06	3.55447e-05	PREDICTED: G-type lectin S-receptor-like serine/threonine-protein kinase SD2-2-like [Glycine max]
Unigene0045481	517	0.001	10.6943	-13.3846	down	3.633e-06	6.30885e-05	PREDICTED: reticuline oxidase-like protein-like [Vitis vinifera]
Unigene0012670	472	0.001	10.5425	-13.3639	down	1.2794e-05	0.000198818	mitogen-activated protein kinase kinase kinase 5 [Arabidopsis thaliana] >gi|332010888|gb|AED98271.1| mitogen-activated protein kinase kinase kinase 5 [Arabidopsis thaliana]
Unigene0010196	502	0.001	8.81109	-13.1051	down	4.50552e-05	0.000610623	PREDICTED: calcium-binding protein PBP1 [Vitis vinifera]
Unigene0017615	1315	0.001	7.98861	-12.9637	down	4.36128e-11	1.55446e-09	--
Unigene0043742	782	0.001	7.77731	-12.9251	down	1.03164e-06	2.00336e-05	PREDICTED: reticuline oxidase-like protein-like [Vitis vinifera]
Unigene0005634	665	0.001	7.4828	-12.8694	down	1.2794e-05	0.000198972	--
Unigene0015753	638	0.001	7.36617	-12.8467	down	2.4009e-05	0.000347992	PREDICTED: UDP-glycosyltransferase 79B6-like [Vitis vinifera]
Unigene0014242	774	0.001	6.42902	-12.6504	down	1.2794e-05	0.000198895	RING finger protein [Medicago truncatula] >gi|355491085|gb|AES72288.1| RING finger protein [Medicago truncatula]
Unigene0047494	1341	0.001	6.18452	-12.5944	down	6.70762e-09	1.85197e-07	Ca2+ antiporter/cation exchanger [Populus trichocarpa] >gi|222849789|gb|EEE87336.1| Ca2+ antiporter/cation exchanger [Populus trichocarpa]
Unigene0041981	1201	0.001	5.98472	-12.5471	down	8.31856e-08	1.93642e-06	At3g14170 [Arabidopsis thaliana] >gi|46931280|gb|AAT06444.1| At3g14170 [Arabidopsis thaliana]
Unigene0010976	1100	0.001	4.27238	-12.0608	down	2.4009e-05	0.000347866	PREDICTED: cyclic nucleotide-gated ion channel 4-like [Vitis vinifera]
Unigene0027276	2055	0.001	4.03574	-11.9786	down	6.70762e-09	1.85069e-07	pectin methylesterase [Gossypium hirsutum]
Unigene0035079	2769	0.001	1.8969	-10.8894	down	6.81766e-06	0.000112214	RNA binding motif protein [Cucumis melo subsp. melo]
Unigene0049140	1584	0.597286	72.0789	-6.91501	down	5.98762e-05	0.000792979	PREDICTED: laccase-17-like [Vitis vinifera]
Unigene0029567	2185	0.577331	28.5937	-5.63016	down	3.48994e-05	0.000487327	PREDICTED: polygalacturonase At1g48100-like [Vitis vinifera]
Unigene0020585	1143	5.24232	234.122	-5.48091	down	1.66481e-09	4.98847e-08	peroxidase [Populus trichocarpa]
Unigene0021385	1390	1.13441	50.1186	-5.46533	down	1.96173e-05	0.000291618	NAC domain protein, IPR003441 [Populus trichocarpa] >gi|222861670|gb|EEE99212.1| NAC domain protein, IPR003441 [Populus trichocarpa]
Unigene0022916	1537	1.64147	71.0455	-5.43569	down	3.0354e-06	5.3641e-05	RecName: Full=Probable beta-1,4-xylosyltransferase IRX10; AltName: Full=Glucuronoxylan glucuronosyltransferase 1; Short=AtGUT1; AltName: Full=Glucuronoxylan glucuronosyltransferase 2; AltName: Full=Protein IRREGULAR XYLEM 10; AltName: Full=Xylan xylosyltransferase IRX10 >gi|9802541|gb|AAF99743.1|AC004557_22 F17L21.23 [Arabidopsis thaliana] >gi|63003872|gb|AAY25465.1| At1g27440 [Arabidopsis thalia…
Unigene0021630	1111	0.851576	36.5777	-5.42469	down	5.98762e-05	0.000793241	PREDICTED: protein IQ-DOMAIN 1 [Vitis vinifera]
Unigene0015523	635	4.96641	210.275	-5.40393	down	8.16892e-07	1.61931e-05	fasciclin-like AGP 13 [Populus tremula x Populus alba]
Unigene0019426	1086	1.45197	61.3481	-5.40094	down	1.96173e-05	0.000291078	cellulose synthase [Shorea parvifolia subsp. parvifolia]
Unigene0043924	565	2.23269	92.4755	-5.37222	down	3.48994e-05	0.000486987	Pollen-specific leucine-rich repeat extensin-like protein 2 [Arabidopsis thaliana] >gi|75338632|sp|Q9XIB6.1|PLRX2_ARATH RecName: Full=Pollen-specific leucine-rich repeat extensin-like protein 2; Short=AtPEX2; Short=Pollen-specific LRR/EXTENSIN2; AltName: Full=Cell wall hydroxyproline-rich glycoprotein; Flags: Precursor >gi|332194314|gb|AEE32435.1| Pollen-specific leucine-rich repeat extensin-like…
Unigene0016792	1067	2.06895	81.0949	-5.29264	down	5.75162e-06	9.62094e-05	expansin protein [Populus tomentosa]
Unigene0023869	1384	26.4325	1034.68	-5.29073	down	2.21156e-13	1.31453e-11	caffeic acid O-methyltransferase [Populus tomentosa]
Unigene0018096	1016	6.20801	208.424	-5.06925	down	8.24536e-10	2.57463e-08	PREDICTED: blue copper protein-like [Vitis vinifera]
Unigene0023072	1393	4.52788	151.818	-5.06736	down	8.24536e-10	2.57263e-08	chitinase-like protein [Gossypium hirsutum]
Unigene0022333	1842	3.93781	130.27	-5.04797	down	9.9992e-11	3.40058e-09	laccase 3 [Populus trichocarpa] >gi|222865273|gb|EEF02404.1| laccase 3 [Populus trichocarpa]
Unigene0020774	1364	1.61845	52.4927	-5.01943	down	5.75162e-06	9.63703e-05	glycosyl transferase [Populus trichocarpa] >gi|222833530|gb|EEE72007.1| glycosyl transferase [Populus trichocarpa] >gi|333951811|gb|AEG25423.1| glycosyltransferase GT43A [Populus trichocarpa]
Unigene0029312	1463	1.94006	62.1677	-5.002	down	1.58245e-06	2.95829e-05	PREDICTED: uncharacterized membrane protein At1g06890 [Vitis vinifera]
Unigene0021234	2782	2.2672	71.4472	-4.9779	down	8.24536e-10	2.57063e-08	cellulose synthase [Betula luminifera]
Unigene0047095	731	9.92263	311.619	-4.97291	down	9.9992e-11	3.40926e-09	mannose/glucose-specific lectin [Litchi chinensis] >gi|350601648|gb|AEQ30065.1| mannose/glucose-specific lectin [Litchi chinensis]
Unigene0024624	2013	0.626661	19.0891	-4.92892	down	3.48994e-05	0.000486309	cytochrome P450 [Populus trichocarpa] >gi|222843149|gb|EEE80696.1| cytochrome P450 [Populus trichocarpa]
Unigene0014138	972	3.89342	115.471	-4.89035	down	2.12758e-07	4.67811e-06	cellulose synthase 7.1 catalytic subunit [Brassica napus]
Unigene0047887	1999	6.15273	168.441	-4.77487	down	1.15685e-13	7.59767e-12	laccase 1b [Populus trichocarpa] >gi|222867592|gb|EEF04723.1| laccase 1b [Populus trichocarpa]
Unigene0029013	1625	0.776288	20.7549	-4.74071	down	3.48994e-05	0.000487157	NAC domain protein, IPR003441 [Populus trichocarpa] >gi|222860124|gb|EEE97671.1| NAC domain protein, IPR003441 [Populus trichocarpa] >gi|312618420|gb|ADR00330.1| wood-associated NAC domain transcription factor 1A [Populus trichocarpa]
Unigene0026754	1824	1.21029	29.8576	-4.62467	down	5.75162e-06	9.64106e-05	PREDICTED: aspartic proteinase nepenthesin-1-like [Glycine max]
Unigene0021235	868	1.81663	43.3144	-4.57551	down	1.96173e-05	0.000291294	cellulose synthase 2-Dt [Gossypium hirsutum] >gi|369762888|gb|AEX20382.1| cellulose synthase catalytic subunit 2-Dt [Gossypium hirsutum]
Unigene0047572	1243	2.28343	51.5977	-4.49803	down	1.58245e-06	2.96521e-05	fasciclin-like arabinogalactan protein [Eucalyptus nitens]
Unigene0034726	1170	0.808634	17.721	-4.45383	down	5.98762e-05	0.000793503	PREDICTED: flavonol sulfotransferase-like [Vitis vinifera]
Unigene0049556	1731	11.8422	248.5	-4.39123	down	1.35447e-14	1.08962e-12	expressed protein [Arabidopsis lyrata subsp. lyrata] >gi|297333043|gb|EFH63461.1| expressed protein [Arabidopsis lyrata subsp. lyrata]
Unigene0034376	3387	0.465555	9.6312	-4.37069	down	1.96173e-05	0.000291186	cellulose synthase A1 [Gossypium barbadense] >gi|324984031|gb|ADY68798.1| cellulose synthase A1 [Gossypium herbaceum subsp. africanum] >gi|345104003|gb|AEN70823.1| cellulose synthase [Gossypium mustelinum] >gi|345104015|gb|AEN70829.1| cellulose synthase [Gossypium barbadense var. brasiliense] >gi|345104019|gb|AEN70831.1| cellulose synthase [Gossypium barbadense var. peruvianum]
Unigene0048938	1125	5.3262	101.979	-4.25902	down	1.66481e-09	4.99594e-08	PREDICTED: pathogenesis-related protein PR-1 [Vitis vinifera]
Unigene0016308	1313	1.68132	31.582	-4.23144	down	5.75162e-06	9.61291e-05	MYB9 [Gossypium hirsutum]
Unigene0022721	1469	1.93213	35.3793	-4.19464	down	1.58245e-06	2.96382e-05	protein trichome birefringence-like 33 [Arabidopsis thaliana] >gi|330254720|gb|AEC09814.1| protein trichome birefringence-like 33 [Arabidopsis thaliana]
Unigene0046992	1096	1.15097	20.9354	-4.18502	down	3.48994e-05	0.000486479	proline-rich cell wall protein [Gossypium barbadense]
Unigene0025055	1656	2.47571	43.5706	-4.13744	down	1.07604e-07	2.47322e-06	trichome birefringence-like 28 protein [Arabidopsis thaliana] >gi|330254695|gb|AEC09789.1| trichome birefringence-like 28 protein [Arabidopsis thaliana]
Unigene0015508	1214	13.5083	229.538	-4.08682	down	5.61772e-14	4.05508e-12	PREDICTED: germin-like protein 2 [Vitis vinifera] >gi|111379986|gb|ABH09468.1| germin-like protein 2 [Vitis vinifera]
Unigene0023053	1370	1.15097	18.7662	-4.02721	down	1.96173e-05	0.000291402	PREDICTED: probable GMP synthase [glutamine-hydrolyzing]-like [Vitis vinifera]
Unigene0010647	1330	0.948472	15.1735	-3.9998	down	3.48994e-05	0.000486648	At3g48510 [Arabidopsis thaliana]
Unigene0010993	1670	14.352	225.794	-3.97568	down	4.5075e-14	3.29525e-12	DUF579 protein [Populus trichocarpa] >gi|313104479|gb|ADR31618.1| DUF579 protein [Populus trichocarpa] >gi|313104497|gb|ADR31627.1| DUF579 protein [Populus trichocarpa]
Unigene0022636	831	14.0416	207.253	-3.88361	down	1.07248e-13	7.13713e-12	phenylcoumaran benzylic ether reductase [Eucalyptus pyrocarpa]
Unigene0018330	1728	1.27753	18.5579	-3.8606	down	5.75162e-06	9.62495e-05	PREDICTED: uncharacterized GPI-anchored protein At4g28100-like [Vitis vinifera]
Unigene0020910	1221	8.00686	115.243	-3.8473	down	5.66436e-13	2.80849e-11	PREDICTED: protein E6-like [Vitis vinifera]
Unigene0017160	1450	1.30497	18.3028	-3.80998	down	1.07305e-05	0.000169848	Os05g0594500 [Oryza sativa Japonica Group] >gi|113580058|dbj|BAF18421.1| Os05g0594500 [Oryza sativa Japonica Group]
Unigene0014768	457	4.83057	67.7509	-3.80998	down	5.75162e-06	9.62898e-05	peptidoglycan-binding LysM domain-containing protein [Arabidopsis lyrata subsp. lyrata] >gi|297323725|gb|EFH54146.1| peptidoglycan-binding LysM domain-containing protein [Arabidopsis lyrata subsp. lyrata]
Unigene0014484	672	7.97804	108.193	-3.76143	down	6.75552e-09	1.85751e-07	LIM domain protein GLIM1b [Populus tremula x Populus alba]
Unigene0035788	712	10.1874	135.506	-3.7335	down	9.9992e-11	3.40636e-09	F14J16.29 [Arabidopsis thaliana]
Unigene0020685	1051	1.20026	15.519	-3.69262	down	3.48994e-05	0.000486817	PREDICTED: homeobox-leucine zipper protein ATHB-40-like [Glycine max]
Unigene0016119	1564	3.83119	49.3152	-3.68617	down	1.66481e-09	4.99968e-08	Os12g0577200 [Oryza sativa Japonica Group] >gi|77556262|gb|ABA99058.1| expressed protein [Oryza sativa Japonica Group] >gi|113649621|dbj|BAF30133.1| Os12g0577200 [Oryza sativa Japonica Group]
Unigene0011404	245	3.86164	49.6478	-3.68445	down	5.9878e-05	0.00079274	--
Unigene0019467	713	1.32693	15.8967	-3.58257	down	5.98864e-05	0.00079259	hypothetical protein RCOM_1497860 [Ricinus communis] >gi|223549982|gb|EEF51469.1| hypothetical protein RCOM_1497860 [Ricinus communis]
Unigene0014482	389	4.86427	58.2744	-3.58257	down	1.07305e-05	0.000169915	Pollen Ole e 1 allergen and extensin family protein [Arabidopsis thaliana] >gi|330252894|gb|AEC07988.1| Pollen Ole e 1 allergen and extensin family protein [Arabidopsis thaliana]
Unigene0030336	1299	2.42777	28.0917	-3.53244	down	8.16892e-07	1.62252e-05	NAC domain protein, IPR003441 [Populus trichocarpa] >gi|222837440|gb|EEE75819.1| NAC domain protein, IPR003441 [Populus trichocarpa]
Unigene0015975	1480	0.639258	7.28478	-3.51042	down	5.9908e-05	0.000792614	PREDICTED: LRR receptor-like serine/threonine-protein kinase FLS2 [Vitis vinifera]
Unigene0018408	1025	0.923026	10.2488	-3.47294	down	5.99318e-05	0.000792667	PREDICTED: squamosa promoter-binding-like protein 16 [Vitis vinifera]
Unigene0014483	520	8.49065	93.0354	-3.45383	down	5.41606e-08	1.30239e-06	PREDICTED: pollen-specific protein SF3 [Vitis vinifera]
Unigene0030195	2206	1.28663	13.9101	-3.43447	down	1.58245e-06	2.96106e-05	PREDICTED: 65-kDa microtubule-associated protein 8-like isoform 1 [Vitis vinifera]
Unigene0046182	1276	1.73007	18.6321	-3.42889	down	5.75162e-06	9.633e-05	PREDICTED: protein ODORANT1 [Vitis vinifera]
Unigene0010996	898	1.75594	18.4709	-3.39494	down	1.96173e-05	0.00029151	At2g39560/F12L6.22 [Arabidopsis thaliana] >gi|21464575|gb|AAM52242.1| At2g39560/F12L6.22 [Arabidopsis thaliana]
Unigene0029685	802	1.5729	16.5455	-3.39494	down	3.49006e-05	0.000486157	Leucine-rich repeat receptor protein kinase EXS [Medicago truncatula] >gi|355495773|gb|AES76976.1| Leucine-rich repeat receptor protein kinase EXS [Medicago truncatula]
Unigene0047652	1753	0.719605	7.5696	-3.39494	down	3.49006e-05	0.000485988	PREDICTED: cytochrome P450 76C4 [Vitis vinifera]
Unigene0022637	337	9.35807	97.6182	-3.38287	down	8.16892e-07	1.62172e-05	allergenic isoflavone reductase-like protein Bet v 6.0102 [Betula pendula]
Unigene0033914	712	1.77173	18.2487	-3.36457	down	3.49016e-05	0.000485833	PREDICTED: formin-like protein 1-like [Vitis vinifera]
Unigene0023848	1431	3.7465	38.4439	-3.35914	down	6.75552e-09	1.85879e-07	PREDICTED: auxin-induced protein 5NG4-like [Glycine max]
Unigene0019272	1007	12.527	128.204	-3.35533	down	1.14797e-13	7.5766e-12	At2g04495 [Arabidopsis thaliana] >gi|45773862|gb|AAS76735.1| At2g04495 [Arabidopsis thaliana]
Unigene0041090	1028	3.68133	37.6486	-3.3543	down	2.12758e-07	4.67554e-06	RecName: Full=Small heat shock protein, chloroplastic; Flags: Precursor >gi|14158|emb|CAA38037.1| heat shock protein [Petunia x hybrida]
Unigene0011168	685	1.38117	14.1251	-3.3543	down	6.0171e-05	0.000795568	PREDICTED: ABC transporter G family member 8-like [Vitis vinifera]
Unigene0029275	1025	1.84605	18.8794	-3.3543	down	1.07305e-05	0.000170049	Lipolytic enzyme, G-D-S-L [Medicago truncatula] >gi|124361052|gb|ABN09024.1| Lipolytic enzyme, G-D-S-L [Medicago truncatula]
Unigene0015341	2135	5.61309	56.7139	-3.33684	down	9.90318e-14	6.63447e-12	PREDICTED: probable peptide/nitrate transporter At2g40460 [Vitis vinifera]
Unigene0018082	2008	0.942332	9.49946	-3.33354	down	1.07305e-05	0.000169982	PREDICTED: laccase-14-like [Vitis vinifera]
Unigene0002218	506	1.86977	18.5756	-3.31248	down	6.03882e-05	0.000797913	PREDICTED: ABC transporter G family member 5 isoform 1 [Vitis vinifera]
Unigene0003679	368	4.28488	42.0682	-3.2954	down	1.96174e-05	0.000290971	--
Unigene0017814	1137	2.49631	24.3138	-3.28391	down	1.58245e-06	2.95967e-05	AP2/ERF domain-containing transcription factor [Populus trichocarpa] >gi|148372077|gb|ABQ62970.1| TINY-like protein [Populus trichocarpa] >gi|222840796|gb|EEE78343.1| AP2/ERF domain-containing transcription factor [Populus trichocarpa]
Unigene0027899	1818	1.73469	16.8788	-3.28246	down	8.16892e-07	1.62012e-05	Remorin family protein [Arabidopsis thaliana] >gi|332661326|gb|AEE86726.1| Remorin family protein [Arabidopsis thaliana]
Unigene0012336	428	2.21052	21.3149	-3.26941	down	6.07636e-05	0.000801815	--
Unigene0013015	394	2.40127	23.1543	-3.26941	down	6.07636e-05	0.000801287	At1g21050 [Arabidopsis thaliana]
Unigene0050409	1522	0.621617	5.99395	-3.26941	down	6.07636e-05	0.000801551	ubiquitin family protein [Arabidopsis lyrata subsp. lyrata] >gi|297311389|gb|EFH41813.1| ubiquitin family protein [Arabidopsis lyrata subsp. lyrata]
Unigene0047001	2532	0.49821	4.80399	-3.26941	down	3.49106e-05	0.00048579	P-loop containing nucleoside triphosphate hydrolase-like protein [Arabidopsis thaliana] >gi|332195144|gb|AEE33265.1| P-loop containing nucleoside triphosphate hydrolase-like protein [Arabidopsis thaliana]
Unigene0011684	1080	2.33605	22.5254	-3.26941	down	3.0354e-06	5.36174e-05	PREDICTED: reticuline oxidase-like protein-like isoform 2 [Glycine max]
Unigene0032672	2398	1.0521	10.0296	-3.25292	down	3.0354e-06	5.36647e-05	Os03g0775700 [Oryza sativa Japonica Group] >gi|108711333|gb|ABF99128.1| expressed protein [Oryza sativa Japonica Group] >gi|113549904|dbj|BAF13347.1| Os03g0775700 [Oryza sativa Japonica Group]
Unigene0049381	947	1.66508	15.7637	-3.24294	down	1.96176e-05	0.000290866	PREDICTED: 21 kDa protein [Vitis vinifera]
Unigene0024860	1044	8.7602	82.8815	-3.24201	down	1.7395e-12	7.54197e-11	At2g26110 [Arabidopsis thaliana]
Unigene0048936	998	0.947997	8.86407	-3.22501	down	6.14112e-05	0.000808762	PREDICTED: probably inactive leucine-rich repeat receptor-like protein kinase IMK2 [Vitis vinifera]
Unigene0017273	534	5.90575	53.3224	-3.17455	down	8.16892e-07	1.61851e-05	--
Unigene0049815	1108	1.13851	10.2296	-3.16753	down	3.49566e-05	0.000486092	PREDICTED: PI-PLC X domain-containing protein At5g67130-like [Glycine max]
Unigene0047309	651	2.90661	25.9037	-3.15575	down	1.07305e-05	0.000169781	--
Unigene0029686	643	3.9237	34.3948	-3.1319	down	3.0354e-06	5.36884e-05	PREDICTED: leucine-rich repeat extensin-like protein 4-like [Vitis vinifera]
Unigene0030246	2043	18.6781	163.054	-3.12593	down	8.83738e-14	6.06238e-12	At3g22970 [Arabidopsis thaliana]
Unigene0029909	915	5.51462	47.7364	-3.11376	down	1.35627e-08	3.58646e-07	PREDICTED: uncharacterized protein LOC100855380 [Vitis vinifera]
Unigene0026908	1450	1.52246	13.1551	-3.11115	down	5.75162e-06	9.61692e-05	PREDICTED: glucan endo-1,3-beta-glucosidase 2-like [Glycine max]
Unigene0034909	2628	9.84022	84.4702	-3.10168	down	2.68674e-14	2.09409e-12	PREDICTED: glucomannan 4-beta-mannosyltransferase 9 [Vitis vinifera]
Unigene0020974	1140	5.80939	49.7122	-3.09714	down	4.08046e-10	1.31092e-08	transcription factor MYBL1 [Populus x canadensis]
Unigene0014776	1212	2.08163	17.7912	-3.09538	down	3.0354e-06	5.35937e-05	PREDICTED: LRR receptor-like serine/threonine-protein kinase GSO1 [Vitis vinifera]
Unigene0029483	503	2.50789	21.4343	-3.09538	down	3.50678e-05	0.000487131	vegetative storage protein [Litchi chinensis]
Unigene0026144	1276	1.73007	14.5157	-3.06871	down	5.75162e-06	9.6089e-05	PREDICTED: pyrophosphate--fructose 6-phosphate 1-phosphotransferase subunit beta [Vitis vinifera]
Unigene0043677	333	3.78819	31.5466	-3.0579	down	3.51874e-05	0.000488623	--
Unigene0014840	864	3.65008	30.0765	-3.04264	down	8.16892e-07	1.62092e-05	PREDICTED: MLP-like protein 28 [Vitis vinifera]
Unigene0021599	1650	2.48471	20.4404	-3.04027	down	1.07604e-07	2.4718e-06	cytochrome P450 [Populus trichocarpa] >gi|222871362|gb|EEF08493.1| cytochrome P450 [Populus trichocarpa]
Unigene0019351	1061	0.891707	7.29552	-3.03237	down	7.32842e-05	0.000946458	PREDICTED: uroporphyrinogen decarboxylase 1, chloroplastic-like [Glycine max]
Unigene0009192	929	1.01841	8.33213	-3.03237	down	7.32842e-05	0.000947068	PREDICTED: transcription factor bHLH70-like [Vitis vinifera]
Unigene0017152	1185	0.798398	6.53211	-3.03237	down	7.32842e-05	0.000946763	white-brown-complex ABC transporter family [Populus trichocarpa] >gi|222870588|gb|EEF07719.1| white-brown-complex ABC transporter family [Populus trichocarpa]
Unigene0009296	1441	2.62624	21.4866	-3.03237	down	2.12758e-07	4.67042e-06	PREDICTED: heat stress transcription factor A-6b [Vitis vinifera]
Unigene0049859	1057	1.19344	9.67699	-3.01943	down	3.53912e-05	0.000491283	TPX2 (targeting protein for Xklp2) protein family [Arabidopsis thaliana] >gi|332640185|gb|AEE73706.1| TPX2 (targeting protein for Xklp2) protein family [Arabidopsis thaliana]
Unigene0002826	1236	2.29636	18.1167	-2.9799	down	1.58245e-06	2.96244e-05	PREDICTED: peptidyl-prolyl cis-trans isomerase B-like [Vitis vinifera]
Unigene0049157	1284	5.40349	42.6298	-2.9799	down	2.0194e-10	6.66951e-09	PREDICTED: aspartic proteinase nepenthesin-2-like [Vitis vinifera]
Unigene0011309	445	4.96083	39.1376	-2.9799	down	5.75166e-06	9.60496e-05	--
Unigene0027125	1326	5.708	44.1983	-2.95293	down	4.96478e-11	1.75551e-09	Pheromone receptor-like protein [Medicago truncatula] >gi|355480251|gb|AES61454.1| Pheromone receptor-like protein [Medicago truncatula]
Unigene0006081	823	1.53277	11.7566	-2.93926	down	3.6323e-05	0.000503346	--
Unigene0015913	950	4.97948	37.8297	-2.92545	down	2.71498e-08	6.88838e-07	PREDICTED: LOB domain-containing protein 25-like [Glycine max]
Unigene0048923	289	7.63865	57.3941	-2.90951	down	5.75184e-06	9.60126e-05	PREDICTED: probable LRR receptor-like serine/threonine-protein kinase At1g06840-like [Vitis vinifera]
Unigene0018662	1509	2.2989	16.488	-2.8424	down	4.183e-07	8.78759e-06	PREDICTED: scarecrow-like protein 3 [Vitis vinifera]
Unigene0026663	735	3.43257	24.4478	-2.83234	down	3.03548e-06	5.35715e-05	--
Unigene0004492	838	1.88167	13.1956	-2.80998	down	2.0052e-05	0.000296758	PREDICTED: WD repeat-containing protein 44-like [Vitis vinifera]
Unigene0028102	576	2.73756	19.1978	-2.80998	down	2.0052e-05	0.000296867	PREDICTED: kinesin-4-like [Vitis vinifera]
Unigene0010234	579	2.1787	15.2786	-2.80998	down	4.17764e-05	0.000571796	PREDICTED: X-linked retinitis pigmentosa GTPase regulator [Vitis vinifera]
Unigene0020972	2268	0.834304	5.85075	-2.80998	down	1.07585e-05	0.000170089	class III HD-Zip protein 8 [Citrus trifoliata]
Unigene0036885	546	7.50874	52.6568	-2.80998	down	1.07604e-07	2.47038e-06	Os11g0703600 [Oryza sativa Japonica Group] >gi|77552699|gb|ABA95496.1| expressed protein [Oryza sativa Japonica Group] >gi|77552700|gb|ABA95497.1| expressed protein [Oryza sativa Japonica Group] >gi|113645761|dbj|BAF28902.1| Os11g0703600 [Oryza sativa Japonica Group]
Unigene0022078	1559	4.04576	28.1945	-2.80093	down	8.24536e-10	2.56863e-08	PREDICTED: probable protein phosphatase 2C 73-like [Glycine max]
Unigene0048907	1144	2.75671	19.0904	-2.79183	down	8.16894e-07	1.61772e-05	PREDICTED: expansin-like B1-like [Glycine max]
Unigene0047466	482	5.23431	36.1333	-2.78726	down	3.0356e-06	5.35501e-05	Proline-rich protein [Medicago truncatula] >gi|355511650|gb|AES92792.1| Proline-rich protein [Medicago truncatula]
Unigene0049403	796	1.98095	13.5446	-2.77345	down	2.0347e-05	0.000300901	hydrolase, alpha/beta fold family protein [Arabidopsis lyrata subsp. lyrata] >gi|297330655|gb|EFH61074.1| hydrolase, alpha/beta fold family protein [Arabidopsis lyrata subsp. lyrata]
Unigene0015782	578	2.18247	14.8268	-2.76417	down	4.6459e-05	0.000627737	PREDICTED: squamosa promoter-binding-like protein 6-like [Vitis vinifera]
Unigene0030500	1529	2.47509	16.8147	-2.76417	down	2.12758e-07	4.67298e-06	silicon efflux transporter CmLsi2-1 [Cucurbita moschata]
Unigene0009729	1074	1.17455	7.97941	-2.76417	down	4.6459e-05	0.000627525	IQ domain-containing protein [Medicago truncatula] >gi|355521074|gb|AET01528.1| IQ domain-containing protein [Medicago truncatula]
Unigene0047625	1109	2.27497	15.4552	-2.76417	down	3.03574e-06	5.3529e-05	white-brown-complex ABC transporter family [Populus trichocarpa] >gi|222855703|gb|EEE93250.1| white-brown-complex ABC transporter family [Populus trichocarpa]
Unigene0047796	2173	2.03182	13.7397	-2.75751	down	5.41606e-08	1.30317e-06	PREDICTED: probable inactive receptor kinase At5g58300 [Vitis vinifera]
Unigene0018065	801	2.75602	18.6369	-2.75751	down	5.75674e-06	9.60144e-05	late embryogenesis abundant hydroxyproline-rich glycoprotein [Arabidopsis thaliana] >gi|332659429|gb|AEE84829.1| late embryogenesis abundant hydroxyproline-rich glycoprotein [Arabidopsis thaliana]
Unigene0020589	1618	1.36438	9.22633	-2.75751	down	5.75674e-06	9.60544e-05	PREDICTED: sugar transporter ERD6-like 6 [Vitis vinifera]
Unigene0048552	2895	5.22888	35.2364	-2.75249	down	1.14131e-13	7.54508e-12	PREDICTED: receptor-like protein kinase HSL1-like [Vitis vinifera]
Unigene0045295	911	1.73088	11.5313	-2.73598	down	2.0839e-05	0.000307044	PREDICTED: kinesin-like protein KIF19-like [Vitis vinifera]
Unigene0011683	729	3.02822	20.0984	-2.73054	down	5.76016e-06	9.60314e-05	PREDICTED: reticuline oxidase-like protein-like [Glycine max]
Unigene0046465	740	1.70469	11.2074	-2.71687	down	5.427e-05	0.00072448	PREDICTED: polygalacturonase QRT3-like [Glycine max]
Unigene0010745	713	2.65386	17.4476	-2.71687	down	1.08616e-05	0.000171448	At3g09980 [Arabidopsis thaliana]
Unigene0025742	2365	1.60017	10.4033	-2.70075	down	2.12758e-07	4.66786e-06	PREDICTED: protein NSP-INTERACTING KINASE 1 [Vitis vinifera]
Unigene0049769	1567	3.22009	20.641	-2.68034	down	1.35627e-08	3.5841e-07	terpene synthase 1 [Citrus sinensis]
Unigene0046871	1309	0.963689	6.12452	-2.66796	down	6.72528e-05	0.000876759	PREDICTED: flavanone 3-dioxygenase-like [Glycine max]
Unigene0050554	1981	3.8207	24.2817	-2.66796	down	4.96478e-11	1.75706e-09	PREDICTED: microtubule-associated protein 70-5-like [Vitis vinifera]
Unigene0024285	2193	3.01993	19.161	-2.66559	down	4.08046e-10	1.30987e-08	white-brown-complex ABC transporter family [Populus trichocarpa] >gi|222867394|gb|EEF04525.1| white-brown-complex ABC transporter family [Populus trichocarpa]
Unigene0019497	1243	2.28343	14.4563	-2.66242	down	1.58274e-06	2.95744e-05	PREDICTED: thaumatin-like protein-like [Vitis vinifera]
Unigene0029324	1209	1.30425	8.2317	-2.65797	down	2.30148e-05	0.000336013	PREDICTED: expansin-B3-like [Vitis vinifera]
Unigene0028909	1026	3.99588	25.0582	-2.6487	down	1.07604e-07	2.46897e-06	homogentisate geranylgeranyl transferase [Hevea brasiliensis]
Unigene0014992	1089	2.02715	12.6927	-2.64648	down	5.79084e-06	9.65028e-05	myosin heavy chain-like protein [Arabidopsis thaliana] >gi|29028898|gb|AAO64828.1| At3g56480 [Arabidopsis thaliana] >gi|332646005|gb|AEE79526.1| myosin heavy chain-like protein [Arabidopsis thaliana]
Unigene0030205	830	37.996	237.812	-2.6459	down	8.9706e-14	6.12232e-12	mannose/glucose-specific lectin [Litchi chinensis]
Unigene0017325	1009	3.12554	19.4527	-2.6378	down	8.16944e-07	1.61702e-05	PREDICTED: heme-binding-like protein At3g10130, chloroplastic-like [Vitis vinifera]
Unigene0029579	2311	3.54805	21.891	-2.62524	down	1.24176e-11	4.68873e-10	urease accessory protein ureG [Morus alba]
Unigene0015075	883	1.78577	10.9577	-2.61733	down	2.52586e-05	0.000363604	PREDICTED: probable sulfate transporter 3.4-like [Glycine max]
Unigene0047850	1134	2.22481	13.6518	-2.61733	down	3.04248e-06	5.36242e-05	cyclopropane fatty acid synthase [Gossypium hirsutum]
Unigene0020823	1234	12.5227	76.3929	-2.60889	down	4.75176e-14	3.4549e-12	lipoxygenase LOX2 [Populus deltoides]
Unigene0016884	1102	3.7203	22.5774	-2.60139	down	1.07604e-07	2.46756e-06	PREDICTED: kinesin-3 [Vitis vinifera]
Unigene0051062	1153	3.28222	19.9004	-2.60005	down	2.1276e-07	4.66535e-06	PREDICTED: phosphoenolpyruvate carboxylase kinase 1 [Vitis vinifera]
Unigene0029347	2145	0.882146	5.28409	-2.58257	down	1.1725e-05	0.000183344	PREDICTED: peptide transporter PTR3-A-like [Vitis vinifera]
Unigene0034570	831	4.17453	24.9502	-2.57936	down	4.18326e-07	8.78353e-06	PREDICTED: receptor-like protein kinase HSL1 [Vitis vinifera]
Unigene0012448	1150	2.74232	16.3465	-2.57551	down	8.17126e-07	1.61658e-05	Os01g0912700 [Oryza sativa Japonica Group] >gi|113534697|dbj|BAF07080.1| Os01g0912700 [Oryza sativa Japonica Group]
Unigene0003485	1193	1.32174	7.87865	-2.57551	down	2.8956e-05	0.00041136	expressed protein [Oryza sativa Japonica Group]
Unigene0031211	741	2.12798	12.6845	-2.57551	down	2.8956e-05	0.000411214	transducin/WD40 domain-containing protein [Arabidopsis thaliana] >gi|332003088|gb|AED90471.1| transducin/WD40 domain-containing protein [Arabidopsis thaliana]
Unigene0018950	981	28.6113	169.645	-2.56786	down	5.66214e-14	4.07247e-12	CYP71AH2 [Nicotiana tabacum]
Unigene0012215	319	7.90889	46.7969	-2.56486	down	3.05464e-06	5.38149e-05	--
Unigene0002681	959	2.30195	13.5485	-2.55721	down	5.9284e-06	9.85492e-05	predicted protein [Populus trichocarpa] >gi|222872978|gb|EEF10109.1| predicted protein [Populus trichocarpa]
Unigene0028705	2142	4.12245	24.2634	-2.55721	down	3.22364e-12	1.33003e-10	phospholipase C [Populus tomentosa]
Unigene0025457	1149	6.5873	38.4958	-2.54694	down	4.96478e-11	1.75396e-09	PREDICTED: formin-like protein 1-like [Vitis vinifera]
Unigene0033496	831	6.83106	39.9203	-2.54694	down	3.3568e-09	9.60572e-08	PREDICTED: leucine-rich repeat receptor-like serine/threonine-protein kinase BAM1-like [Vitis vinifera]
Unigene0049489	1086	4.06551	23.6737	-2.54178	down	5.41606e-08	1.30396e-06	chloroplast small heat shock protein 1 [Potentilla discolor] >gi|311779822|gb|ADQ08651.1| chloroplast small heat shock protein 1 [Potentilla discolor]
Unigene0015916	940	2.68398	15.587	-2.5379	down	3.06704e-06	5.40096e-05	At5g47530 [Arabidopsis thaliana]
Unigene0017963	509	3.09791	17.923	-2.53244	down	3.5027e-05	0.000486902	PREDICTED: X-linked retinitis pigmentosa GTPase regulator [Vitis vinifera]
Unigene0049108	1917	10.0352	57.1066	-2.5086	down	6.08402e-14	4.3216e-12	PREDICTED: BTB/POZ domain-containing protein At1g03010-like isoform 1 [Vitis vinifera]
Unigene0044120	313	5.03781	28.2631	-2.48805	down	4.49592e-05	0.000609941	beta-expansin [Atriplex lentiformis]
Unigene0026145	829	1.90209	10.6711	-2.48805	down	4.49592e-05	0.000609734	PREDICTED: pyrophosphate--fructose 6-phosphate 1-phosphotransferase subunit beta-like [Vitis vinifera]
Unigene0017580	805	14.8869	83.4495	-2.48686	down	9.90318e-14	6.64558e-12	AT3g52740/F3C22_140 [Arabidopsis thaliana] >gi|15450655|gb|AAK96599.1| AT3g52740/F3C22_140 [Arabidopsis thaliana]
Unigene0022709	258	9.77882	54.6467	-2.4824	down	3.12028e-06	5.48988e-05	--
Unigene0049187	1149	1.64683	9.14276	-2.47294	down	1.51505e-05	0.000230871	PREDICTED: xylem cysteine proteinase 2-like [Glycine max]
Unigene0006955	1087	7.54328	41.7088	-2.46709	down	1.24176e-11	4.68432e-10	PREDICTED: d-3-phosphoglycerate dehydrogenase, chloroplastic-like [Vitis vinifera]
Unigene0028584	1700	1.8551	10.2448	-2.46533	down	8.19632e-07	1.61994e-05	PREDICTED: probable GMP synthase [glutamine-hydrolyzing]-like [Vitis vinifera]
Unigene0010806	811	2.72203	14.9984	-2.46205	down	6.53102e-06	0.000107806	hypothetical protein RCOM_1719350 [Ricinus communis] >gi|223539643|gb|EEF41225.1| hypothetical protein RCOM_1719350 [Ricinus communis]
Unigene0049024	1424	1.77173	9.70674	-2.45383	down	3.17398e-06	5.57457e-05	RRP1 [Medicago truncatula] >gi|355479491|gb|AES60694.1| RRP1 [Medicago truncatula]
Unigene0049546	1738	8.16543	44.378	-2.44224	down	2.59792e-14	2.03675e-12	PREDICTED: uncharacterized transporter lpg1691 isoform 2 [Vitis vinifera]
Unigene0019219	1989	251.628	1364.73	-2.43925	down	7.7247e-12	3.00745e-10	Myo-inositol-1-phosphate synthase [Gossypium hirsutum]
Unigene0017815	1323	3.81396	20.4776	-2.42469	down	1.35629e-08	3.58178e-07	cytochrome P450 probable campestanol to 6-deoxocathasterone or 6-oxocampestanol to cathasterone [Populus trichocarpa] >gi|222853127|gb|EEE90674.1| cytochrome P450 probable campestanol to 6-deoxocathasterone or 6-oxocampestanol to cathasterone [Populus trichocarpa]
Unigene0016940	1406	1.79441	9.63439	-2.42469	down	3.26106e-06	5.71499e-05	20G-Fe(II) oxidoreductase [Populus trichocarpa] >gi|222845740|gb|EEE83287.1| 20G-Fe(II) oxidoreductase [Populus trichocarpa]
Unigene0048805	744	3.81492	20.4363	-2.42141	down	1.62278e-06	3.02241e-05	Os05g0445900 [Oryza sativa Japonica Group] >gi|113579236|dbj|BAF17599.1| Os05g0445900, partial [Oryza sativa Japonica Group]
Unigene0028079	1791	1.76084	9.4156	-2.41879	down	8.2414e-07	1.62644e-05	PREDICTED: LOW QUALITY PROTEIN: probably inactive leucine-rich repeat receptor-like protein kinase At5g06940-like [Vitis vinifera]
Unigene0010520	1703	2.03702	10.8761	-2.41663	down	4.19608e-07	8.80583e-06	cytochrome P450 [Populus trichocarpa] >gi|222861575|gb|EEE99117.1| cytochrome P450 [Populus trichocarpa]
Unigene0025267	1909	2.1476	11.4402	-2.41332	down	1.07647e-07	2.46713e-06	PREDICTED: probable LRR receptor-like serine/threonine-protein kinase At4g37250-like [Vitis vinifera]
Unigene0050812	980	4.50524	23.9776	-2.41201	down	5.41684e-08	1.3018e-06	PREDICTED: UDP-glycosyltransferase 71C4 [Vitis vinifera]
Unigene0027994	1324	4.52566	24.0117	-2.40754	down	1.66481e-09	4.9922e-08	PREDICTED: heparanase-like protein 3-like [Vitis vinifera]
Unigene0019207	875	2.88336	15.1652	-2.39494	down	3.40196e-06	5.93853e-05	PREDICTED: kinesin-like protein KIF19-like [Vitis vinifera]
Unigene0015324	876	2.16005	11.3609	-2.39494	down	2.2498e-05	0.000329067	--
Unigene0015444	1380	2.28527	12.0195	-2.39494	down	8.28644e-07	1.63452e-05	PREDICTED: nucleobase-ascorbate transporter 4-like [Glycine max]
Unigene0012617	1024	2.15583	11.3387	-2.39494	down	7.81908e-06	0.000126821	PREDICTED: protein CHUP1, chloroplastic-like [Glycine max]
Unigene0035064	853	2.95772	15.5563	-2.39494	down	3.40196e-06	5.94112e-05	PREDICTED: receptor-like protein kinase HSL1-like [Vitis vinifera]
Unigene0049134	1503	1.88843	9.93227	-2.39494	down	1.6479e-06	3.06349e-05	PREDICTED: probable LRR receptor-like serine/threonine-protein kinase At3g47570-like [Vitis vinifera]
Unigene0028080	1290	4.156	21.6444	-2.38073	down	6.75566e-09	1.85628e-07	PREDICTED: LOW QUALITY PROTEIN: probably inactive leucine-rich repeat receptor-like protein kinase At5g06940-like [Vitis vinifera]
Unigene0013014	241	10.4686	53.9131	-2.36457	down	3.62924e-06	6.30506e-05	At1g21050 [Arabidopsis thaliana]
Unigene0031894	567	21.6919	111.652	-2.36378	down	1.15685e-13	7.61015e-12	PREDICTED: basic blue protein isoform 1 [Vitis vinifera] >gi|359486008|ref|XP_003633373.1| PREDICTED: basic blue protein isoform 2 [Vitis vinifera]
Unigene0016958	1219	3.62194	18.5962	-2.36017	down	5.41936e-08	1.30162e-06	PREDICTED: transcription factor bHLH123-like [Vitis vinifera]
Unigene0047730	2604	0.847761	4.35268	-2.36017	down	9.10412e-06	0.00014595	PREDICTED: probable inactive receptor kinase At4g23740-like [Vitis vinifera]
Unigene0014180	616	3.58372	18.4	-2.36017	down	9.10412e-06	0.000146009	--
Unigene0011500	576	3.28507	16.7981	-2.3543	down	2.9835e-05	0.00042235	PREDICTED: UPF0481 protein At3g47200-like [Vitis vinifera]
Unigene0048088	1529	5.7752	29.4709	-2.35135	down	3.22364e-12	1.32866e-10	formin-like protein 2 [Arabidopsis thaliana] >gi|75097595|sp|O22824.1|FH2_ARATH RecName: Full=Formin-like protein 2; Short=AtFH2; Short=AtFORMIN-2; Flags: Precursor >gi|330255234|gb|AEC10328.1| formin-like protein 2 [Arabidopsis thaliana]
Unigene0050658	1207	3.91923	19.9262	-2.34603	down	2.71596e-08	6.88651e-07	MTERF-like protein [Medicago truncatula] >gi|355484641|gb|AES65844.1| MTERF-like protein [Medicago truncatula]
Unigene0021290	1659	2.47123	12.4977	-2.33836	down	1.07896e-07	2.47143e-06	PREDICTED: long-chain-alcohol oxidase FAO1 [Vitis vinifera]
Unigene0048498	1295	1.94821	9.81978	-2.33354	down	3.99484e-06	6.86283e-05	PREDICTED: auxin-induced protein 5NG4-like [Vitis vinifera]
Unigene0021518	1142	1.93307	9.68294	-2.32455	down	1.11711e-05	0.00017585	Proteinase inhibitor I4, serpin [Medicago truncatula]
Unigene0050686	2946	1.49869	7.50708	-2.32455	down	5.42462e-08	1.3021e-06	PREDICTED: receptor protein kinase-like protein At4g34220-like [Vitis vinifera]
Unigene0004390	997	2.21421	11.0912	-2.32455	down	1.11711e-05	0.000175919	PREDICTED: GATA transcription factor 21-like [Glycine max]
Unigene0014781	1878	12.5945	63.0031	-2.32262	down	0	0	PREDICTED: laccase-12-like [Vitis vinifera]
Unigene0048956	1404	9.20944	45.6809	-2.31041	down	1.48548e-13	9.38663e-12	PREDICTED: protein CHLOROPLAST IMPORT APPARATUS 2-like [Vitis vinifera]
Unigene0048887	1010	10.3041	50.9102	-2.30474	down	2.56018e-13	1.4779e-11	PREDICTED: UDP-glycosyltransferase 83A1 [Vitis vinifera]
Unigene0043805	951	2.65293	13.0811	-2.30183	down	4.5811e-06	7.79643e-05	peroxidase precursor [Corylus avellana]
Unigene0012620	845	2.98572	14.7221	-2.30183	down	4.5811e-06	7.79975e-05	PREDICTED: zinc finger protein MAGPIE [Vitis vinifera]
Unigene0026715	1344	5.39691	26.5341	-2.29764	down	9.9992e-11	3.40347e-09	PREDICTED: lysine histidine transporter-like 8 [Vitis vinifera]
Unigene0018211	1334	2.36407	11.605	-2.2954	down	8.96326e-07	1.75335e-05	protein trichome birefringence-like 19 [Arabidopsis thaliana] >gi|332004839|gb|AED92222.1| protein trichome birefringence-like 19 [Arabidopsis thaliana]
Unigene0033631	2868	7.36736	36.0501	-2.29078	down	0	0	LRR receptor-like protein kinase m4 [Malus x domestica]
Unigene0049905	3879	0.569108	2.77945	-2.28802	down	1.44844e-05	0.000221732	PREDICTED: uncharacterized ATP-dependent helicase C29A10.10c-like [Vitis vinifera]
Unigene0011593	1116	1.97811	9.66082	-2.28802	down	1.44844e-05	0.000221647	Os04g0169500 [Oryza sativa Japonica Group] >gi|255675175|dbj|BAH92496.1| Os04g0169500 [Oryza sativa Japonica Group]
Unigene0044292	1098	442.031	2155.44	-2.28576	down	5.21982e-12	2.09535e-10	vegetative storage protein [Litchi chinensis]
Unigene0009771	317	10.9433	53.1966	-2.28128	down	4.41256e-07	9.2263e-06	--
Unigene0025947	1371	1.84022	8.87215	-2.26941	down	5.5183e-06	9.26547e-05	oligopeptide transporter OPT family [Populus trichocarpa] >gi|222841116|gb|EEE78663.1| oligopeptide transporter OPT family [Populus trichocarpa]
Unigene0011429	1180	1.60356	7.73117	-2.26941	down	6.05428e-05	0.000799692	PREDICTED: serine/threonine-protein kinase HT1 [Vitis vinifera]
Unigene0012254	581	3.2568	15.7019	-2.26941	down	6.05428e-05	0.000799428	PREDICTED: trihelix transcription factor GT-2-like [Vitis vinifera]
Unigene0018846	1322	1.90842	9.20099	-2.26941	down	5.5183e-06	9.26159e-05	PREDICTED: subtilisin-like protease-like [Vitis vinifera]
Unigene0019150	1175	3.48917	16.7045	-2.25928	down	1.09534e-07	2.50323e-06	rhodanese/Cell cycle control phosphatase-like protein [Arabidopsis thaliana] >gi|332646447|gb|AEE79968.1| rhodanese/Cell cycle control phosphatase-like protein [Arabidopsis thaliana]
Unigene0011599	492	5.76891	27.5324	-2.25476	down	2.29194e-06	4.15662e-05	cytochrome P450 [Populus trichocarpa] >gi|222871340|gb|EEF08471.1| cytochrome P450 [Populus trichocarpa]
Unigene0022501	1021	2.77993	13.2673	-2.25476	down	2.29194e-06	4.15474e-05	PREDICTED: serine/threonine-protein kinase PBS1-like [Glycine max]
Unigene0033630	940	10.7359	51.1723	-2.25292	down	3.6815e-13	1.98237e-11	PREDICTED: receptor-like protein kinase HSL1-like [Glycine max]
Unigene0033931	2112	5.82354	27.7495	-2.25249	down	1.15685e-13	7.62267e-12	PREDICTED: ABC transporter C family member 4-like [Vitis vinifera]
Unigene0011182	245	15.4466	73.3434	-2.24738	down	2.2338e-07	4.88219e-06	predicted protein [Populus trichocarpa] >gi|222843113|gb|EEE80660.1| predicted protein [Populus trichocarpa]
Unigene0021082	1604	3.93226	18.6137	-2.24294	down	8.24674e-10	2.56706e-08	PREDICTED: probable serine/threonine-protein kinase At1g18390 [Vitis vinifera]
Unigene0035002	1024	6.46749	30.5065	-2.23784	down	4.08088e-10	1.30895e-08	calcium ion binding protein [Arabidopsis thaliana] >gi|15912229|gb|AAL08248.1| AT4g08810/T32A17_120 [Arabidopsis thaliana] >gi|27363304|gb|AAO11571.1| At4g08810/T32A17_120 [Arabidopsis thaliana] >gi|332657280|gb|AEE82680.1| calcium ion binding protein [Arabidopsis thaliana]
Unigene0008083	1081	2.33389	10.9965	-2.23624	down	7.01158e-06	0.000114981	Os03g0762900 [Oryza sativa Japonica Group] >gi|108711227|gb|ABF99022.1| expressed protein [Oryza sativa Japonica Group] >gi|113549834|dbj|BAF13277.1| Os03g0762900 [Oryza sativa Japonica Group]
Unigene0033734	3366	4.49721	21.1894	-2.23624	down	1.14131e-13	7.55755e-12	PREDICTED: probable receptor protein kinase TMK1-like [Vitis vinifera]
Unigene0011596	946	3.00032	14.027	-2.22501	down	2.71608e-06	4.85549e-05	cytochrome P450 [Populus trichocarpa] >gi|222871340|gb|EEF08471.1| cytochrome P450 [Populus trichocarpa]
Unigene0008423	545	5.2079	24.3477	-2.22501	down	2.71608e-06	4.85766e-05	PREDICTED: UPF0392 protein RCOM_0530710-like [Vitis vinifera]
Unigene0020822	610	24.2988	113.298	-2.22117	down	0	0	lipoxygenase LOX1 [Populus deltoides]
Unigene0028908	1156	5.18337	24.1533	-2.22026	down	1.66601e-09	4.98831e-08	homogentisate geranylgeranyl transferase [Coriandrum sativum]
Unigene0021293	1234	4.08904	19.0422	-2.21937	down	1.36386e-08	3.5994e-07	Exostosin family protein [Arabidopsis thaliana] >gi|332657957|gb|AEE83357.1| Exostosin family protein [Arabidopsis thaliana]
Unigene0025398	1092	9.53032	44.3026	-2.21679	down	2.56018e-13	1.48003e-11	JHL05D22.16 [Jatropha curcas]
Unigene0030255	572	5.51341	25.6149	-2.21597	down	1.14157e-06	2.2019e-05	PREDICTED: ABC transporter B family member 19-like [Vitis vinifera]
Unigene0020470	1050	3.0035	13.954	-2.21597	down	1.14157e-06	2.20296e-05	PREDICTED: probable salt tolerance-like protein At1g78600-like [Vitis vinifera]
Unigene0015901	767	2.87819	13.3358	-2.21207	down	2.8195e-05	0.000401546	UDP-glucose pyrophosphorylase 3 [Arabidopsis thaliana] >gi|332645948|gb|AEE79469.1| UDP-glucose pyrophosphorylase 3 [Arabidopsis thaliana]
Unigene0044508	282	7.82826	36.2716	-2.21207	down	2.8195e-05	0.000401689	--
Unigene0012306	1342	1.64498	7.62189	-2.21207	down	2.8195e-05	0.000401831	expressed protein [Arabidopsis thaliana]
Unigene0027562	1234	1.78895	8.28896	-2.21207	down	2.8195e-05	0.000401403	PREDICTED: leucine-rich repeat receptor-like protein kinase TDR-like [Glycine max]
Unigene0010655	430	8.06753	37.2883	-2.20853	down	5.1164e-07	1.06149e-05	PREDICTED: protochlorophyllide reductase, chloroplastic isoform 2 [Vitis vinifera]
Unigene0018192	1162	2.1712	9.9921	-2.20229	down	9.38272e-06	0.000149877	PREDICTED: probable 1-acyl-sn-glycerol-3-phosphate acyltransferase 5-like [Vitis vinifera]
Unigene0022912	1854	5.10303	23.4101	-2.19771	down	9.48796e-13	4.32923e-11	PREDICTED: LOW QUALITY PROTEIN: acyl-CoA-binding domain-containing protein 4 [Vitis vinifera]
Unigene0011884	574	7.14246	32.7499	-2.197	down	1.15389e-07	2.62058e-06	conserved hypothetical protein [Ricinus communis] >gi|223544031|gb|EEF45557.1| conserved hypothetical protein [Ricinus communis]
Unigene0016917	1199	12.8882	59.0248	-2.19527	down	4.75176e-14	3.46118e-12	PREDICTED: probable galacturonosyltransferase-like 2-like [Vitis vinifera]
Unigene0016918	383	23.879	108.991	-2.1904	down	1.7395e-12	7.53381e-11	glycosyltransferase family GT8 [Populus trichocarpa] >gi|222835214|gb|EEE73649.1| glycosyltransferase family GT8 [Populus trichocarpa]
Unigene0031658	1506	7.11984	32.4909	-2.19012	down	1.72529e-13	1.07661e-11	PREDICTED: beta-galactosidase 3 [Vitis vinifera]
Unigene0034935	572	5.51341	25.1316	-2.18849	down	1.33329e-06	2.5363e-05	PREDICTED: G-type lectin S-receptor-like serine/threonine-protein kinase RKS1-like [Vitis vinifera]
Unigene0043594	738	6.83723	31.091	-2.18502	down	1.37535e-08	3.62733e-07	PREDICTED: pentatricopeptide repeat-containing protein At1g62350-like [Vitis vinifera]
Unigene0016952	1471	4.93096	22.3639	-2.18123	down	1.00014e-10	3.39844e-09	PREDICTED: kinesin-3 [Vitis vinifera]
Unigene0031690	4003	3.30887	14.9861	-2.17921	down	1.26343e-13	8.19024e-12	Os08g0505200 [Oryza sativa Japonica Group] >gi|113624152|dbj|BAF24097.1| Os08g0505200 [Oryza sativa Japonica Group]
Unigene0017900	1779	2.12727	9.6345	-2.17921	down	2.55466e-07	5.54414e-06	PREDICTED: probable polyamine oxidase 5-like [Vitis vinifera]
Unigene0019248	1387	5.45696	24.7149	-2.17921	down	4.96542e-11	1.75264e-09	PREDICTED: BEL1-like homeodomain protein 3-like [Vitis vinifera]
Unigene0047471	1139	1.93816	8.7376	-2.17255	down	4.15364e-05	0.000569484	PREDICTED: CCA tRNA nucleotidyltransferase, mitochondrial-like [Glycine max]
Unigene0028374	2448	8.11606	36.5887	-2.17255	down	0	0	EG [Gossypium hirsutum]
Unigene0048175	2783	0.793234	3.57604	-2.17255	down	4.15364e-05	0.000569679	cc-nbs-lrr resistance protein [Populus trichocarpa] >gi|222834484|gb|EEE72961.1| cc-nbs-lrr resistance protein [Populus trichocarpa]
Unigene0018448	605	3.64888	16.4498	-2.17255	down	4.15364e-05	0.000569289	PREDICTED: purine efflux pump PbuE [Vitis vinifera]
Unigene0030051	1063	2.37341	10.6626	-2.16753	down	1.31344e-05	0.000202927	Sec-independent protein translocase protein tatA/E-like protein [Medicago truncatula] >gi|355481267|gb|AES62470.1| Sec-independent protein translocase protein tatA/E-like protein [Medicago truncatula]
Unigene0015448	1189	87.5283	392.933	-2.16646	down	5.7998e-13	2.85795e-11	GDP-L-galactose guanyltransferase [Rosa roxburghii]
Unigene0003389	496	5.72239	25.6383	-2.16361	down	4.45106e-06	7.59125e-05	--
Unigene0029482	583	56.2576	251.791	-2.1621	down	0	0	vegetative storage protein [Litchi chinensis]
Unigene0030183	252	12.5146	55.9478	-2.16047	down	1.63598e-06	3.04415e-05	--
Unigene0048031	2057	4.75274	21.2342	-2.15956	down	5.66436e-13	2.80501e-11	protein phosphatase 2c [Citrus unshiu]
Unigene0014022	1628	2.13086	9.50927	-2.1579	down	6.5318e-07	1.32227e-05	PREDICTED: flavin-containing monooxygenase FMO GS-OX-like 9 [Vitis vinifera]
Unigene0050953	1739	4.35239	19.3943	-2.15575	down	4.9664e-11	1.75144e-09	PREDICTED: CAS1 domain-containing protein 1-like [Glycine max]
Unigene0029827	966	6.20287	27.4731	-2.14701	down	1.67662e-09	5.01259e-08	PREDICTED: serine carboxypeptidase-like 18-like [Vitis vinifera]
Unigene0037846	1616	6.24489	27.5422	-2.14089	down	3.6815e-13	1.98504e-11	PREDICTED: 1,4-dihydroxy-2-naphthoate polyprenyltransferase, chloroplastic-like [Vitis vinifera]
Unigene0033055	224	12.671	55.5364	-2.1319	down	6.12464e-06	0.000101391	--
Unigene0009126	907	4.17244	18.2876	-2.1319	down	3.19484e-07	6.81895e-06	PREDICTED: transcription elongation factor A protein 3 [Vitis vinifera]
Unigene0044432	611	3.61304	15.8358	-2.1319	down	6.25898e-05	0.000822392	membrane bound o-acyl transferase [Populus trichocarpa] >gi|222857292|gb|EEE94839.1| membrane bound o-acyl transferase [Populus trichocarpa]
Unigene0025998	2097	21.2049	92.9403	-2.1319	down	8.30446e-14	5.75594e-12	4-coumarate:CoA ligase 1 [Corchorus capsularis]
Unigene0018261	499	24.6479	107.477	-2.12449	down	1.15685e-13	7.58524e-12	lipoxygenase [Citrus jambhiri]
Unigene0048457	2266	2.50512	10.8578	-2.11578	down	3.4568e-09	9.87073e-08	kinesin-related protein [Gossypium hirsutum]
Unigene0032047	985	4.80254	20.7687	-2.11254	down	3.12106e-08	7.83433e-07	kinase interacting KIP1-like protein [Arabidopsis thaliana] >gi|9279697|dbj|BAB01254.1| centromere protein [Arabidopsis thaliana] >gi|332643156|gb|AEE76677.1| kinase interacting KIP1-like protein [Arabidopsis thaliana]
Unigene0021446	1088	4.34789	18.8025	-2.11254	down	3.12106e-08	7.82942e-07	PREDICTED: auxin response factor 4-like [Vitis vinifera]
Unigene0015449	1320	102.494	443.155	-2.11227	down	4.17888e-13	2.20282e-11	VTC2-like protein [Malus x domestica]
Unigene0020471	2609	1.5714	6.7814	-2.10954	down	1.56066e-07	3.48902e-06	PREDICTED: ABC transporter B family member 13-like [Vitis vinifera]
Unigene0018815	667	5.67377	24.4534	-2.10766	down	3.80844e-07	8.02597e-06	Os08g0536100 [Oryza sativa Japonica Group] >gi|113624330|dbj|BAF24275.1| Os08g0536100 [Oryza sativa Japonica Group]
Unigene0014933	1179	9.36204	40.33	-2.10696	down	1.39888e-13	8.89556e-12	PREDICTED: glucan endo-1,3-beta-glucosidase-like protein 3 [Vitis vinifera]
Unigene0032899	1077	5.56358	23.8716	-2.10121	down	1.71059e-09	5.10274e-08	PREDICTED: microtubule-associated protein TORTIFOLIA1-like [Vitis vinifera]
Unigene0014163	519	4.86115	20.7736	-2.09538	down	2.83344e-05	0.000403101	PREDICTED: chloroplastic group IIA intron splicing facilitator CRS1, chloroplastic-like [Vitis vinifera]
Unigene0048970	556	4.53766	19.3911	-2.09538	down	2.83344e-05	0.000403244	PREDICTED: F-box protein PP2-B1 [Vitis vinifera]
Unigene0017505	1026	3.99588	16.9749	-2.08682	down	1.83709e-07	4.06391e-06	WCOR413-like protein [Citrus japonica]
Unigene0025128	1322	3.10119	13.1742	-2.08682	down	1.83709e-07	4.06166e-06	PREDICTED: ubiquitin carboxyl-terminal hydrolase 17-like [Vitis vinifera]
Unigene0034380	1391	2.72064	11.527	-2.08299	down	4.76802e-07	9.93325e-06	PREDICTED: aspartic proteinase nepenthesin-1-like [Vitis vinifera]
Unigene0050850	970	3.57633	15.1049	-2.07847	down	1.33741e-06	2.54292e-05	oligopeptide transporter OPT family [Populus trichocarpa] >gi|222840843|gb|EEE78390.1| oligopeptide transporter OPT family [Populus trichocarpa]
Unigene0030502	1704	2.59104	10.8697	-2.06871	down	8.86164e-08	2.05687e-06	PREDICTED: probable allantoin permease-like [Vitis vinifera]
Unigene0018373	1524	2.89707	12.1536	-2.06871	down	8.86164e-08	2.05806e-06	PREDICTED: LOW QUALITY PROTEIN: 3-hydroxybenzoate 6-hydroxylase 1-like [Vitis vinifera]
Unigene0019247	1344	3.28507	13.7813	-2.06871	down	8.86164e-08	2.05567e-06	PREDICTED: BEL1-like homeodomain protein 3-like [Vitis vinifera]
Unigene0034650	332	228.926	957.576	-2.06451	down	4.36984e-13	2.28246e-11	vegetative storage protein [Litchi chinensis]
Unigene0050853	811	15.9433	66.4702	-2.05975	down	1.48548e-13	9.37185e-12	PREDICTED: thylakoid lumenal protein At1g03610, chloroplastic-like [Vitis vinifera]
Unigene0009415	975	2.58763	10.7744	-2.0579	down	4.28562e-05	0.00058418	PREDICTED: trigger factor isoform 1 [Vitis vinifera]
Unigene0021443	873	2.88996	12.0332	-2.0579	down	4.28562e-05	0.000584578	PREDICTED: auxin response factor 4-like [Vitis vinifera]
Unigene0029934	637	3.96065	16.4914	-2.0579	down	4.28562e-05	0.000584379	PREDICTED: l-Ala-D/L-Glu epimerase [Vitis vinifera]
Unigene0018820	978	7.41661	30.8107	-2.0546	down	1.01993e-10	3.45981e-09	PREDICTED: squamosa promoter-binding-like protein 6-like [Vitis vinifera]
Unigene0046282	1655	4.95441	20.5457	-2.05205	down	1.24967e-11	4.70971e-10	PREDICTED: pentatricopeptide repeat-containing protein At5g13770, chloroplastic-like [Vitis vinifera]
Unigene0018262	652	30.4726	126.352	-2.05186	down	0	0	lipoxygenase, partial [Nicotiana attenuata]
Unigene0032048	1446	9.59623	39.7657	-2.05098	down	9.01502e-14	6.14217e-12	kinase interacting KIP1-like protein [Arabidopsis thaliana] >gi|9279697|dbj|BAB01254.1| centromere protein [Arabidopsis thaliana] >gi|332643156|gb|AEE76677.1| kinase interacting KIP1-like protein [Arabidopsis thaliana]
Unigene0032381	2154	3.07461	12.7058	-2.04702	down	4.31338e-10	1.38021e-08	cytochrome P450 [Populus trichocarpa] >gi|222871132|gb|EEF08263.1| cytochrome P450 [Populus trichocarpa]
Unigene0011146	1701	2.59561	10.7264	-2.04702	down	1.08004e-07	2.47249e-06	p-hydroxybenzoic acid efflux pump subunit aaeB [Medicago truncatula] >gi|355500505|gb|AES81708.1| p-hydroxybenzoic acid efflux pump subunit aaeB [Medicago truncatula]
Unigene0002803	982	16.0574	66.1561	-2.04264	down	4.19664e-14	3.10195e-12	BCL-2-associated athanogene 6 [Arabidopsis thaliana] >gi|75220240|sp|O82345.1|BAG6_ARATH RecName: Full=BAG family molecular chaperone regulator 6; AltName: Full=Bcl-2-associated athanogene 6; AltName: Full=CaM-binding protein 1 >gi|330255570|gb|AEC10664.1| BCL-2-associated athanogene 6 [Arabidopsis thaliana]
Unigene0004606	670	4.70697	19.3926	-2.04264	down	5.85046e-06	9.74558e-05	stress responsive A/B barrel domain family protein [Populus tomentosa] >gi|407260785|gb|AFT92011.1| stress responsive A/B barrel domain family protein [Populus tomentosa]
Unigene0049629	224	14.0789	58.0047	-2.04264	down	5.85046e-06	9.74153e-05	--
Unigene0016991	1284	3.92981	16.1477	-2.0388	down	2.0627e-08	5.31079e-07	PREDICTED: probable sugar phosphate/phosphate translocator At5g04160 [Vitis vinifera]
Unigene0016091	871	19.552	79.9827	-2.03237	down	3.73034e-14	2.81971e-12	UPA22 [Capsicum annuum]
Unigene0050816	1192	3.96855	16.2344	-2.03237	down	5.1475e-08	1.24378e-06	PREDICTED: probable inactive leucine-rich repeat receptor-like protein kinase At3g03770-like [Vitis vinifera]
Unigene0028812	1782	3.18553	13.0312	-2.03237	down	4.28948e-09	1.20509e-07	PREDICTED: LOW QUALITY PROTEIN: transcription factor GTE2-like [Vitis vinifera]
Unigene0017299	1030	2.75563	11.2726	-2.03237	down	1.92585e-05	0.000287136	cytochrome P450 [Populus trichocarpa] >gi|222838149|gb|EEE76514.1| cytochrome P450 [Populus trichocarpa]
Unigene0049443	733	9.03507	36.9603	-2.03237	down	4.44276e-10	1.41934e-08	At5g06790 [Arabidopsis thaliana]
Unigene0043882	308	9.21527	37.6975	-2.03237	down	1.92585e-05	0.00028703	alcohol acyl transferase [Citrus sinensis]
Unigene0017165	1556	1.8241	7.46197	-2.03237	down	1.92585e-05	0.000286816	PREDICTED: probable receptor-like protein kinase At5g15080-like [Glycine max]
Unigene0019535	797	3.56123	14.5682	-2.03237	down	1.92585e-05	0.000286923	Small multi-drug export protein [Medicago truncatula] >gi|355514855|gb|AES96478.1| Small multi-drug export protein [Medicago truncatula]
Unigene0033490	858	17.2754	70.5619	-2.03017	down	0	0	PREDICTED: UDP-glycosyltransferase 83A1 [Vitis vinifera]
Unigene0048392	1289	813.251	3313.3	-2.0265	down	0	0	vegetative storage protein [Litchi chinensis]
Unigene0027144	544	9.85522	40.146	-2.02629	down	9.95504e-09	2.68204e-07	--
Unigene0049442	791	5.58172	22.717	-2.02499	down	1.38099e-07	3.10815e-06	PREDICTED: LOW QUALITY PROTEIN: transmembrane protein 45B-like [Vitis vinifera]
Unigene0031662	1926	23.0876	93.8718	-2.02357	down	8.30446e-14	5.746e-12	beta-galactosidase [Prunus persica]
Unigene0046102	596	4.23312	17.162	-2.01943	down	6.5469e-05	0.000856011	Transportin-3 [Medicago truncatula] >gi|355499576|gb|AES80779.1| Transportin-3 [Medicago truncatula]
Unigene0012181	1184	2.13086	8.639	-2.01943	down	6.5469e-05	0.000855453	PREDICTED: myb-related protein B [Vitis vinifera]
Unigene0050149	634	3.9794	16.1334	-2.01943	down	6.5469e-05	0.000855732	PREDICTED: probable plastidic glucose transporter 3-like [Vitis vinifera]
Unigene0024091	752	8.80679	35.6589	-2.01757	down	4.64306e-10	1.47744e-08	PREDICTED: sigma factor sigB regulation protein rsbQ-like [Brachypodium distachyon]
Unigene0047000	1651	2.86524	11.5536	-2.01161	down	6.49924e-08	1.54432e-06	PREDICTED: UDP-glycosyltransferase 87A2-like [Vitis vinifera]
Unigene0016922	908	5.90445	23.7477	-2.00792	down	1.17259e-08	3.12134e-07	protein ralf-like 32 [Arabidopsis thaliana] >gi|75318099|sp|O23262.1|RLF32_ARATH RecName: Full=Protein RALF-like 32; Flags: Precursor >gi|89001071|gb|ABD59125.1| At4g14010 [Arabidopsis thaliana] >gi|332657960|gb|AEE83360.1| protein ralf-like 32 [Arabidopsis thaliana]
Unigene0018365	920	5.82744	23.438	-2.00792	down	1.17259e-08	3.12342e-07	PREDICTED: probable serine/threonine-protein kinase At1g18390 [Vitis vinifera]
Unigene0030057	2211	5.42015	21.7557	-2.00499	down	9.90318e-14	6.62339e-12	PREDICTED: transcription factor bHLH74 [Vitis vinifera]
Unigene0018452	1194	5.0184	20.1432	-2.00499	down	2.3216e-09	6.79386e-08	At2g01990 [Arabidopsis thaliana]
Unigene0027356	902	247.539	993.313	-2.00459	down	1.81055e-12	7.82463e-11	defective in induced resistance 3 protein [Nicotiana tabacum]
Unigene0050786	1883	9.71391	38.9053	-2.00184	down	2.08722e-14	1.64927e-12	RecName: Full=Protochlorophyllide reductase, chloroplastic; Short=PCR; AltName: Full=NADPH-protochlorophyllide oxidoreductase; Short=POR; Flags: Precursor >gi|2244614|dbj|BAA21089.1| NADPH-protochlorophyllide oxidoreductase [Cucumis sativus]
Unigene0034195	1640	39.8055	158.621	-1.99454	down	2.4225e-13	1.42094e-11	phenylalanine ammonia-lyase 1 [Manihot esculenta]
Unigene0029694	475	7.30324	29.0998	-1.9944	down	3.92256e-06	6.75314e-05	--
Unigene0018712	765	4.53469	18.0685	-1.9944	down	3.92256e-06	6.75604e-05	Chaperone protein dnaJ [Medicago truncatula] >gi|124360144|gb|ABN08160.1| Heat shock protein DnaJ [Medicago truncatula] >gi|355501367|gb|AES82570.1| Chaperone protein dnaJ [Medicago truncatula]
Unigene0019450	1314	2.64006	10.5193	-1.9944	down	3.92256e-06	6.75895e-05	PREDICTED: probable inactive receptor kinase At5g58300-like [Vitis vinifera]
Unigene0024102	1672	4.71542	18.6834	-1.9863	down	2.71198e-11	9.89502e-10	CAAX amino terminal protease family protein [Arabidopsis lyrata subsp. lyrata] >gi|297310535|gb|EFH40959.1| CAAX amino terminal protease family protein [Arabidopsis lyrata subsp. lyrata]
Unigene0018835	1144	8.54579	33.8311	-1.98506	down	5.72208e-13	2.82661e-11	PREDICTED: geranylgeranyl pyrophosphate synthase-related protein, chloroplastic [Vitis vinifera]
Unigene0047583	1766	43.93	172.506	-1.97337	down	4.9738e-13	2.50327e-11	BCL-2-associated athanogene 6 [Arabidopsis lyrata subsp. lyrata] >gi|297326066|gb|EFH56486.1| BCL-2-associated athanogene 6 [Arabidopsis lyrata subsp. lyrata]
Unigene0023867	2823	2.12256	8.3238	-1.97144	down	3.23712e-09	9.2765e-08	PREDICTED: RNA polymerase II C-terminal domain phosphatase-like 3-like [Vitis vinifera]
Unigene0016691	875	4.68545	18.3246	-1.96752	down	8.07144e-07	1.60555e-05	HSP transcription factor [Vitis pseudoreticulata]
Unigene0050184	489	7.09415	27.7013	-1.96525	down	5.85876e-06	9.74724e-05	--
Unigene0010135	758	9.15313	35.7413	-1.96525	down	2.96392e-10	9.63022e-09	Os09g0553900 [Oryza sativa Japonica Group] >gi|113632117|dbj|BAF25798.1| Os09g0553900 [Oryza sativa Japonica Group]
Unigene0025074	1328	2.61223	10.2003	-1.96525	down	5.85876e-06	9.75129e-05	f-box family protein [Populus trichocarpa] >gi|222867041|gb|EEF04172.1| f-box family protein [Populus trichocarpa]
Unigene0016733	580	4.89363	19.0654	-1.96198	down	4.45364e-05	0.00060441	OSIGBa0155K12.1 [Oryza sativa Indica Group] >gi|116309391|emb|CAH66469.1| OSIGBa0113L04.6 [Oryza sativa Indica Group]
Unigene0017028	1564	5.04103	19.62	-1.96054	down	3.04344e-11	1.10141e-09	conserved peptide upstream open reading frame 47 [Arabidopsis thaliana] >gi|332003183|gb|AED90566.1| conserved peptide upstream open reading frame 47 [Arabidopsis thaliana]
Unigene0048490	3139	2.61215	10.1279	-1.95503	down	1.50142e-11	5.62675e-10	PREDICTED: probable LRR receptor-like serine/threonine-protein kinase At4g20940-like isoform 1 [Vitis vinifera]
Unigene0019151	1029	5.8231	22.5672	-1.95437	down	4.09032e-09	1.15237e-07	rhodanese/Cell cycle control phosphatase-like protein [Arabidopsis thaliana] >gi|332646447|gb|AEE79968.1| rhodanese/Cell cycle control phosphatase-like protein [Arabidopsis thaliana]
Unigene0029813	1010	3.74694	14.5067	-1.95293	down	2.63592e-06	4.72696e-05	PREDICTED: aldo-keto reductase family 4 member C9-like [Vitis vinifera]
Unigene0014505	482	7.85146	30.3978	-1.95293	down	2.63592e-06	4.72484e-05	--
Unigene0025131	571	9.38921	36.311	-1.95133	down	2.51512e-08	6.40564e-07	protochlorophyllide reductase B, partial [Silene latifolia]
Unigene0017771	1315	3.59734	13.875	-1.94748	down	1.67592e-07	3.72383e-06	PREDICTED: pentatricopeptide repeat-containing protein At1g31920 [Vitis vinifera]
Unigene0049711	1616	13.8559	53.3736	-1.94563	down	0	0	PREDICTED: U-box domain-containing protein 26-like [Vitis vinifera]
Unigene0048626	2153	14.6478	56.2398	-1.94091	down	8.9706e-14	6.13277e-12	PREDICTED: granule-bound starch synthase 2, chloroplastic/amyloplastic-like [Vitis vinifera]
Unigene0050213	548	9.2078	35.3127	-1.93926	down	7.66046e-08	1.79575e-06	PREDICTED: G-type lectin S-receptor-like serine/threonine-protein kinase RLK1-like [Glycine max]
Unigene0050886	1301	3.39365	12.9618	-1.93336	down	5.37474e-07	1.10991e-05	PREDICTED: probable inactive leucine-rich repeat receptor-like protein kinase At1g66830 [Vitis vinifera]
Unigene0049194	3314	6.47102	24.6918	-1.93197	down	0	0	PREDICTED: ABC transporter B family member 19-like [Glycine max]
Unigene0001519	526	10.1925	38.8919	-1.93197	down	3.50842e-08	8.73008e-07	PREDICTED: 3-hydroxyisobutyryl-CoA hydrolase 1-like [Vitis vinifera]
Unigene0016813	1370	2.07175	7.86969	-1.92545	down	6.81528e-05	0.000887915	PREDICTED: probable plastid-lipid-associated protein 12, chloroplastic [Vitis vinifera]
Unigene0050025	472	16.0356	60.9123	-1.92545	down	9.54374e-11	3.26787e-09	sesquiterpene synthase [Toona sinensis]
Unigene0050880	533	5.32515	20.2279	-1.92545	down	6.81528e-05	0.000888203	--
Unigene0021598	1808	3.13972	11.9264	-1.92545	down	1.60992e-08	4.20997e-07	PREDICTED: probable receptor-like protein kinase At1g80640-like [Glycine max]
Unigene0016692	975	16.4961	62.378	-1.91891	down	1.15463e-14	9.32598e-13	HSP transcription factor [Vitis pseudoreticulata]
Unigene0017275	792	48.5793	183.252	-1.91541	down	1.72751e-13	1.07632e-11	Contains similarity to nuclear protein ZAP from Mus musculus gb|AB033168. ESTs gb|AV521697, gb|AV440130 come from this gene [Arabidopsis thaliana]
Unigene0011176	434	12.3531	46.4993	-1.91234	down	5.028e-08	1.21785e-06	S-adenosylmethionine decarboxylase [Citrus sinensis]
Unigene0008125	582	9.21175	34.6748	-1.91234	down	5.028e-08	1.21711e-06	expressed protein [Arabidopsis thaliana] >gi|28416871|gb|AAO42966.1| At2g34340 [Arabidopsis thaliana]
Unigene0028600	1710	14.2007	53.3496	-1.90951	down	3.39728e-14	2.59242e-12	formin-like protein 1 [Arabidopsis thaliana] >gi|75274615|sp|Q9SE97.1|FH1_ARATH RecName: Full=Formin-like protein 1; Short=AtFH1; Short=AtFORMIN-8; Flags: Precursor >gi|6503010|gb|AAF14548.1| formin-like protein AHF1 [Arabidopsis thaliana] >gi|9279730|dbj|BAB01320.1| formin-like protein [Arabidopsis thaliana] >gi|332643496|gb|AEE77017.1| formin-like protein 1 [Arabidopsis thaliana]
Unigene0034202	746	17.7553	66.7033	-1.90951	down	1.26343e-13	8.17701e-12	phenylalanine ammonia-lyase 1 [Manihot esculenta]
Unigene0016808	920	30.1655	113.284	-1.90897	down	9.39248e-14	6.34539e-12	germin-like protein 3 [Vitis vinifera]
Unigene0032763	1046	5.42697	20.3504	-1.90684	down	2.29122e-08	5.86149e-07	PREDICTED: uncharacterized ATP-dependent helicase C29A10.10c-like [Vitis vinifera]
Unigene0025130	512	11.0871	41.5752	-1.90684	down	2.29122e-08	5.86523e-07	NADPH-protochlorophyllide oxidoreductase [Zea mays]
Unigene0049070	1454	3.25344	12.1683	-1.90309	down	3.59578e-07	7.60983e-06	At2g01580 [Arabidopsis thaliana] >gi|40824185|gb|AAR92358.1| At2g01580 [Arabidopsis thaliana]
Unigene0024348	1309	7.22766	27.0324	-1.90309	down	1.34537e-12	5.95559e-11	heavy-metal-associated domain-containing protein [Arabidopsis thaliana] >gi|124301010|gb|ABN04757.1| At1g23000 [Arabidopsis thaliana] >gi|332192199|gb|AEE30320.1| heavy-metal-associated domain-containing protein [Arabidopsis thaliana]
Unigene0046337	1718	8.44405	31.5389	-1.90112	down	8.77076e-14	6.03736e-12	PREDICTED: malate dehydrogenase, glyoxysomal [Vitis vinifera]
Unigene0012177	1033	88.2295	329.436	-1.90067	down	0	0	caffeoyl-CoA 3-O-methyltransferase [Dimocarpus longan]
Unigene0005598	2313	12.2711	45.7759	-1.89932	down	0	0	PREDICTED: subtilisin-like protease-like [Vitis vinifera]
Unigene0031985	2469	4.5983	17.131	-1.89744	down	1.17684e-13	7.67857e-12	PREDICTED: F-box/LRR-repeat protein 3 [Vitis vinifera]
Unigene0045245	500	7.56881	28.1977	-1.89744	down	5.97178e-06	9.9188e-05	PREDICTED: UDP-glycosyltransferase 74E2-like [Vitis vinifera]
Unigene0030153	1619	11.1031	41.3221	-1.89595	down	6.57252e-14	4.64389e-12	chloroplast carbonic anhydrase [Dimocarpus longan]
Unigene0020487	1048	15.9489	59.3519	-1.89584	down	3.81916e-14	2.85987e-12	RecName: Full=Flavonol synthase/flavanone 3-hydroxylase; AltName: Full=CitFLS; Short=FLS >gi|4126403|dbj|BAA36554.1| flavonol synthase [Citrus unshiu]
Unigene0017960	842	7.86545	29.2208	-1.89339	down	2.1919e-09	6.44728e-08	PREDICTED: probable E3 ubiquitin-protein ligase HERC4-like isoform 2 [Glycine max]
Unigene0018091	842	7.86545	29.2208	-1.89339	down	2.1919e-09	6.44255e-08	PREDICTED: probable inactive receptor kinase At1g48480 [Vitis vinifera]
Unigene0049687	3830	3.54067	13.1367	-1.89151	down	1.33893e-13	8.62382e-12	NADPH:cytochrome P450 reductase [Gossypium hirsutum]
Unigene0020468	597	11.6216	43.0648	-1.8897	down	1.00629e-09	3.0774e-08	PREDICTED: probable salt tolerance-like protein At1g78600-like isoform 1 [Glycine max] >gi|356496675|ref|XP_003517191.1| PREDICTED: probable salt tolerance-like protein At1g78600-like isoform 2 [Glycine max]
Unigene0046663	2039	4.94936	18.3033	-1.88679	down	4.92272e-13	2.49008e-11	COP1-interacting protein 7 [Arabidopsis thaliana] >gi|186514102|ref|NP_001119068.1| COP1-interacting protein 7 [Arabidopsis thaliana] >gi|3327868|dbj|BAA31738.1| COP1-Interacting Protein 7 (CIP7) [Arabidopsis thaliana] >gi|4972068|emb|CAB43875.1| COP1-interacting protein 7 (CIP7) [Arabidopsis thaliana] >gi|7269597|emb|CAB81393.1| COP1-interacting protein 7 (CIP7) [Arabidopsis thaliana] >gi|332659…
Unigene0050702	4091	3.77731	13.9204	-1.88177	down	4.75176e-14	3.46749e-12	PREDICTED: probable LRR receptor-like serine/threonine-protein kinase At4g26540-like [Vitis vinifera]
Unigene0032574	1158	87.9651	323.955	-1.88079	down	4.00124e-13	2.12879e-11	light-harvesting complex I protein Lhca3 [Populus trichocarpa] >gi|222861991|gb|EEE99533.1| light-harvesting complex I protein Lhca3 [Populus trichocarpa]
Unigene0024347	571	5.52307	20.3342	-1.88037	down	4.60108e-05	0.000622731	Os01g0125600 [Oryza sativa Japonica Group] >gi|12328526|dbj|BAB21184.1| P0044F08.14 [Oryza sativa Japonica Group] >gi|113531422|dbj|BAF03805.1| Os01g0125600 [Oryza sativa Japonica Group]
Unigene0024174	1459	2.16153	7.95807	-1.88037	down	4.60108e-05	0.000622521	PREDICTED: pentatricopeptide repeat-containing protein At1g19720-like [Vitis vinifera]
Unigene0017748	756	4.17152	15.3582	-1.88037	down	4.60108e-05	0.000622311	Zinc finger protein CONSTANS-like protein [Medicago truncatula] >gi|355477575|gb|AES58778.1| Zinc finger protein CONSTANS-like protein [Medicago truncatula]
Unigene0034418	416	11.3714	41.8659	-1.88037	down	5.3656e-07	1.1086e-05	PREDICTED: ABC transporter C family member 3-like [Glycine max]
Unigene0020640	2401	2.75831	10.1322	-1.87709	down	3.1325e-09	8.98956e-08	PREDICTED: protein FAR1-RELATED SEQUENCE 5-like [Vitis vinifera]
Unigene0018190	809	4.28806	15.7189	-1.87411	down	2.03696e-05	0.000301124	PREDICTED: septum-promoting GTP-binding protein 1-like [Vitis vinifera]
Unigene0003374	428	8.10523	29.7117	-1.87411	down	2.03696e-05	0.000300902	--
Unigene0019106	914	3.79545	13.9131	-1.87411	down	2.03696e-05	0.000301013	PREDICTED: dual specificity tyrosine-phosphorylation-regulated kinase 4-like [Glycine max]
Unigene0048462	1765	11.6141	42.4461	-1.86976	down	1.35447e-14	1.08743e-12	PREDICTED: transcription factor TCP7-like [Glycine max]
Unigene0033196	219	17.2804	63.116	-1.86887	down	9.04778e-06	0.000145163	PREDICTED: auxin-induced protein 5NG4-like [Glycine max]
Unigene0029057	2447	4.76853	17.398	-1.86731	down	1.108e-13	7.34914e-12	PREDICTED: E3 ubiquitin protein ligase RIN2 [Vitis vinifera]
Unigene0021797	867	47.6506	172.82	-1.8587	down	2.50244e-13	1.45928e-11	At1g33800/F14M2_23 [Arabidopsis thaliana] >gi|20453345|gb|AAM19911.1| At1g33800/F14M2_23 [Arabidopsis thaliana] >gi|408795214|gb|AFU91594.1| glucuronoxylan methyltransferase 3 [Arabidopsis thaliana]
Unigene0023156	1121	8.4398	30.5794	-1.85728	down	3.0853e-12	1.27689e-10	PREDICTED: U-box domain-containing protein 26 [Vitis vinifera]
Unigene0029108	1401	11.9304	43.2135	-1.85684	down	3.81916e-14	2.86523e-12	PREDICTED: L-type lectin-domain containing receptor kinase VIII.2 [Vitis vinifera]
Unigene0012926	924	10.9218	39.4926	-1.85437	down	8.06466e-13	3.76997e-11	RING-H2 finger protein ATL1N [Medicago truncatula] >gi|355506029|gb|AES87171.1| RING-H2 finger protein ATL1N [Medicago truncatula]
Unigene0048096	1676	9.59649	34.6385	-1.8518	down	1.15463e-14	9.36374e-13	transport inhibitor response 1 [Dimocarpus longan]
Unigene0049479	1437	3.73086	13.4665	-1.8518	down	1.62351e-07	3.61943e-06	PREDICTED: ankyrin-3-like [Vitis vinifera]
Unigene0012168	865	32.8128	118.249	-1.8495	down	0	0	PREDICTED: transcription factor HY5-like [Vitis vinifera]
Unigene0021926	1608	7.64883	27.5073	-1.8465	down	1.17462e-13	7.67659e-12	expressed protein [Arabidopsis thaliana] >gi|22655220|gb|AAM98200.1| expressed protein [Arabidopsis thaliana] >gi|31711902|gb|AAP68307.1| At2g33570 [Arabidopsis thaliana]
Unigene0020798	772	4.08507	14.6818	-1.8456	down	7.01328e-05	0.000910159	Os05g0401300 [Oryza sativa Japonica Group] >gi|113579039|dbj|BAF17402.1| Os05g0401300 [Oryza sativa Japonica Group]
Unigene0024820	1245	2.53307	9.10391	-1.8456	down	7.01328e-05	0.00090957	PREDICTED: pentatricopeptide repeat-containing protein At3g06430, chloroplastic [Vitis vinifera]
Unigene0029054	513	6.14751	22.0943	-1.8456	down	7.01328e-05	0.000909864	PREDICTED: squamosa promoter-binding protein 1 [Vitis vinifera]
Unigene0017359	1308	5.30434	19.0217	-1.8424	down	3.04466e-09	8.76888e-08	PREDICTED: methylsterol monooxygenase 2-2-like [Vitis vinifera]
Unigene0015306	1149	9.60648	34.4056	-1.84056	down	2.01616e-13	1.22011e-11	Hsp20.1 protein [Solanum peruvianum]
Unigene0015514	975	3.88144	13.8933	-1.83972	down	1.37207e-05	0.00021109	Os05g0594500 [Oryza sativa Japonica Group] >gi|113580058|dbj|BAF18421.1| Os05g0594500 [Oryza sativa Japonica Group]
Unigene0032255	435	10.1497	36.2242	-1.83551	down	2.717e-06	4.85497e-05	F-box family protein [Arabidopsis lyrata subsp. lyrata] >gi|297318497|gb|EFH48919.1| F-box family protein [Arabidopsis lyrata subsp. lyrata]
Unigene0017525	1032	26.5862	94.5602	-1.83056	down	0	0	Senescence-associated protein DIN1 [Medicago truncatula] >gi|355513605|gb|AES95228.1| Senescence-associated protein DIN1 [Medicago truncatula]
Unigene0027047	1948	5.82814	20.7194	-1.82988	down	1.57874e-13	9.89787e-12	MYC2 [Citrus sinensis]
Unigene0049630	2581	2.56595	9.10426	-1.82705	down	9.9953e-09	2.69107e-07	PREDICTED: probable LRR receptor-like serine/threonine-protein kinase At1g06840-like [Vitis vinifera]
Unigene0048376	1433	5.28179	18.7128	-1.82493	down	9.2474e-10	2.8432e-08	calcium ion binding protein [Arabidopsis thaliana] >gi|15912229|gb|AAL08248.1| AT4g08810/T32A17_120 [Arabidopsis thaliana] >gi|27363304|gb|AAO11571.1| At4g08810/T32A17_120 [Arabidopsis thaliana] >gi|332657280|gb|AEE82680.1| calcium ion binding protein [Arabidopsis thaliana]
Unigene0049369	1292	6.3464	22.4668	-1.82378	down	1.90534e-10	6.32934e-09	TLD-domain containing nucleolar protein [Arabidopsis thaliana] >gi|332007069|gb|AED94452.1| TLD-domain containing nucleolar protein [Arabidopsis thaliana]
Unigene0028807	2481	14.7451	51.8131	-1.81308	down	2.21156e-13	1.32041e-11	PREDICTED: oxysterol-binding protein-related protein 1D-like [Vitis vinifera]
Unigene0014284	1174	2.95489	10.3609	-1.80998	down	4.70144e-05	0.000634172	PREDICTED: K(+) efflux antiporter 5 [Vitis vinifera]
Unigene0044243	698	5.42178	19.0108	-1.80998	down	2.07926e-05	0.000306473	PREDICTED: immediate early response 3-interacting protein 1 [Glycine max]
Unigene0050929	435	13.7747	48.299	-1.80998	down	7.37062e-08	1.73287e-06	proline-rich protein 3 [Gossypium hirsutum] >gi|319431884|gb|ADV57367.1| arabinogalactan protein [Gossypium hirsutum]
Unigene0018168	1054	6.58261	23.0811	-1.80998	down	6.7316e-09	1.85475e-07	At5g62140 [Arabidopsis thaliana]
Unigene0019341	1030	5.51127	19.3245	-1.80998	down	1.64115e-07	3.65672e-06	Os04g0166600 [Oryza sativa Japonica Group] >gi|113563709|dbj|BAF14052.1| Os04g0166600 [Oryza sativa Japonica Group]
Unigene0029776	2109	2.84114	9.96209	-1.80998	down	7.37062e-08	1.73389e-06	PREDICTED: phytosulfokine receptor 2-like [Vitis vinifera]
Unigene0028782	830	7.97917	27.9779	-1.80998	down	1.49288e-08	3.92697e-07	PREDICTED: granule-bound starch synthase 2, chloroplastic/amyloplastic-like [Vitis vinifera]
Unigene0027074	1471	322.013	1122.52	-1.80155	down	7.58326e-12	2.96102e-10	chloroplast chlorophyll A/B binding protein [Dimocarpus longan]
Unigene0030044	2692	4.56884	15.9173	-1.8007	down	1.29452e-13	8.35122e-12	PREDICTED: probable inactive receptor kinase At1g48480-like [Vitis vinifera]
Unigene0050621	1117	6.21135	21.5318	-1.79349	down	1.00672e-08	2.70861e-07	OJ991113_30.21 [Oryza sativa Japonica Group]
Unigene0011814	1093	4.90507	16.946	-1.7886	down	5.50426e-07	1.13315e-05	zinc knuckle (CCHC-type) family protein [Arabidopsis lyrata subsp. lyrata] >gi|297317766|gb|EFH48188.1| zinc knuckle (CCHC-type) family protein [Arabidopsis lyrata subsp. lyrata]
Unigene0049535	1460	3.45608	11.9289	-1.78726	down	1.2309e-06	2.35044e-05	sarcosine oxidase [Populus trichocarpa] >gi|222865815|gb|EEF02946.1| sarcosine oxidase [Populus trichocarpa]
Unigene0049393	1194	8.45205	29.1729	-1.78726	down	5.59442e-12	2.22787e-10	PREDICTED: rac-like GTP-binding protein RAC1-like [Glycine max]
Unigene0021174	859	5.87412	20.275	-1.78726	down	1.2309e-06	2.35156e-05	PREDICTED: histone deacetylase 8 [Vitis vinifera]
Unigene0010001	1158	4.08507	14.085	-1.78573	down	2.75782e-06	4.92352e-05	PREDICTED: phosphatidate cytidylyltransferase [Vitis vinifera]
Unigene0022197	1492	10.78	37.0574	-1.78141	down	1.15463e-14	9.34482e-13	U-box domain-containing protein [Medicago truncatula] >gi|355502336|gb|AES83539.1| U-box domain-containing protein [Medicago truncatula]
Unigene0034666	869	8.70979	29.9035	-1.7796	down	3.06296e-09	8.80892e-08	sesquiterpene synthase [Toona sinensis]
Unigene0050381	1916	1.97516	6.78135	-1.7796	down	3.14528e-05	0.000442282	PREDICTED: xylosyltransferase 1-like [Glycine max]
Unigene0019435	902	3.84594	13.1788	-1.77681	down	7.12146e-05	0.000921809	PREDICTED: auxin transporter-like protein 4-like [Glycine max]
Unigene0032413	2012	10.0316	34.3499	-1.77576	down	0	0	PREDICTED: rho GTPase-activating protein 32-like [Glycine max]
Unigene0018651	583	16.2282	55.4793	-1.77345	down	3.93208e-11	1.40649e-09	TRL17 [Capsella rubella]
Unigene0032050	1716	7.35121	25.1316	-1.77345	down	1.35669e-13	8.69629e-12	kinase interacting KIP1-like protein [Arabidopsis thaliana] >gi|9279697|dbj|BAB01254.1| centromere protein [Arabidopsis thaliana] >gi|332643156|gb|AEE76677.1| kinase interacting KIP1-like protein [Arabidopsis thaliana]
Unigene0034194	2579	7.58153	25.8333	-1.76867	down	0	0	RecName: Full=Phenylalanine ammonia-lyase >gi|662271|dbj|BAA05643.1| phenylalanine ammonia-lyase [Camellia sinensis]
Unigene0050397	497	22.8435	77.3165	-1.75899	down	8.61088e-13	3.97888e-11	Os01g0960400 [Oryza sativa Japonica Group] >gi|113534997|dbj|BAF07380.1| Os01g0960400 [Oryza sativa Japonica Group]
Unigene0024562	785	8.43657	28.5252	-1.75751	down	5.01902e-08	1.21641e-06	RecName: Full=Thionin-like protein 2; Flags: Precursor
Unigene0023923	1907	4.63046	15.6562	-1.75751	down	2.85094e-10	9.27065e-09	Os01g0850000 [Oryza sativa Japonica Group] >gi|113534342|dbj|BAF06725.1| Os01g0850000 [Oryza sativa Japonica Group]
Unigene0016845	1466	3.01169	10.1829	-1.75751	down	9.32766e-06	0.000149116	protein trichome birefringence-like 22 [Arabidopsis thaliana] >gi|332643888|gb|AEE77409.1| protein trichome birefringence-like 22 [Arabidopsis thaliana]
Unigene0031858	415	15.1984	51.2928	-1.75483	down	1.11713e-07	2.54576e-06	ARF domain class transcription factor [Malus x domestica]
Unigene0024171	2209	12.7061	42.8	-1.7521	down	5.66214e-14	4.0798e-12	pectate lyase 1-27 [Populus tremula x Populus tremuloides]
Unigene0048620	1124	5.33094	17.9544	-1.75187	down	2.48962e-07	5.40885e-06	PREDICTED: F-box protein At5g07670 [Vitis vinifera]
Unigene0016434	885	4.27616	14.3691	-1.74858	down	4.74568e-05	0.000639494	Expressed protein [Arabidopsis thaliana]
Unigene0029777	1950	2.91108	9.78201	-1.74858	down	5.55598e-07	1.14204e-05	PREDICTED: probable receptor-like serine/threonine-protein kinase At4g34500-like [Vitis vinifera]
Unigene0034664	1454	18.2193	61.0315	-1.74409	down	4.35208e-14	3.19914e-12	sesquiterpene synthase [Toona sinensis]
Unigene0028674	2726	7.75114	25.9614	-1.74389	down	0	0	PREDICTED: protein NSP-INTERACTING KINASE 3-like [Vitis vinifera]
Unigene0047824	1951	33.7836	112.931	-1.74105	down	2.15162e-13	1.29039e-11	PREDICTED: cytochrome P450 84A1 [Vitis vinifera]
Unigene0017630	1823	38.9235	129.959	-1.73935	down	0	0	PREDICTED: NADP-dependent glyceraldehyde-3-phosphate dehydrogenase-like [Glycine max]
Unigene0005846	676	9.33039	31.08	-1.73598	down	1.67257e-07	3.72052e-06	contains similarity to Medicago sativa corC (GB:L22305) [Arabidopsis thaliana]
Unigene0008080	600	7.88418	26.2626	-1.73598	down	6.2361e-06	0.000103151	predicted protein [Populus trichocarpa] >gi|222859985|gb|EEE97532.1| predicted protein [Populus trichocarpa]
Unigene0029544	1013	5.91508	19.6488	-1.73197	down	3.72824e-07	7.87352e-06	PREDICTED: pentatricopeptide repeat-containing protein At3g61360 [Vitis vinifera]
Unigene0016372	2190	4.75211	15.779	-1.73137	down	1.81613e-11	6.76815e-10	PREDICTED: probable indole-3-acetic acid-amido synthetase GH3.5 [Vitis vinifera]
Unigene0017247	1610	2.74232	9.10046	-1.73054	down	1.40181e-05	0.000214676	JHL05D22.17 [Jatropha curcas]
Unigene0016939	1255	4.52319	14.9789	-1.72751	down	8.32174e-07	1.63504e-05	PREDICTED: anthocyanidin 3-O-glucosyltransferase 2-like [Vitis vinifera]
Unigene0011836	1769	59.0088	195.186	-1.72585	down	6.66134e-15	5.5024e-13	chloroplast chlorophyll A/B binding protein [Dimocarpus longan]
Unigene0011181	1010	24.3551	80.471	-1.72425	down	0	0	BCL-2-associated athanogene 6 [Arabidopsis lyrata subsp. lyrata] >gi|297326066|gb|EFH56486.1| BCL-2-associated athanogene 6 [Arabidopsis lyrata subsp. lyrata]
Unigene0033110	1738	2.3589	7.79399	-1.72425	down	3.15882e-05	0.00044403	PREDICTED: non-lysosomal glucosylceramidase [Vitis vinifera]
Unigene0023261	1171	4.57834	15.109	-1.72251	down	1.86026e-06	3.42962e-05	PREDICTED: heat stress transcription factor C-1 [Vitis vinifera]
Unigene0027271	2740	14.6174	48.1262	-1.71914	down	2.55796e-13	1.48302e-11	Leucine-rich repeat-containing protein [Medicago truncatula] >gi|355516458|gb|AES98081.1| Leucine-rich repeat-containing protein [Medicago truncatula]
Unigene0050406	873	5.77992	18.9999	-1.71687	down	4.16542e-06	7.12837e-05	PREDICTED: probable dolichyl pyrophosphate Man9GlcNAc2 alpha-1,3-glucosyltransferase [Vitis vinifera]
Unigene0008412	722	5.24156	17.2301	-1.71687	down	7.13816e-05	0.000923672	PREDICTED: thioredoxin M-type, chloroplastic [Vitis vinifera]
Unigene0016181	1106	6.84341	22.4958	-1.71687	down	1.52809e-08	4.01432e-07	AT5g04550/T32M21_140 [Arabidopsis thaliana]
Unigene0027468	1521	2.4881	8.17894	-1.71687	down	7.13816e-05	0.000923374	FAD-dependent oxidoreductase-like protein [Arabidopsis thaliana] >gi|332010942|gb|AED98325.1| FAD-dependent oxidoreductase-like protein [Arabidopsis thaliana]
Unigene0022707	228	26.2806	86.0869	-1.7118	down	5.57262e-07	1.14487e-05	--
Unigene0028592	676	10.2634	33.5336	-1.7081	down	7.53406e-08	1.76819e-06	PREDICTED: pirin-like protein-like [Vitis vinifera]
Unigene0027447	1582	3.58825	11.708	-1.70614	down	1.24381e-06	2.3717e-05	Cl-channel clc-7 [Populus trichocarpa] >gi|222872954|gb|EEF10085.1| Cl-channel clc-7 [Populus trichocarpa]
Unigene0027853	1171	5.6556	18.4141	-1.70306	down	1.6753e-07	3.72453e-06	ESTs gb|AI998082, gb|AV440637, gb|AV442187, gb|AV526496 come from this gene [Arabidopsis thaliana]
Unigene0026739	1749	25.965	84.4044	-1.70075	down	2.10276e-13	1.26488e-11	PREDICTED: probable polygalacturonase-like [Glycine max]
Unigene0022358	1224	10.5638	34.3302	-1.70035	down	3.84804e-13	2.06372e-11	PREDICTED: BRI1 kinase inhibitor 1 [Vitis vinifera]
Unigene0033502	1612	6.65166	21.6082	-1.69979	down	2.70058e-11	9.86241e-10	PREDICTED: 125 kDa kinesin-related protein [Vitis vinifera]
Unigene0026874	1150	7.40427	24.039	-1.69895	down	3.11566e-09	8.95406e-08	Os08g0414300 [Oryza sativa Japonica Group] >gi|113623771|dbj|BAF23716.1| Os08g0414300 [Oryza sativa Japonica Group]
Unigene0008722	572	11.0268	35.7643	-1.6975	down	3.72926e-07	7.87153e-06	PREDICTED: classical arabinogalactan protein 26-like [Vitis vinifera]
Unigene0013039	845	12.3161	39.9132	-1.69632	down	5.9423e-11	2.0737e-09	AP2/ERF domain-containing transcription factor [Populus trichocarpa] >gi|148372128|gb|ABQ62995.1| RAP2-like protein [Populus trichocarpa] >gi|222833491|gb|EEE71968.1| AP2/ERF domain-containing transcription factor [Populus trichocarpa]
Unigene0026176	968	8.4706	27.4163	-1.6945	down	6.89628e-09	1.89232e-07	PREDICTED: patatin group A-3-like [Vitis vinifera]
Unigene0026235	1477	8.32723	26.9523	-1.6945	down	1.25921e-12	5.62393e-11	PREDICTED: aspartic proteinase nepenthesin-1-like [Vitis vinifera]
Unigene0021477	1170	7.81679	25.282	-1.69346	down	9.47274e-10	2.90802e-08	PREDICTED: nifU-like protein 3, chloroplastic [Vitis vinifera]
Unigene0006734	889	139.06	449.656	-1.69312	down	2.68008e-13	1.52297e-11	major latex-like protein [Prunus persica]
Unigene0028095	1391	12.2429	39.5494	-1.69171	down	3.73034e-14	2.82505e-12	--
Unigene0036236	628	9.54136	30.8143	-1.69133	down	8.31108e-07	1.63777e-05	PREDICTED: ferric reduction oxidase 7, chloroplastic-like [Vitis vinifera]
Unigene0047032	1216	4.92761	15.914	-1.69133	down	8.31108e-07	1.63536e-05	PREDICTED: MLO-like protein 11-like [Glycine max]
Unigene0038192	857	6.9918	22.5804	-1.69133	down	8.31108e-07	1.63616e-05	--
Unigene0043968	1375	4.3578	14.0737	-1.69133	down	8.31108e-07	1.63696e-05	Protein YABBY [Medicago truncatula] >gi|355509816|gb|AES90958.1| Protein YABBY [Medicago truncatula]
Unigene0050625	1599	3.74733	12.1022	-1.69133	down	8.31108e-07	1.63375e-05	PREDICTED: carboxypeptidase A2-like [Vitis vinifera]
Unigene0049617	1925	3.11271	10.0527	-1.69133	down	8.31108e-07	1.63455e-05	BZIP transcription factor bZIP107 [Medicago truncatula] >gi|355519434|gb|AET01058.1| BZIP transcription factor bZIP107 [Medicago truncatula]
Unigene0050755	1992	3.48297	11.2411	-1.69039	down	1.122e-07	2.5554e-06	armadillo/beta-catenin repeat family protein [Arabidopsis lyrata subsp. lyrata] >gi|297313107|gb|EFH43530.1| armadillo/beta-catenin repeat family protein [Arabidopsis lyrata subsp. lyrata]
Unigene0047867	698	9.93994	32.0806	-1.69039	down	1.122e-07	2.55395e-06	phytosulfokine-beta [Arabidopsis thaliana] >gi|334185729|ref|NP_001190011.1| phytosulfokine-beta [Arabidopsis thaliana] >gi|27808144|dbj|BAB72177.2| phytosulfokine precursor 3_2 [Arabidopsis thaliana] >gi|88010851|gb|ABD38863.1| At3g44735 [Arabidopsis thaliana] >gi|332644420|gb|AEE77941.1| phytosulfokine-beta [Arabidopsis thaliana] >gi|332644421|gb|AEE77942.1| phytosulfokine-beta [Arabidopsis tha…
Unigene0028650	920	5.14185	16.5268	-1.68445	down	1.39626e-05	0.000213909	PREDICTED: probable LRR receptor-like serine/threonine-protein kinase At1g67720-like [Glycine max]
Unigene0019108	1609	6.46806	20.7894	-1.68445	down	8.8097e-11	3.03469e-09	R2R3-MYB transcription factor MYB2 [Epimedium sagittatum]
Unigene0043883	481	34.7494	111.499	-1.68197	down	3.81916e-14	2.85454e-12	PREDICTED: protein NDR1-like [Glycine max]
Unigene0047342	1227	6.6826	21.4039	-1.67939	down	1.02431e-08	2.74671e-07	At1g80610/T21F11_6 [Arabidopsis thaliana] >gi|20147293|gb|AAM10360.1| At1g80610/T21F11_6 [Arabidopsis thaliana]
Unigene0033989	2007	2.67127	8.54	-1.67671	down	4.1444e-06	7.09543e-05	PREDICTED: protein FAR1-RELATED SEQUENCE 4-like [Vitis vinifera]
Unigene0016482	968	4.56109	14.5649	-1.67505	down	3.1384e-05	0.000441935	PREDICTED: probable transmembrane ascorbate ferrireductase 4 [Vitis vinifera]
Unigene0045956	1301	8.72653	27.836	-1.67347	down	1.81659e-11	6.7636e-10	PREDICTED: myb-related protein 306 [Vitis vinifera]
Unigene0012126	1390	93.4757	298.126	-1.67326	down	7.43406e-13	3.52454e-11	Os01g0131300 [Oryza sativa Japonica Group] >gi|113531456|dbj|BAF03839.1| Os01g0131300 [Oryza sativa Japonica Group]
Unigene0014520	910	42.9731	137.009	-1.67276	down	2.649e-13	1.50959e-11	PREDICTED: heme-binding protein 2-like [Glycine max]
Unigene0022890	1076	4.68947	14.9015	-1.66796	down	9.27592e-06	0.000148407	PREDICTED: 2-hydroxy-6-oxononadienedioate/2-hydroxy-6- oxononatrienedioate hydrolase-like [Glycine max]
Unigene0012070	613	6.68805	21.1959	-1.66413	down	7.07088e-05	0.00091615	PREDICTED: sodium-dependent phosphate transport protein 1, chloroplastic [Vitis vinifera]
Unigene0026714	901	6.30034	19.9435	-1.66242	down	2.75808e-06	4.92179e-05	lysine/histidine transporter [Populus trichocarpa] >gi|222835416|gb|EEE73851.1| lysine/histidine transporter [Populus trichocarpa]
Unigene0030232	2208	11.1407	35.182	-1.659	down	0	0	PREDICTED: serine/threonine-protein kinase WNK1-like [Vitis vinifera]
Unigene0033192	928	6.7967	21.4486	-1.65797	down	8.24084e-07	1.62713e-05	PREDICTED: auxin-induced protein 5NG4 [Vitis vinifera]
Unigene0008452	1878	4.53403	14.2787	-1.655	down	1.01632e-08	2.73077e-07	F5O11.6 [Arabidopsis thaliana]
Unigene0009728	1415	6.01761	18.9509	-1.655	down	1.01632e-08	2.72894e-07	PREDICTED: probable protein phosphatase 2C 6-like [Vitis vinifera]
Unigene0011407	2207	40.5819	127.64	-1.65317	down	2.39364e-13	1.41437e-11	PREDICTED: ferric reduction oxidase 7, chloroplastic-like [Vitis vinifera]
Unigene0050673	2524	12.9945	40.7443	-1.6487	down	0	0	PREDICTED: leucine-rich repeat receptor-like serine/threonine-protein kinase BAM1-like [Vitis vinifera]
Unigene0034563	1306	3.38066	10.5838	-1.64648	down	4.67252e-05	0.000630483	PREDICTED: psbP domain-containing protein 4, chloroplastic [Vitis vinifera]
Unigene0018982	1022	4.3201	13.5249	-1.64648	down	4.67252e-05	0.000630696	PREDICTED: squamosa promoter-binding-like protein 4 [Vitis vinifera]
Unigene0046983	1175	8.05193	25.1744	-1.64455	down	2.06252e-09	6.08459e-08	PREDICTED: patatin group A-3-like [Vitis vinifera]
Unigene0016134	788	6.40339	19.9969	-1.64287	down	1.37801e-05	0.000211759	Contains similarity to Vip1 protein from Schizosaccharomyces pombe gb|Y13635.1 and contains a RNA recognition motif PF|00076. EST gb|AI996906 comes from this gene [Arabidopsis thaliana]
Unigene0029731	1722	2.93024	9.15072	-1.64287	down	1.37801e-05	0.000211678	PREDICTED: UDP-glycosyltransferase 89A2-like [Vitis vinifera]
Unigene0027759	2275	23.4273	73.1524	-1.64272	down	1.36113e-13	8.69693e-12	PREDICTED: metal transporter Nramp3 [Vitis vinifera]
Unigene0017546	1055	15.5442	48.4767	-1.64092	down	5.88418e-14	4.19452e-12	AT5g56980/MHM17_10 [Arabidopsis lyrata subsp. lyrata] >gi|297308829|gb|EFH39288.1| AT5g56980/MHM17_10 [Arabidopsis lyrata subsp. lyrata]
Unigene0047897	863	6.57776	20.5014	-1.64005	down	4.09024e-06	7.01169e-05	PREDICTED: probable inactive receptor kinase At5g58300 [Vitis vinifera]
Unigene0014196	1850	3.06844	9.56361	-1.64005	down	4.09024e-06	7.00869e-05	PREDICTED: F-box/kelch-repeat protein At1g51550 [Vitis vinifera]
Unigene0022811	1845	6.83723	21.2768	-1.6378	down	5.5409e-12	2.21095e-10	PREDICTED: E3 ubiquitin-protein ligase At4g11680 [Vitis vinifera]
Unigene0014512	1648	54.9213	170.767	-1.63659	down	5.66214e-13	2.81435e-11	PREDICTED: magnesium-protoporphyrin IX monomethyl ester [oxidative] cyclase, chloroplastic [Vitis vinifera]
Unigene0021898	1459	53.3898	165.604	-1.6331	down	1.41664e-13	8.98e-12	Pollen Ole e 1 allergen and extensin family protein [Arabidopsis thaliana] >gi|332004473|gb|AED91856.1| Pollen Ole e 1 allergen and extensin family protein [Arabidopsis thaliana]
Unigene0016886	452	10.4657	32.4154	-1.63101	down	3.08764e-05	0.000435553	--
Unigene0017708	912	5.87855	18.1874	-1.6294	down	9.12932e-06	0.000146237	--
Unigene0027094	2237	10.4323	32.2543	-1.62843	down	5.72876e-14	4.09831e-12	PREDICTED: MATE efflux family protein 3, chloroplastic-like [Vitis vinifera]
Unigene0003879	849	35.2884	109.081	-1.62814	down	7.72716e-14	5.39313e-12	photosystem I subunit O [Arabidopsis thaliana] >gi|21702253|emb|CAD37939.1| photosystem I subunit O [Arabidopsis thaliana] >gi|332190162|gb|AEE28283.1| photosystem I subunit O [Arabidopsis thaliana]
Unigene0026291	1599	4.14178	12.7937	-1.62711	down	8.11528e-07	1.61267e-05	histone acetyltransferase [Bathycoccus prasinos]
Unigene0017298	992	5.08657	15.6059	-1.61733	down	2.0405e-05	0.000301314	PREDICTED: macrophage migration inhibitory factor homolog [Vitis vinifera]
Unigene0027673	2470	24.7697	75.9952	-1.61733	down	7.13874e-13	3.40467e-11	PREDICTED: primary amine oxidase [Vitis vinifera]
Unigene0012167	547	8.07155	24.7641	-1.61733	down	6.9314e-05	0.000900116	glutaredoxin family protein [Ammopiptanthus mongolicus]
Unigene0050270	1801	4.20256	12.8937	-1.61733	down	1.62124e-07	3.61639e-06	kow domain-containing transcription factor 1 [Arabidopsis thaliana] >gi|332003341|gb|AED90724.1| kow domain-containing transcription factor 1 [Arabidopsis thaliana]
Unigene0028631	1632	275.173	842.557	-1.61443	down	5.88018e-12	2.33009e-10	PREDICTED: probable fructose-bisphosphate aldolase 2, chloroplastic-like [Vitis vinifera]
Unigene0022869	837	19.2159	58.7906	-1.61328	down	3.24186e-14	2.49281e-12	fiber protein Fb34 [Gossypium barbadense]
Unigene0018803	2074	6.23435	19.0608	-1.6123	down	8.00004e-12	3.09062e-10	PREDICTED: nitrate transporter 1.1 [Vitis vinifera]
Unigene0025119	1340	9.17859	28.0574	-1.61204	down	2.58084e-11	9.45962e-10	ABA 8'-hydroxylase [Citrus sinensis]
Unigene0032049	2128	15.7091	47.9367	-1.60953	down	1.75415e-14	1.39158e-12	kinase interacting KIP1-like protein [Arabidopsis thaliana] >gi|9279697|dbj|BAB01254.1| centromere protein [Arabidopsis thaliana] >gi|332643156|gb|AEE76677.1| kinase interacting KIP1-like protein [Arabidopsis thaliana]
Unigene0020818	1315	5.03628	15.3465	-1.60748	down	1.19637e-06	2.29325e-05	At1g76620/F14G6_22 [Arabidopsis thaliana] >gi|23506175|gb|AAN31099.1| At1g76620/F14G6_22 [Arabidopsis thaliana]
Unigene0031654	1744	6.87153	20.9238	-1.60644	down	5.64048e-11	1.97698e-09	potassium transporter [Gossypium hirsutum]
Unigene0015032	1346	3.98309	12.1177	-1.60516	down	1.34866e-05	0.000208048	PREDICTED: D-inositol-3-phosphate glycosyltransferase-like [Glycine max]
Unigene0013027	271	19.7832	60.1861	-1.60516	down	1.34866e-05	0.000207887	--
Unigene0017497	1204	4.45286	13.5469	-1.60516	down	1.34866e-05	0.000207967	Os05g0506000 [Oryza sativa Japonica Group] >gi|113579531|dbj|BAF17894.1| Os05g0506000 [Oryza sativa Japonica Group]
Unigene0033930	3155	18.3922	55.8153	-1.60156	down	4.84502e-13	2.47263e-11	multidrug resistance protein ABC transporter family [Populus trichocarpa] >gi|222843202|gb|EEE80749.1| multidrug resistance protein ABC transporter family [Populus trichocarpa]
Unigene0025095	1440	10.2932	31.1004	-1.59524	down	4.72288e-13	2.41954e-11	PREDICTED: protein ALUMINUM SENSITIVE 3 [Vitis vinifera]
Unigene0028833	2159	3.94391	11.9081	-1.59425	down	4.78106e-08	1.16366e-06	beta-1,3-glucanase [Salix gilgiana]
Unigene0013778	540	9.34421	28.1567	-1.59134	down	3.01124e-05	0.000425976	beta-expansin precursor [Solanum lycopersicum] >gi|82569705|gb|ABB83474.1| beta-expansin precursor [Solanum lycopersicum]
Unigene0016795	769	6.5616	19.772	-1.59134	down	3.01124e-05	0.000425675	At4g00770 [Arabidopsis thaliana]
Unigene0050628	1221	4.13257	12.4526	-1.59134	down	3.01124e-05	0.000425825	PREDICTED: RNA-binding protein 38 [Vitis vinifera]
Unigene0045489	2743	68.5231	206.404	-1.59081	down	1.39488e-12	6.15439e-11	PREDICTED: myocyte-specific enhancer factor 2A homolog [Vitis vinifera]
Unigene0021516	1526	7.64652	23.0071	-1.58921	down	1.80702e-10	6.01268e-09	mRNA-binding protein precursor, partial [Nicotiana tabacum]
Unigene0049622	1007	8.7689	26.3545	-1.58758	down	3.18186e-08	7.96698e-07	PREDICTED: chloride channel protein CLC-c [Vitis vinifera] >gi|301318132|gb|ADK66981.1| chloride channel ClC3 [Vitis vinifera]
Unigene0023959	1797	159.877	480.284	-1.58692	down	0	0	HD domain class transcription factor [Malus x domestica]
Unigene0025031	1461	3.66957	10.9747	-1.58049	down	1.98581e-05	0.000294214	TCHQD class glutathione transferase TCHOD1 [Populus trichocarpa]
Unigene0033581	701	78.2794	233.857	-1.57892	down	2.4225e-13	1.42511e-11	PREDICTED: photosystem I reaction center subunit V, chloroplastic [Vitis vinifera]
Unigene0017294	1552	47.5489	141.965	-1.57805	down	6.45484e-13	3.12311e-11	AT5g52420/K24M7_17 [Arabidopsis thaliana] >gi|19699160|gb|AAL90946.1| AT5g52420/K24M7_17 [Arabidopsis thaliana]
Unigene0027972	674	10.7618	31.9925	-1.57182	down	7.7247e-07	1.54271e-05	PREDICTED: probable glutamate carboxypeptidase 2-like isoform 2 [Vitis vinifera]
Unigene0027791	1152	4.92761	14.6383	-1.57079	down	1.31007e-05	0.000202484	PREDICTED: wall-associated receptor kinase-like 14-like [Vitis vinifera]
Unigene0011364	1467	3.43959	10.176	-1.56486	down	4.42808e-05	0.00060196	PREDICTED: ribonucleoside-diphosphate reductase small chain A [Vitis vinifera]
Unigene0049069	1256	6.02612	17.8283	-1.56486	down	5.12018e-07	1.06172e-05	PREDICTED: transcription factor TCP9-like [Vitis vinifera]
Unigene0020962	3089	3.26699	9.66539	-1.56486	down	6.24018e-09	1.73006e-07	PREDICTED: TPR repeat-containing thioredoxin TTL1-like [Glycine max]
Unigene0051079	925	68.5284	202.629	-1.56407	down	0	0	chlorophyll a/b-binding protein CP24 precursor [Vigna radiata]
Unigene0047945	1488	12.7164	37.5286	-1.5613	down	0	0	PREDICTED: nitrate transporter 1.2-like [Glycine max]
Unigene0026799	1072	18.5337	54.6707	-1.56062	down	0	0	p-coumarate 3-hydroxylase [Populus tomentosa]
Unigene0025892	1450	4.78488	14.1084	-1.56	down	1.70619e-06	3.16451e-05	Thioredoxin fold [Medicago truncatula]
Unigene0007191	726	9.55658	28.1779	-1.56	down	1.70619e-06	3.16597e-05	PREDICTED: probable galacturonosyltransferase-like 2-like [Vitis vinifera]
Unigene0021391	1029	11.0333	32.5075	-1.55891	down	8.41462e-10	2.6112e-08	rhodanese-like domain-containing protein [Rosa rugosa]
Unigene0020582	1175	6.70994	19.7631	-1.55844	down	3.39432e-07	7.22163e-06	PREDICTED: transmembrane protein 19 [Vitis vinifera]
Unigene0031722	3348	9.23118	27.1659	-1.55721	down	7.61612e-14	5.3249e-12	At2g29510 [Arabidopsis thaliana]
Unigene0048593	867	6.18367	18.1748	-1.5554	down	2.91404e-05	0.00041354	Ribonuclease P protein subunit P38-like protein [Arabidopsis thaliana] >gi|332008907|gb|AED96290.1| Ribonuclease P protein subunit P38-like protein [Arabidopsis thaliana]
Unigene0032659	1709	6.27413	18.4407	-1.5554	down	2.76352e-09	7.98213e-08	PREDICTED: MATE efflux family protein ALF5 [Vitis vinifera]
Unigene0016430	1272	9.9172	29.1227	-1.55414	down	1.14098e-10	3.85737e-09	Os03g0756400 [Oryza sativa Japonica Group] >gi|37718801|gb|AAR01672.1| expressed protein (having alternative splicing) [Oryza sativa Japonica Group] >gi|108711160|gb|ABF98955.1| expressed protein [Oryza sativa Japonica Group] >gi|113549788|dbj|BAF13231.1| Os03g0756400 [Oryza sativa Japonica Group]
Unigene0049997	1108	16.5084	48.4034	-1.55191	down	2.93098e-14	2.26681e-12	RecName: Full=Probable LRR receptor-like serine/threonine-protein kinase At1g06840; Flags: Precursor
Unigene0025665	1602	8.66177	25.367	-1.55022	down	1.55931e-11	5.82733e-10	PREDICTED: protein ZINC INDUCED FACILITATOR-LIKE 1 [Vitis vinifera]
Unigene0049020	377	86.9978	254.45	-1.54833	down	0	0	--
Unigene0015350	617	10.7337	31.3636	-1.54694	down	3.76982e-06	6.51819e-05	expressed protein [Arabidopsis lyrata subsp. lyrata] >gi|297333431|gb|EFH63849.1| expressed protein [Arabidopsis lyrata subsp. lyrata]
Unigene0048003	1976	4.94756	14.41	-1.54228	down	1.99019e-08	5.14726e-07	PREDICTED: probable transcription factor KAN2-like [Vitis vinifera]
Unigene0014207	809	8.57611	24.9453	-1.54037	down	2.49062e-06	4.48244e-05	PREDICTED: thylakoid lumenal 15 kDa protein 1, chloroplastic [Vitis vinifera]
Unigene0012634	1294	8.53002	24.7821	-1.53867	down	2.67256e-09	7.75294e-08	extracellular calcium sensing receptor [Castanopsis chinensis]
Unigene0031697	2685	16.0914	46.7439	-1.53849	down	4.04566e-13	2.14672e-11	kinesin light chain-like protein [Phaseolus vulgaris]
Unigene0015570	947	39.296	114.141	-1.53836	down	3.24186e-14	2.4976e-12	PREDICTED: glutathione S-transferase U17 isoform 1 [Vitis vinifera]
Unigene0017461	883	13.929	40.3871	-1.5358	down	3.60964e-10	1.16433e-08	ER Phosphatidate Phosphatase [Ricinus communis] >gi|223534370|gb|EEF36078.1| ER Phosphatidate Phosphatase [Ricinus communis]
Unigene0014413	498	12.6653	36.6377	-1.53244	down	8.33216e-06	0.00013449	GTPase [Brassica juncea]
Unigene0047200	1074	5.87276	16.9884	-1.53244	down	8.33216e-06	0.000134435	At1g29790 [Arabidopsis thaliana]
Unigene0022081	1033	6.10585	17.6627	-1.53244	down	8.33216e-06	0.000134381	PREDICTED: L-type lectin-domain containing receptor kinase S.4 [Vitis vinifera]
Unigene0026312	2167	24.5948	71.0575	-1.53063	down	1.36113e-13	8.68308e-12	PREDICTED: O-glucosyltransferase rumi homolog [Vitis vinifera]
Unigene0014326	467	11.4802	33.1501	-1.52987	down	4.2611e-05	0.000582026	kelch repeat-containing F-box family protein [Arabidopsis lyrata subsp. lyrata] >gi|297320167|gb|EFH50589.1| kelch repeat-containing F-box family protein [Arabidopsis lyrata subsp. lyrata]
Unigene0026175	497	10.7872	31.1491	-1.52987	down	4.2611e-05	0.000581827	--
Unigene0025629	1141	9.39744	27.136	-1.52987	down	5.83408e-09	1.61859e-07	RecName: Full=Peroxiredoxin Q, chloroplastic; AltName: Full=Thioredoxin reductase; Flags: Precursor >gi|42795441|gb|AAS46230.1| peroxiredoxin Q [Populus trichocarpa x Populus deltoides]
Unigene0025831	2078	8.34706	24.0795	-1.52846	down	1.15907e-13	7.58738e-12	hydroperoxide lyase [Citrus japonica var. margarita]
Unigene0027855	2279	5.25842	15.1628	-1.52783	down	7.86176e-10	2.45869e-08	PREDICTED: probable LRR receptor-like serine/threonine-protein kinase At1g63430 isoform 2 [Vitis vinifera]
Unigene0050314	1971	5.60013	16.1296	-1.52618	down	3.8764e-09	1.0975e-07	PREDICTED: transcription factor bHLH144 isoform 2 [Vitis vinifera] >gi|225463440|ref|XP_002275365.1| PREDICTED: transcription factor bHLH144 isoform 1 [Vitis vinifera]
Unigene0016209	852	9.25373	26.6065	-1.52367	down	7.19684e-07	1.44739e-05	Os02g0592800 [Oryza sativa Japonica Group] >gi|113536828|dbj|BAF09211.1| Os02g0592800 [Oryza sativa Japonica Group]
Unigene0032991	463	53.8099	154.644	-1.523	down	0	0	--
Unigene0010746	260	21.8331	62.7324	-1.52269	down	2.80074e-05	0.000399442	flavonol synthase [Vitis vinifera]
Unigene0047021	1151	12.8777	36.9878	-1.52217	down	9.62964e-12	3.68465e-10	cofactor assembly of complex C [Arabidopsis thaliana] >gi|22655152|gb|AAM98166.1| expressed protein [Arabidopsis thaliana] >gi|30023738|gb|AAP13402.1| At3g26710 [Arabidopsis thaliana] >gi|332643681|gb|AEE77202.1| cofactor assembly of complex C [Arabidopsis thaliana]
Unigene0025802	1646	13.9865	40.1404	-1.52102	down	0	0	elongation factor Ts family protein [Arabidopsis thaliana] >gi|15983773|gb|AAL10483.1| AT4g29060/F19B15_90 [Arabidopsis thaliana] >gi|332660180|gb|AEE85580.1| elongation factor Ts family protein [Arabidopsis thaliana]
Unigene0021381	948	108.782	312.025	-1.52022	down	9.20152e-13	4.22258e-11	PREDICTED: ribulose bisphosphate carboxylase small chain, chloroplastic [Vitis vinifera]
Unigene0029935	1353	13.7521	39.4342	-1.51979	down	8.5043e-14	5.87413e-12	PREDICTED: l-Ala-D/L-Glu epimerase [Vitis vinifera]
Unigene0049775	2272	2.63731	7.54392	-1.51625	down	1.84216e-05	0.000276303	PREDICTED: probable glycosyltransferase At5g03795 [Vitis vinifera]
Unigene0017102	825	7.263	20.7755	-1.51625	down	1.84216e-05	0.000276406	PREDICTED: LOW QUALITY PROTEIN: nudix hydrolase 12, mitochondrial [Vitis vinifera]
Unigene0026019	1318	15.553	44.4666	-1.51553	down	1.46549e-14	1.17421e-12	PREDICTED: protein ABIL2-like [Vitis vinifera]
Unigene0028601	1321	10.9817	31.3908	-1.51523	down	2.1003e-11	7.76936e-10	Formin-like protein, partial [Medicago truncatula] >gi|355503172|gb|AES84375.1| Formin-like protein, partial [Medicago truncatula]
Unigene0014559	1060	26.4789	75.632	-1.51415	down	5.66214e-14	4.06517e-12	Os01g0823600 [Oryza sativa Japonica Group] >gi|113534192|dbj|BAF06575.1| Os01g0823600 [Oryza sativa Japonica Group]
Unigene0011208	745	28.3619	80.8935	-1.51207	down	0	0	PREDICTED: photosystem I reaction center subunit psaK, chloroplastic [Vitis vinifera]
Unigene0047886	1023	12.6393	35.941	-1.50771	down	3.3444e-10	1.08226e-08	At2g46420/F11C10.11 [Arabidopsis thaliana] >gi|20197824|gb|AAD23044.2| expressed protein [Arabidopsis thaliana] >gi|27363256|gb|AAO11547.1| At2g46420/F11C10.11 [Arabidopsis thaliana]
Unigene0034932	1948	20.0747	57.0493	-1.50683	down	2.649e-13	1.51174e-11	PREDICTED: nitrate transporter 1.7-like [Glycine max]
Unigene0048633	2300	6.30734	17.909	-1.50558	down	3.02728e-11	1.09655e-09	RecName: Full=G-type lectin S-receptor-like serine/threonine-protein kinase At4g03230; Flags: Precursor
Unigene0044483	298	40.2146	114.104	-1.50456	down	1.64402e-09	4.94835e-08	PIP2 protein [Gossypium hirsutum]
Unigene0013961	1031	5.20004	14.7475	-1.50387	down	6.20826e-05	0.000816531	NC domain-containing protein-like protein [Arabidopsis thaliana] >gi|89001049|gb|ABD59114.1| At1g01225 [Arabidopsis thaliana] >gi|332189135|gb|AEE27256.1| NC domain-containing protein-like protein [Arabidopsis thaliana]
Unigene0021552	1473	36.3967	103.035	-1.50125	down	4.8539e-13	2.4646e-11	PREDICTED: thioredoxin-like protein CDSP32, chloroplastic [Vitis vinifera]
Unigene0023868	1377	5.03854	14.254	-1.50029	down	5.26162e-06	8.87915e-05	PREDICTED: probable ubiquitin-conjugating enzyme E2 23-like [Vitis vinifera]
Unigene0029187	1184	5.85986	16.5775	-1.50029	down	5.26162e-06	8.87541e-05	f-box family protein [Populus trichocarpa] >gi|222840928|gb|EEE78475.1| f-box family protein [Populus trichocarpa]
Unigene0034899	1209	18.5203	52.3628	-1.49943	down	0	0	PREDICTED: trihelix transcription factor GTL2-like [Vitis vinifera]
Unigene0004884	991	5.72816	16.1796	-1.49803	down	4.07392e-05	0.000559128	At2g04039/At2g04039 [Arabidopsis thaliana]
Unigene0025117	2249	10.2365	28.8863	-1.49667	down	0	0	Molybdenum cofactor sulfurase [Medicago truncatula] >gi|355481385|gb|AES62588.1| Molybdenum cofactor sulfurase [Medicago truncatula]
Unigene0021661	1266	30.3908	85.5985	-1.49395	down	1.72751e-13	1.07465e-11	PREDICTED: RING-H2 finger protein ATL79 [Vitis vinifera]
Unigene0034663	1099	32.4263	91.3109	-1.49362	down	2.62234e-13	1.50295e-11	sesquiterpene synthase [Toona sinensis]
Unigene0049848	487	21.3698	60.1714	-1.4935	down	2.6603e-08	6.7625e-07	PREDICTED: peroxidase 4 [Vitis vinifera] >gi|223635590|sp|A7NY33.1|PER4_VITVI RecName: Full=Peroxidase 4; Flags: Precursor
Unigene0028387	2909	27.4279	77.166	-1.49232	down	6.08846e-13	2.97822e-11	ABC1 family protein [Arabidopsis lyrata subsp. lyrata] >gi|297331451|gb|EFH61870.1| ABC1 family protein [Arabidopsis lyrata subsp. lyrata]
Unigene0030409	1102	6.86825	19.3162	-1.4918	down	2.28828e-06	4.15374e-05	O-fucosyltransferase family protein [Arabidopsis thaliana] >gi|332643629|gb|AEE77150.1| O-fucosyltransferase family protein [Arabidopsis thaliana]
Unigene0027989	1748	9.56205	26.8857	-1.49145	down	1.78701e-12	7.73125e-11	predicted by genscan and genefinder [Arabidopsis thaliana] >gi|30725294|gb|AAP37669.1| At2g01260 [Arabidopsis thaliana]
Unigene0016441	1630	3.86953	10.8544	-1.48805	down	1.75862e-05	0.000264664	tetratricopeptide repeat (TPR)-containing protein [Arabidopsis thaliana] >gi|332189374|gb|AEE27495.1| tetratricopeptide repeat (TPR)-containing protein [Arabidopsis thaliana]
Unigene0049718	1482	4.25597	11.9384	-1.48805	down	1.75862e-05	0.000264565	--
Unigene0046851	2071	11.5731	32.4369	-1.48686	down	4.5075e-14	3.30127e-12	zeaxanthin epoxidase [Citrus sinensis]
Unigene0032995	878	149.422	418.765	-1.48675	down	4.38538e-13	2.27869e-11	PREDICTED: homeobox-leucine zipper protein ATHB-6-like [Vitis vinifera]
Unigene0029110	2281	17.8353	49.9327	-1.48525	down	4.17444e-14	3.09697e-12	PREDICTED: probable anion transporter 2, chloroplastic-like [Vitis vinifera]
Unigene0022812	1141	2413.48	6747.66	-1.48327	down	2.6007e-11	9.5237e-10	vegetative storage protein [Litchi chinensis]
Unigene0048177	1218	17.8656	49.9331	-1.48281	down	5.9952e-15	4.97266e-13	PREDICTED: cyclin-P3-1-like isoform 1 [Vitis vinifera]
Unigene0013850	702	84.008	234.705	-1.48225	down	5.28688e-13	2.65085e-11	chloroplast plastocyanin precursor [Nicotiana benthamiana]
Unigene0048696	1059	8.04052	22.45	-1.48135	down	6.58602e-07	1.3319e-05	cellulose synthase catalytic subunit [Gossypium hirsutum]
Unigene0006295	1103	34.596	96.4937	-1.47983	down	8.83738e-14	6.07278e-12	PREDICTED: fasciclin-like arabinogalactan protein 7 isoform 2 [Vitis vinifera] >gi|225446997|ref|XP_002266986.1| PREDICTED: fasciclin-like arabinogalactan protein 7 isoform 3 [Vitis vinifera] >gi|225446999|ref|XP_002266893.1| PREDICTED: fasciclin-like arabinogalactan protein 7 isoform 1 [Vitis vinifera]
Unigene0049196	2658	9.96645	27.7696	-1.47835	down	4.35208e-14	3.20502e-12	At1g26580 [Arabidopsis thaliana] >gi|45773908|gb|AAS76758.1| At1g26580 [Arabidopsis thaliana]
Unigene0049218	2160	14.7463	41.0833	-1.47819	down	3.79696e-14	2.85928e-12	PREDICTED: transcription factor MYC2-like [Vitis vinifera]
Unigene0014674	900	68.3295	190.135	-1.47644	down	4.31432e-13	2.2564e-11	At5g07330 [Arabidopsis thaliana]
Unigene0021824	1361	15.0616	41.843	-1.47411	down	2.64234e-14	2.06753e-12	PREDICTED: pollen-specific protein SF3 [Vitis vinifera]
Unigene0013808	1373	86.3642	239.803	-1.47335	down	6.05516e-13	2.96555e-11	RecName: Full=Photosystem II 22 kDa protein, chloroplastic; AltName: Full=CP22; Flags: Precursor >gi|706853|gb|AAA63649.1| 22 kDa component of photosystem II [Solanum lycopersicum]
Unigene0018395	1637	4.62359	12.8345	-1.47294	down	3.30442e-06	5.78591e-05	At5g28910 [Arabidopsis thaliana]
Unigene0033501	1748	4.32998	12.0195	-1.47294	down	3.30442e-06	5.78338e-05	PREDICTED: 125 kDa kinesin-related protein [Vitis vinifera]
Unigene0014471	1748	4.32998	12.0195	-1.47294	down	3.30442e-06	5.78086e-05	Lateral signaling target protein-like protein [Medicago truncatula] >gi|355518616|gb|AET00240.1| Lateral signaling target protein-like protein [Medicago truncatula]
Unigene0025203	3494	4.96428	13.767	-1.47156	down	1.58895e-12	6.93427e-11	PREDICTED: auxin response factor 2-like [Vitis vinifera]
Unigene0032014	2729	9.24491	25.6289	-1.47104	down	0	0	PREDICTED: protein STRUBBELIG-RECEPTOR FAMILY 8-like [Vitis vinifera]
Unigene0027788	1298	4.61631	12.7788	-1.46894	down	3.87278e-05	0.000533716	PREDICTED: zinc finger protein VAR3, chloroplastic-like [Glycine max]
Unigene0006195	1471	43.3067	119.713	-1.46691	down	1.18572e-13	7.7114e-12	PREDICTED: ABC transporter G family member 7-like [Vitis vinifera]
Unigene0006196	1080	16.0604	44.2829	-1.46324	down	2.27928e-12	9.61184e-11	PREDICTED: ABC transporter G family member 7-like [Vitis vinifera]
Unigene0016904	995	6.65599	18.3373	-1.46205	down	1.67039e-05	0.000252525	PREDICTED: protein phosphatase 2C 29-like [Vitis vinifera]
Unigene0020516	674	9.82598	27.0706	-1.46205	down	1.67039e-05	0.000252716	PREDICTED: probable receptor protein kinase TMK1-like [Glycine max]
Unigene0029730	2069	3.20092	8.81855	-1.46205	down	1.67039e-05	0.000252621	Os05g0475700 [Oryza sativa Japonica Group] >gi|113579383|dbj|BAF17746.1| Os05g0475700 [Oryza sativa Japonica Group]
Unigene0026091	1115	5.93965	16.3637	-1.46205	down	1.67039e-05	0.000252812	nodulin-like protein [Citrus trifoliata]
Unigene0032063	2281	10.3694	28.4811	-1.45767	down	0	0	alpha/beta-hydrolase domain-containing protein [Arabidopsis thaliana] >gi|79313171|ref|NP_001030665.1| alpha/beta-hydrolase domain-containing protein [Arabidopsis thaliana] >gi|45237181|gb|AAS55571.1| At3g09690 [Arabidopsis thaliana] >gi|332641277|gb|AEE74798.1| alpha/beta-hydrolase domain-containing protein [Arabidopsis thaliana] >gi|332641278|gb|AEE74799.1| alpha/beta-hydrolase domain-containin…
Unigene0033071	2171	8.86107	24.3213	-1.45667	down	2.5957e-13	1.49409e-11	chloroplast protein HCF243 [Arabidopsis thaliana]
Unigene0034975	2225	87.3106	239.298	-1.45458	down	9.46576e-13	4.32896e-11	PREDICTED: magnesium-chelatase subunit H-like [Glycine max]
Unigene0045036	815	18.5738	50.88	-1.45383	down	8.16302e-11	2.8192e-09	RecName: Full=Defensin-like protein; AltName: Full=Gamma-thionin homolog; Flags: Precursor >gi|125620174|gb|ABN46979.1| defensin [Nelumbo nucifera]
Unigene0030298	1715	4.4133	12.0896	-1.45383	down	4.75818e-06	8.08749e-05	PREDICTED: galacturonokinase [Vitis vinifera]
Unigene0034748	1420	43.5295	119.145	-1.45265	down	2.91988e-13	1.64062e-11	PREDICTED: multiple C2 and transmembrane domain-containing protein 1-like [Glycine max]
Unigene0021104	1314	6.24014	17.0413	-1.44939	down	2.0664e-06	3.77837e-05	PREDICTED: probable beta-1,3-galactosyltransferase 2 [Vitis vinifera]
Unigene0026800	832	23.88	65.1248	-1.44741	down	1.09246e-13	7.25807e-12	PREDICTED: cytochrome P450 98A2 [Vitis vinifera]
Unigene0020645	1478	9.81521	26.747	-1.44629	down	2.64222e-10	8.6059e-09	PREDICTED: transcription factor AS1 [Vitis vinifera]
Unigene0048016	1386	8.87397	24.1344	-1.44344	down	6.67388e-09	1.84392e-07	homeobox protein [Gossypium hirsutum]
Unigene0024891	1215	5.19123	14.1068	-1.44224	down	3.663e-05	0.000506898	PREDICTED: DNA-directed RNA polymerase I subunit RPA1-like [Vitis vinifera]
Unigene0022777	1090	5.78655	15.7246	-1.44224	down	3.663e-05	0.000506723	PREDICTED: probable serine/threonine-protein kinase dyrk2 [Vitis vinifera]
Unigene0023322	958	24.0311	65.2163	-1.44033	down	0	0	AT3g50680/T3A5_60 [Arabidopsis thaliana] >gi|16974355|gb|AAL31103.1| AT3g50680/T3A5_60 [Arabidopsis thaliana]
Unigene0032612	2236	10.5781	28.6833	-1.43914	down	0	0	PREDICTED: callose synthase 11-like [Glycine max]
Unigene0025269	1744	15.5514	42.1647	-1.43899	down	0	0	endo-1,4-beta-glucanase [Populus trichocarpa] >gi|347466637|gb|AEO97231.1| endo-1,4-beta-glucanase [Populus trichocarpa]
Unigene0012537	615	17.4349	47.1984	-1.43676	down	7.4912e-08	1.76019e-06	PREDICTED: disease resistance protein At4g27190-like [Vitis vinifera]
Unigene0030263	1714	6.25582	16.9353	-1.43676	down	7.4912e-08	1.75916e-06	PREDICTED: filament-like plant protein 7-like [Vitis vinifera]
Unigene0019285	1809	4.18397	11.3085	-1.43447	down	6.83154e-06	0.00011235	Epoxide hydrolase [Medicago truncatula] >gi|355486878|gb|AES68081.1| Epoxide hydrolase [Medicago truncatula]
Unigene0028108	2244	17.9889	48.5386	-1.43203	down	1.61871e-13	1.01168e-11	PREDICTED: ankyrin repeat-containing protein At2g01680-like [Glycine max]
Unigene0031655	1474	24.8186	66.9552	-1.43178	down	2.21156e-13	1.31845e-11	potassium transporter [Gossypium hirsutum]
Unigene0050956	1385	18.6716	50.2996	-1.4297	down	2.68674e-14	2.09817e-12	Leucine carboxyl methyltransferase [Arabidopsis thaliana] >gi|332007474|gb|AED94857.1| Leucine carboxyl methyltransferase [Arabidopsis thaliana]
Unigene0025488	723	12.2134	32.8832	-1.42889	down	1.28786e-06	2.45337e-05	F21B7.1 [Arabidopsis thaliana]
Unigene0050829	903	10.4773	28.1653	-1.42665	down	5.60954e-07	1.15187e-05	PREDICTED: probable protein phosphatase 2C 6-like [Vitis vinifera]
Unigene0021820	1357	11.3876	30.558	-1.42409	down	1.57248e-10	5.25411e-09	PREDICTED: d-3-phosphoglycerate dehydrogenase, chloroplastic-like [Vitis vinifera]
Unigene0020721	1022	48.1382	129.027	-1.42242	down	2.76446e-13	1.55766e-11	harpin-induced protein [Zea mays]
Unigene0049774	1938	8.46186	22.6807	-1.42242	down	4.61082e-11	1.63758e-09	PREDICTED: G-type lectin S-receptor-like serine/threonine-protein kinase RKS1-like [Vitis vinifera]
Unigene0020733	1809	6.62463	17.7269	-1.42003	down	2.05174e-08	5.28937e-07	PREDICTED: probable sugar phosphate/phosphate translocator At1g12500 isoform 1 [Vitis vinifera] >gi|359474280|ref|XP_003631429.1| PREDICTED: probable sugar phosphate/phosphate translocator At1g12500 isoform 2 [Vitis vinifera]
Unigene0047787	1944	3.24452	8.67455	-1.41879	down	5.25922e-05	0.000703724	PREDICTED: xylosyltransferase 1-like [Glycine max]
Unigene0025647	1032	6.11177	16.3404	-1.41879	down	5.25922e-05	0.000703489	PREDICTED: cytosolic endo-beta-N-acetylglucosaminidase-like [Vitis vinifera]
Unigene0021772	624	11.1187	29.6827	-1.41663	down	2.26404e-05	0.000330908	--
Unigene0027141	842	400.763	1069.02	-1.41547	down	2.40474e-12	1.01303e-10	--
Unigene0032163	1289	24.2214	64.5546	-1.41424	down	9.21486e-14	6.26767e-12	PREDICTED: F-box protein At2g16365-like [Vitis vinifera]
Unigene0050640	906	21.9295	58.2799	-1.41013	down	7.16094e-13	3.4112e-11	PREDICTED: GATA transcription factor 16 [Vitis vinifera]
Unigene0004292	2617	36.0316	95.7057	-1.40934	down	7.65832e-13	3.6095e-11	PREDICTED: protein STRUBBELIG-RECEPTOR FAMILY 6-like isoform 2 [Vitis vinifera]
Unigene0024490	624	17.1835	45.6317	-1.40901	down	1.52427e-07	3.41337e-06	PREDICTED: pollen-specific protein SF21 [Vitis vinifera]
Unigene0025941	1956	5.8043	15.4053	-1.40824	down	6.66692e-08	1.58042e-06	CENP-C [Medicago truncatula] >gi|355494800|gb|AES76003.1| CENP-C [Medicago truncatula]
Unigene0050459	902	12.9363	34.3261	-1.40788	down	4.41144e-08	1.08026e-06	YGGT family protein [Citrus unshiu]
Unigene0050337	1283	9.83218	26.0719	-1.40691	down	1.28042e-08	3.39934e-07	protein trichome birefringence-like 36 [Arabidopsis thaliana] >gi|332645684|gb|AEE79205.1| protein trichome birefringence-like 36 [Arabidopsis thaliana]
Unigene0026020	264	60.9232	161.261	-1.40434	down	1.39889e-10	4.70154e-09	PREDICTED: uncharacterized protein LOC100805117 [Glycine max]
Unigene0026197	2575	6.24611	16.5332	-1.40434	down	1.39889e-10	4.6976e-09	F16A14.15 [Arabidopsis thaliana]
Unigene0050402	1385	12.0682	31.9362	-1.40398	down	6.17266e-11	2.15034e-09	PREDICTED: GDT1-like protein 2, chloroplastic [Vitis vinifera]
Unigene0033493	1093	15.8693	41.9857	-1.40366	down	2.72148e-11	9.92065e-10	Trihelix transcription factor [Medicago truncatula] >gi|355480051|gb|AES61254.1| Trihelix transcription factor [Medicago truncatula]
Unigene0019337	1109	12.2279	32.1567	-1.39494	down	5.2863e-09	1.47582e-07	At5g67210 [Arabidopsis thaliana]
Unigene0021514	1287	7.10617	18.6876	-1.39494	down	1.72751e-06	3.20109e-05	Heme-binding-like protein [Medicago truncatula] >gi|355484666|gb|AES65869.1| Heme-binding-like protein [Medicago truncatula]
Unigene0047131	2229	5.51786	14.5107	-1.39494	down	2.74526e-08	6.9564e-07	Os09g0413600 [Oryza sativa Japonica Group] >gi|113631398|dbj|BAF25079.1| Os09g0413600 [Oryza sativa Japonica Group]
Unigene0024882	2693	10.6567	28.0246	-1.39494	down	0	0	RecName: Full=Oligopeptide transporter 3; Short=AtOPT3 >gi|25083021|gb|AAN72034.1| isp4 like protein [Arabidopsis thaliana]
Unigene0028385	1988	4.60043	12.0981	-1.39494	down	1.72751e-06	3.19961e-05	At3g55760 [Arabidopsis thaliana]
Unigene0050200	914	6.90081	18.1476	-1.39494	down	7.52406e-05	0.000970785	PREDICTED: endoglucanase-like [Glycine max]
Unigene0018342	1241	5.08247	13.3657	-1.39494	down	7.52406e-05	0.000970473	Os05g0150700 [Oryza sativa Japonica Group] >gi|255676028|dbj|BAH92947.1| Os05g0150700 [Oryza sativa Japonica Group]
Unigene0021386	1096	6.6181	17.4041	-1.39494	down	2.12382e-05	0.000312351	condensin subunit, structural maintenance of chromosome protein 4, SMC4 [Guillardia theta CCMP2712]
Unigene0034359	544	11.5944	30.4906	-1.39494	down	7.52406e-05	0.000970161	PREDICTED: tetrapyrrole-binding protein, chloroplastic [Vitis vinifera]
Unigene0024845	1993	6.96244	18.3097	-1.39494	down	3.50408e-09	9.99861e-08	major facilitator protein [Arabidopsis thaliana] >gi|332007841|gb|AED95224.1| major facilitator protein [Arabidopsis thaliana]
Unigene0014577	1007	9.70842	25.531	-1.39494	down	7.51982e-07	1.5063e-05	PREDICTED: MIP18 family protein At1g68310-like [Vitis vinifera]
Unigene0027454	1726	5.66418	14.8955	-1.39494	down	7.51982e-07	1.50554e-05	PREDICTED: uncharacterized membrane protein YMR155W [Vitis vinifera]
Unigene0025515	712	12.4021	32.6147	-1.39494	down	2.62038e-06	4.70119e-05	PREDICTED: glucose-1-phosphate adenylyltransferase large subunit, chloroplastic/amyloplastic-like [Glycine max]
Unigene0015419	752	187.878	493.71	-1.39387	down	0	0	PSI-H precursor [Nicotiana sylvestris]
Unigene0025313	1891	18.345	47.8046	-1.38176	down	2.9754e-14	2.29673e-12	D8-sphingolipid desaturase [Jatropha curcas]
Unigene0034492	1808	35.5835	92.659	-1.38073	down	3.02868e-13	1.68521e-11	Cl-channel clc-7 [Populus trichocarpa] >gi|222862162|gb|EEE99668.1| Cl-channel clc-7 [Populus trichocarpa]
Unigene0033749	1115	9.61657	25.0415	-1.38073	down	3.07396e-07	6.57496e-06	PREDICTED: uncharacterized basic helix-loop-helix protein At1g06150-like [Glycine max]
Unigene0049477	1397	15.3507	39.9732	-1.38073	down	3.80362e-13	2.04264e-11	PREDICTED: B3 domain-containing transcription factor VRN1-like [Vitis vinifera]
Unigene0011357	1316	16.0559	41.8033	-1.38051	down	4.6585e-13	2.39575e-11	RecName: Full=Anthranilate N-methyltransferase; Short=RgANMT >gi|115315700|gb|ABI93949.1| anthranilate N-methyltransferase [Ruta graveolens]
Unigene0021028	1113	36.552	95.1299	-1.37995	down	4.17444e-14	3.09125e-12	PREDICTED: bidirectional sugar transporter SWEET1-like [Glycine max]
Unigene0049528	2373	4.25274	11.0672	-1.37983	down	7.04584e-07	1.41773e-05	PREDICTED: serine/threonine-protein kinase Nek2-like [Vitis vinifera]
Unigene0027991	1652	5.72701	14.8934	-1.37882	down	1.6179e-06	3.01751e-05	AT5g04550/T32M21_140 [Arabidopsis thaliana]
Unigene0002397	758	11.6494	30.2707	-1.37766	down	3.72268e-06	6.45061e-05	PREDICTED: pistil-specific extensin-like protein-like [Vitis vinifera]
Unigene0033378	1383	5.70078	14.7919	-1.37557	down	1.30516e-05	0.000201881	beta-D-glucosidase [Gossypium hirsutum]
Unigene0015232	654	22.664	58.7558	-1.37433	down	2.04442e-09	6.03563e-08	expressed protein [Arabidopsis thaliana]
Unigene0032248	1557	47.1937	122.333	-1.37415	down	8.65974e-14	5.9712e-12	LisH-SSDP-WD40 [Malus x domestica]
Unigene0027651	1910	14.8602	38.5001	-1.37341	down	0	0	PREDICTED: UNC93-like protein-like [Vitis vinifera]
Unigene0024494	1541	13.3023	34.4439	-1.37257	down	1.84253e-12	7.94567e-11	PREDICTED: probable isoaspartyl peptidase/L-asparaginase 2 [Vitis vinifera]
Unigene0031991	1899	13.6177	35.2293	-1.37129	down	2.90878e-14	2.254e-12	At3g22970 [Arabidopsis thaliana]
Unigene0045136	728	43.7529	113.161	-1.37093	down	3.79696e-14	2.86467e-12	MAP protein kinase [Arabidopsis thaliana]
Unigene0029763	1949	5.82515	15.0351	-1.36797	down	1.90048e-07	4.1972e-06	PREDICTED: scarecrow-like protein 4-like [Vitis vinifera]
Unigene0033562	1386	39.8191	102.721	-1.36719	down	4.90052e-13	2.48198e-11	PREDICTED: NADP-dependent alkenal double bond reductase P2 [Vitis vinifera]
Unigene0025034	1703	6.29623	16.233	-1.36637	down	4.35036e-07	9.10575e-06	Core-2/I-branching beta-1,6-N-acetylglucosaminyltransferase family protein [Arabidopsis thaliana] >gi|31711872|gb|AAP68292.1| At5g11730 [Arabidopsis thaliana] >gi|332004332|gb|AED91715.1| Core-2/I-branching beta-1,6-N-acetylglucosaminyltransferase family protein [Arabidopsis thaliana]
Unigene0033485	2409	4.3201	11.1314	-1.3655	down	6.58594e-07	1.33256e-05	PREDICTED: GTP pyrophosphokinase-like [Vitis vinifera]
Unigene0024384	1309	18.7919	48.3626	-1.36378	down	0	0	--
Unigene0021199	516	18.3353	47.1462	-1.36252	down	2.29124e-06	4.15723e-05	PREDICTED: fructose-1,6-bisphosphatase, chloroplastic-like [Glycine max]
Unigene0048045	1515	27.2694	70.07	-1.36152	down	2.50244e-13	1.46141e-11	PREDICTED: BTB/POZ and TAZ domain-containing protein 3 [Vitis vinifera]
Unigene0029028	2349	12.8886	33.0702	-1.35944	down	0	0	PREDICTED: ubiquitin carboxyl-terminal hydrolase 24 [Vitis vinifera]
Unigene0024129	1630	86.0971	220.819	-1.35883	down	1.79856e-13	1.11366e-11	pericarp peroxidase 3 [Litchi chinensis]
Unigene0035761	733	16.7794	42.9947	-1.35746	down	7.76596e-08	1.81835e-06	RecName: Full=Non-specific lipid-transfer protein 3; Short=LTP 3; Flags: Precursor >gi|1321915|emb|CAA65477.1| lipid transfer protein [Prunus dulcis]
Unigene0049263	1717	7.16326	18.3547	-1.35746	down	7.76596e-08	1.81941e-06	Os11g0703600 [Oryza sativa Japonica Group] >gi|77552699|gb|ABA95496.1| expressed protein [Oryza sativa Japonica Group] >gi|77552700|gb|ABA95497.1| expressed protein [Oryza sativa Japonica Group] >gi|113645761|dbj|BAF28902.1| Os11g0703600 [Oryza sativa Japonica Group]
Unigene0010486	718	39.0915	100.107	-1.35661	down	5.68434e-14	4.07381e-12	At5g43150 [Arabidopsis thaliana]
Unigene0046857	3443	9.25126	23.6864	-1.35634	down	3.79696e-14	2.85392e-12	PREDICTED: glutamate receptor 3.7 [Vitis vinifera]
Unigene0017608	1537	5.12959	13.1299	-1.35594	down	1.85041e-05	0.000277229	PREDICTED: synaptic vesicle 2-related protein [Vitis vinifera]
Unigene0031657	2024	25.2418	64.6047	-1.35582	down	0	0	beta-galactosidase [Cicer arietinum]
Unigene0030362	2643	35.9158	91.8356	-1.35443	down	1.03695e-13	6.9237e-12	auxin influx carrier protein [Mangifera indica] >gi|381280181|gb|AFG18185.1| auxin influx carrier component [Mangifera indica]
Unigene0017107	866	8.3758	21.388	-1.3525	down	4.28804e-05	0.000584311	PREDICTED: uncharacterized N-acetyltransferase ycf52-like [Vitis vinifera]
Unigene0018750	2361	4.40793	11.2406	-1.35054	down	9.29968e-07	1.81561e-05	PREDICTED: protein FAR1-RELATED SEQUENCE 6-like [Vitis vinifera]
Unigene0025428	550	12.6147	32.1685	-1.35054	down	6.53596e-05	0.000855139	Pollen Ole e 1 allergen and extensin [Medicago truncatula]
Unigene0025121	1028	6.7491	17.2108	-1.35054	down	6.53596e-05	0.00085486	PREDICTED: transcription factor PIF5-like [Vitis vinifera]
Unigene0019274	651	98.8247	251.818	-1.34944	down	3.02868e-13	1.68755e-11	aquaporin, MIP family, TIP subfamily [Populus trichocarpa] >gi|222855524|gb|EEE93071.1| aquaporin, MIP family, TIP subfamily [Populus trichocarpa]
Unigene0021989	1592	6.33904	16.1493	-1.34914	down	1.4086e-06	2.66688e-05	Os01g0850000 [Oryza sativa Japonica Group] >gi|113534342|dbj|BAF06725.1| Os01g0850000 [Oryza sativa Japonica Group]
Unigene0023329	1109	21.0434	53.5945	-1.34872	down	2.4003e-13	1.41621e-11	177 protein [Medicago truncatula] >gi|355485412|gb|AES66615.1| 177 protein [Medicago truncatula]
Unigene0034712	1241	18.551	47.2256	-1.34807	down	2.00284e-13	1.21388e-11	galactinol synthase 4 [Populus trichocarpa x Populus deltoides]
Unigene0021411	1043	12.0946	30.7459	-1.34603	down	7.24022e-08	1.70723e-06	phi class glutathione transferase GSTF2 [Populus trichocarpa]
Unigene0034592	451	27.2712	69.2653	-1.34475	down	1.09382e-07	2.50117e-06	--
Unigene0049131	1279	6.90405	17.5077	-1.34247	down	7.45114e-06	0.000121443	ribokinase [Arabidopsis thaliana] >gi|119360041|gb|ABL66749.1| At1g17160 [Arabidopsis thaliana] >gi|332191431|gb|AEE29552.1| ribokinase [Arabidopsis thaliana]
Unigene0033425	620	14.2424	36.1166	-1.34247	down	7.45114e-06	0.000121493	PREDICTED: probable acetyl-CoA acetyltransferase, cytosolic 2-like [Vitis vinifera]
Unigene0047749	4297	21.3572	54.0415	-1.33935	down	3.61932e-13	1.95414e-11	PREDICTED: kinesin-like calmodulin-binding protein homolog [Vitis vinifera]
Unigene0034896	1017	10.8533	27.4545	-1.3389	down	5.71692e-07	1.17272e-05	sensitive to freezing 6 protein [Arabidopsis thaliana] >gi|332657042|gb|AEE82442.1| sensitive to freezing 6 protein [Arabidopsis thaliana]
Unigene0049058	1751	6.30374	15.9459	-1.3389	down	5.71692e-07	1.17211e-05	PREDICTED: probable S-acyltransferase At2g33640-like [Vitis vinifera]
Unigene0010119	911	18.0012	45.5183	-1.33836	down	1.03144e-09	3.1495e-08	PREDICTED: mitogen-activated protein kinase kinase kinase ANP1-like [Vitis vinifera]
Unigene0028094	566	28.4165	71.7983	-1.33722	down	1.55362e-09	4.68683e-08	--
Unigene0007254	1130	9.48892	23.9751	-1.33722	down	8.65204e-07	1.69495e-05	ZKT protein containing PDZ, K-box and a TPR region [Arabidopsis thaliana] >gi|65329373|gb|AAY42135.1| GAN [Arabidopsis thaliana] >gi|332195129|gb|AEE33250.1| ZKT protein containing PDZ, K-box and a TPR region [Arabidopsis thaliana]
Unigene0018221	686	19.3082	48.7612	-1.33652	down	4.46308e-08	1.09157e-06	PREDICTED: magnesium transporter MRS2-A, chloroplastic [Vitis vinifera]
Unigene0023765	305	24.8158	62.5407	-1.33354	down	3.9801e-05	0.000547189	Cytochrome b6 [Medicago truncatula] >gi|355483198|gb|AES64401.1| Cytochrome b6 [Medicago truncatula]
Unigene0046661	2181	11.5678	29.1532	-1.33354	down	2.28706e-14	1.80008e-12	COP1-interacting protein 7 [Arabidopsis thaliana] >gi|186514102|ref|NP_001119068.1| COP1-interacting protein 7 [Arabidopsis thaliana] >gi|3327868|dbj|BAA31738.1| COP1-Interacting Protein 7 (CIP7) [Arabidopsis thaliana] >gi|4972068|emb|CAB43875.1| COP1-interacting protein 7 (CIP7) [Arabidopsis thaliana] >gi|7269597|emb|CAB81393.1| COP1-interacting protein 7 (CIP7) [Arabidopsis thaliana] >gi|332659…
Unigene0050288	670	11.2967	28.47	-1.33354	down	3.9801e-05	0.000547376	SDL-1 protein [Nicotiana plumbaginifolia]
Unigene0003686	1170	171.43	431.921	-1.33314	down	1.49547e-12	6.56925e-11	PREDICTED: chlorophyll a-b binding protein CP26, chloroplastic [Vitis vinifera]
Unigene0034974	2441	36.5624	92.0739	-1.33243	down	6.57252e-14	4.65209e-12	magnesium chelatase H subunit [Camellia sinensis]
Unigene0022523	1171	80.2557	202.083	-1.33227	down	7.06102e-13	3.37967e-11	light-harvesting complex I protein Lhca1 [Populus trichocarpa] >gi|222851839|gb|EEE89386.1| light-harvesting complex I protein Lhca1 [Populus trichocarpa]
Unigene0014474	2810	6.95828	17.5117	-1.33151	down	3.38632e-11	1.21889e-09	PREDICTED: probable LRR receptor-like serine/threonine-protein kinase At4g36180 [Vitis vinifera]
Unigene0019354	1463	4.95792	12.4713	-1.33081	down	6.06226e-05	0.000800218	lipase-3 domain-containing protein [Arabidopsis thaliana] >gi|332193089|gb|AEE31210.1| lipase-3 domain-containing protein [Arabidopsis thaliana]
Unigene0005691	1375	20.4129	51.2685	-1.3286	down	5.86198e-14	4.18614e-12	Os07g0620600 [Oryza sativa Japonica Group] >gi|113611838|dbj|BAF22216.1| Os07g0620600 [Oryza sativa Japonica Group]
Unigene0026404	1743	6.69454	16.8121	-1.32844	down	3.51192e-07	7.45204e-06	Transmembrane protein 131-like protein [Medicago truncatula] >gi|355502923|gb|AES84126.1| Transmembrane protein 131-like protein [Medicago truncatula]
Unigene0021796	548	97.8329	245.676	-1.32836	down	4.8539e-13	2.46773e-11	conserved hypothetical protein [Ricinus communis] >gi|223534265|gb|EEF35979.1| conserved hypothetical protein [Ricinus communis]
Unigene0021755	1405	44.6677	112.153	-1.32817	down	1.94289e-13	1.18834e-11	flavine-containing monoxygenase [Populus trichocarpa] >gi|222861426|gb|EEE98968.1| flavine-containing monoxygenase [Populus trichocarpa]
Unigene0024340	1718	5.32343	13.3558	-1.32703	down	6.91558e-06	0.000113499	At1g64385 [Arabidopsis thaliana]
Unigene0050099	1245	15.705	39.3023	-1.32339	down	4.7408e-11	1.68225e-09	PREDICTED: calcineurin B-like protein 06 isoform 2 [Vitis vinifera]
Unigene0049478	1619	34.2833	85.7177	-1.32209	down	0	0	PREDICTED: F-box protein At2g16365-like [Vitis vinifera]
Unigene0023829	1917	10.6932	26.6786	-1.31899	down	1.95557e-11	7.25408e-10	PREDICTED: psbB mRNA maturation factor Mbb1, chloroplastic [Vitis vinifera]
Unigene0016318	708	39.6436	98.7872	-1.31724	down	6.08402e-14	4.32927e-12	PREDICTED: protein PROTON GRADIENT REGULATION 5, chloroplastic isoform 1 [Vitis vinifera] >gi|359477683|ref|XP_003632009.1| PREDICTED: protein PROTON GRADIENT REGULATION 5, chloroplastic isoform 2 [Vitis vinifera]
Unigene0022911	1011	112.297	279.729	-1.31671	down	6.3749e-13	3.09565e-11	glutaredoxin family protein [Arabidopsis lyrata subsp. lyrata] >gi|297333722|gb|EFH64140.1| glutaredoxin family protein [Arabidopsis lyrata subsp. lyrata]
Unigene0051015	1014	9.6414	23.9915	-1.31521	down	4.22438e-06	7.21386e-05	PREDICTED: transcription factor bHLH130-like [Vitis vinifera]
Unigene0049578	1810	16.2039	40.3217	-1.31521	down	1.28564e-13	8.3073e-12	PREDICTED: isoamylase 2, chloroplastic [Vitis vinifera]
Unigene0050696	3654	17.5204	43.578	-1.31457	down	3.19078e-13	1.76073e-11	F16A14.15 [Arabidopsis thaliana]
Unigene0048536	1639	9.4283	23.445	-1.31421	down	6.91262e-09	1.89551e-07	PREDICTED: ALBINO3-like protein 1, chloroplastic [Vitis vinifera]
Unigene0022075	862	17.561	43.6159	-1.31248	down	1.04163e-08	2.78943e-07	PREDICTED: nuclear transcription factor Y subunit B-3 [Vitis vinifera]
Unigene0019512	799	9.47285	23.5275	-1.31248	down	5.60732e-05	0.000746314	copper binding protein 7 [Gossypium hirsutum]
Unigene0048673	480	15.7684	39.1635	-1.31248	down	5.60732e-05	0.000746562	--
Unigene0014865	990	7.64526	18.9884	-1.31248	down	5.60732e-05	0.00074681	Os06g0731700 [Oryza sativa Japonica Group] >gi|255677431|dbj|BAF20579.2| Os06g0731700 [Oryza sativa Japonica Group]
Unigene0047779	1719	7.7053	19.1375	-1.31248	down	8.76592e-08	2.03701e-06	PREDICTED: receptor-like serine/threonine-protein kinase ALE2-like [Vitis vinifera]
Unigene0047679	1388	12.0421	29.8755	-1.31087	down	1.87664e-09	5.56905e-08	PREDICTED: BI1-like protein-like [Vitis vinifera]
Unigene0028489	1905	6.78743	16.8336	-1.31041	down	1.3232e-07	2.98144e-06	brassinosteroid receptor [Fragaria x ananassa]
Unigene0029709	2215	4.98323	12.3559	-1.31005	down	1.12625e-06	2.1776e-05	Os11g0587300 [Oryza sativa Japonica Group] >gi|255680218|dbj|BAF28535.2| Os11g0587300 [Oryza sativa Japonica Group]
Unigene0029790	1749	14.425	35.7217	-1.30823	down	1.44995e-13	9.17662e-12	AT4g23490/F16G20_190 [Arabidopsis thaliana]
Unigene0046852	2224	9.64252	23.866	-1.30748	down	1.12059e-11	4.25528e-10	PREDICTED: uncharacterized basic helix-loop-helix protein At1g06150-like [Vitis vinifera]
Unigene0014140	1915	19.2679	47.6386	-1.30593	down	1.93845e-13	1.18925e-11	Inter-alpha-trypsin inhibitor heavy chain H4 [Medicago truncatula] >gi|355492742|gb|AES73945.1| Inter-alpha-trypsin inhibitor heavy chain H4 [Medicago truncatula]
Unigene0044345	1258	91.7523	226.784	-1.3055	down	0	0	APETALA1 [Litchi chinensis] >gi|373103945|gb|AEY55406.1| APETALA1-like protein, partial [Litchi chinensis]
Unigene0021748	1669	41.1923	101.701	-1.30389	down	1.35225e-13	8.68172e-12	Plant-specific domain TIGR01568 family protein [Medicago truncatula] >gi|355517353|gb|AES98976.1| Plant-specific domain TIGR01568 family protein [Medicago truncatula]
Unigene0047675	1873	4.54614	11.2173	-1.30302	down	2.23896e-05	0.000327961	J-domain protein required for chloroplast accumulation response 1 [Arabidopsis lyrata subsp. lyrata] >gi|297334848|gb|EFH65266.1| J-domain protein required for chloroplast accumulation response 1 [Arabidopsis lyrata subsp. lyrata]
Unigene0048246	3466	4.36746	10.7676	-1.30183	down	1.45412e-08	3.82753e-07	Os03g0302900 [Oryza sativa Japonica Group] >gi|108707707|gb|ABF95502.1| expressed protein [Oryza sativa Japonica Group] >gi|113548344|dbj|BAF11787.1| Os03g0302900 [Oryza sativa Japonica Group]
Unigene0035793	2235	17.9202	44.1575	-1.30107	down	2.55796e-13	1.48088e-11	cationic amino acid transporter [Populus trichocarpa] >gi|222841146|gb|EEE78693.1| cationic amino acid transporter [Populus trichocarpa]
Unigene0047627	1199	9.73193	23.9788	-1.30096	down	6.88942e-07	1.38835e-05	PREDICTED: pentatricopeptide repeat-containing protein At2g41080-like [Glycine max]
Unigene0030206	831	526.75	1296.74	-1.2997	down	3.39084e-12	1.39327e-10	mannose/glucose-specific lectin [Litchi chinensis]
Unigene0026524	1618	4.87279	11.9601	-1.2954	down	5.17356e-05	0.000694116	PREDICTED: uroporphyrinogen decarboxylase, chloroplastic-like [Vitis vinifera]
Unigene0048055	1670	7.5537	18.5402	-1.2954	down	2.7904e-07	6.01663e-06	AT5g58960/k19m22_160 [Arabidopsis thaliana] >gi|27363240|gb|AAO11539.1| At5g58960/k19m22_160 [Arabidopsis thaliana] >gi|89001398|gb|ABD59217.1| gravitropic in the light 1 [Arabidopsis thaliana] >gi|222424191|dbj|BAH20054.1| AT5G58960 [Arabidopsis thaliana]
Unigene0016028	1401	5.62754	13.8125	-1.2954	down	5.17356e-05	0.000693652	PREDICTED: inactive leucine-rich repeat receptor-like serine/threonine-protein kinase At1g60630-like [Vitis vinifera]
Unigene0020657	1527	5.16318	12.6728	-1.2954	down	5.17356e-05	0.000693884	cyclopropane fatty acid synthase [Gossypium hirsutum]
Unigene0018770	841	22.1244	54.2377	-1.29366	down	4.37966e-10	1.4003e-08	At2g42760 [Arabidopsis thaliana]
Unigene0030203	1482	7.23514	17.721	-1.29237	down	2.38284e-06	4.30782e-05	PREDICTED: tafazzin-like [Glycine max]
Unigene0010665	638	14.3349	35.0976	-1.29185	down	1.36068e-05	0.00020958	copper-binding family protein [Arabidopsis lyrata subsp. lyrata] >gi|297325018|gb|EFH55438.1| copper-binding family protein [Arabidopsis lyrata subsp. lyrata]
Unigene0015404	934	12.8308	31.3742	-1.28997	down	6.36438e-07	1.29295e-05	cytochrome P450 [Populus trichocarpa] >gi|222838242|gb|EEE76607.1| cytochrome P450 [Populus trichocarpa]
Unigene0047163	1566	37.0546	90.5606	-1.28923	down	4.84502e-13	2.46948e-11	PREDICTED: aspartic proteinase nepenthesin-2-like [Vitis vinifera]
Unigene0034944	1890	7.84246	19.1612	-1.28881	down	3.05264e-08	7.67702e-07	F21B7.1 [Arabidopsis thaliana]
Unigene0048113	1725	10.238	25.0005	-1.28802	down	1.48879e-09	4.50144e-08	f-box family protein [Populus trichocarpa] >gi|222841902|gb|EEE79449.1| f-box family protein [Populus trichocarpa]
Unigene0021078	1123	14.3221	34.956	-1.2873	down	8.25672e-09	2.23803e-07	UDP-glycosyltransferase 71D1-like [Glycine max] >gi|222142539|gb|ACM45956.1| UDP-glucoronosyl/UDP-glucosyl transferase family protein [Glycine max]
Unigene0026014	1339	10.8341	26.4267	-1.28641	down	4.5998e-08	1.12159e-06	PREDICTED: E3 ubiquitin-protein ligase SDIR1-like [Vitis vinifera]
Unigene0023752	1740	12.3247	30.028	-1.28476	down	3.01254e-11	1.0922e-09	PREDICTED: lanC-like protein 2 [Vitis vinifera]
Unigene0021000	2178	39.2399	95.5764	-1.28433	down	2.00062e-13	1.21438e-11	PREDICTED: pleiotropic drug resistance protein 1-like [Vitis vinifera]
Unigene0017967	1242	15.9969	38.952	-1.28391	down	1.65752e-10	5.52904e-09	IQ domain-containing protein [Medicago truncatula] >gi|355518161|gb|AES99784.1| IQ domain-containing protein [Medicago truncatula]
Unigene0011592	2190	3.88809	9.4674	-1.28391	down	3.13484e-05	0.000441589	PREDICTED: receptor-like serine/threonine-protein kinase ALE2-like [Vitis vinifera]
Unigene0045675	963	15.0643	36.4578	-1.2751	down	6.39442e-08	1.52122e-06	Brassinosteroid receptor [Medicago truncatula] >gi|355491552|gb|AES72755.1| Brassinosteroid receptor [Medicago truncatula]
Unigene0018132	962	8.19561	19.8284	-1.27464	down	7.24042e-05	0.000935998	PREDICTED: STS14 protein-like [Glycine max]
Unigene0048573	1933	12.073	29.1751	-1.27295	down	7.08478e-12	2.78265e-10	PREDICTED: G-type lectin S-receptor-like serine/threonine-protein kinase At1g11410-like [Glycine max]
Unigene0018291	723	17.8839	43.207	-1.2726	down	3.58414e-07	7.58921e-06	serine-rich protein-like protein [Arabidopsis thaliana] >gi|21592828|gb|AAM64778.1| serine-rich protein [Arabidopsis thaliana] >gi|28466931|gb|AAO44074.1| At5g11090 [Arabidopsis thaliana] >gi|332004251|gb|AED91634.1| serine-rich protein-like protein [Arabidopsis thaliana]
Unigene0050547	1447	12.4229	29.9947	-1.27171	down	1.9077e-09	5.65283e-08	PREDICTED: protein E6 [Vitis vinifera]
Unigene0026640	1940	51.6942	124.687	-1.27023	down	3.89466e-13	2.08593e-11	PREDICTED: RNA polymerase sigma factor rpoD [Vitis vinifera]
Unigene0049504	1587	6.35901	15.3292	-1.26941	down	7.61066e-06	0.000123892	PREDICTED: callose synthase 11-like [Glycine max]
Unigene0035105	1312	20.9123	50.3591	-1.2679	down	7.30526e-14	5.12545e-12	PREDICTED: transcription factor TCP15-like [Vitis vinifera]
Unigene0016794	1184	8.25708	19.8464	-1.26517	down	1.15243e-05	0.00018084	PREDICTED: probable adenylate kinase 1, chloroplastic [Vitis vinifera]
Unigene0029442	1544	7.76163	18.6209	-1.26249	down	1.23189e-06	2.35121e-05	PREDICTED: uncharacterized zinc finger CCHC domain-containing protein At4g19190 [Vitis vinifera]
Unigene0034942	478	19.7929	47.4241	-1.26064	down	1.7458e-05	0.000263032	--
Unigene0016985	1292	7.32277	17.5455	-1.26064	down	1.7458e-05	0.000262933	PREDICTED: CDPK-related protein kinase-like [Vitis vinifera]
Unigene0015103	802	40.8955	97.8943	-1.25928	down	0	0	PREDICTED: photosystem II 5 kDa protein, chloroplastic [Vitis vinifera]
Unigene0021040	2070	13.4069	32.0519	-1.25744	down	2.63566e-13	1.50843e-11	PREDICTED: serine/threonine-protein kinase STN7, chloroplastic isoform 2 [Vitis vinifera]
Unigene0033748	2174	14.0711	33.5705	-1.25446	down	1.56319e-13	9.81578e-12	Prf interactor 30137 [Solanum lycopersicum] >gi|56157408|gb|AAV80420.1| Prf interactor 30137 [Solanum lycopersicum]
Unigene0027265	1859	11.5358	27.511	-1.2539	down	1.10513e-10	3.74249e-09	cytochrome P450 [Populus trichocarpa] >gi|222860845|gb|EEE98387.1| cytochrome P450 [Populus trichocarpa]
Unigene0031720	825	12.2324	29.1527	-1.25292	down	1.05791e-05	0.000167849	PREDICTED: filament-like plant protein 4-like [Vitis vinifera]
Unigene0026187	2880	9.30771	22.1734	-1.25233	down	5.9619e-13	2.92703e-11	Chaperone protein dnaJ [Medicago truncatula] >gi|124360144|gb|ABN08160.1| Heat shock protein DnaJ [Medicago truncatula] >gi|355501367|gb|AES82570.1| Chaperone protein dnaJ [Medicago truncatula]
Unigene0016964	1368	236.756	564.011	-1.25232	down	2.62234e-12	1.09891e-10	At5g25460 [Arabidopsis thaliana]
Unigene0047527	3057	8.35614	19.8949	-1.25149	down	2.1958e-12	9.28914e-11	PREDICTED: DNA repair protein complementing XP-C cells-like [Vitis vinifera]
Unigene0049488	1518	5.81705	13.8406	-1.25055	down	4.01216e-05	0.000551218	CMV 1a interacting protein 1 [Nicotiana tabacum]
Unigene0026092	941	9.38393	22.3274	-1.25055	down	4.01216e-05	0.000551029	nodulin-like protein [Citrus trifoliata]
Unigene0020639	1784	4.94971	11.7769	-1.25055	down	4.01216e-05	0.00055084	PREDICTED: vacuolar protein 8 [Vitis vinifera]
Unigene0027154	1058	15.5001	36.8423	-1.24909	down	2.02538e-08	5.23151e-07	PREDICTED: shaggy-related protein kinase theta isoform 1 [Vitis vinifera]
Unigene0015161	666	26.0438	61.848	-1.24779	down	8.24148e-09	2.23541e-07	expressed protein [Arabidopsis thaliana] >gi|107738167|gb|ABF83654.1| At2g35470 [Arabidopsis thaliana]
Unigene0032992	262	93.8879	222.636	-1.24567	down	6.94644e-12	2.73368e-10	--
Unigene0021844	1422	52.5612	124.615	-1.24541	down	4.1922e-13	2.20694e-11	PREDICTED: chlorophyll a-b binding protein 13, chloroplastic-like [Vitis vinifera]
Unigene0026852	886	10.6783	25.2735	-1.24294	down	2.4246e-05	0.00035016	oxidoreductase/ transition metal ion binding protein [Arabidopsis lyrata subsp. lyrata] >gi|297315268|gb|EFH45691.1| oxidoreductase/ transition metal ion binding protein [Arabidopsis lyrata subsp. lyrata]
Unigene0031841	1478	6.40123	15.1504	-1.24294	down	2.4246e-05	0.000350286	PREDICTED: gamma-glutamyltranspeptidase 1 [Vitis vinifera]
Unigene0033505	3690	6.23897	14.7589	-1.2422	down	3.81866e-11	1.36836e-09	PREDICTED: phospholipid-transporting ATPase 1-like [Glycine max]
Unigene0028648	1598	6.51259	15.3967	-1.24132	down	9.69678e-06	0.000154647	PREDICTED: probable LRR receptor-like serine/threonine-protein kinase At1g67720-like [Vitis vinifera]
Unigene0034099	2545	6.93931	16.4022	-1.24103	down	7.56992e-09	2.06303e-07	SKIP interacting protein [Medicago truncatula] >gi|355503152|gb|AES84355.1| SKIP interacting protein [Medicago truncatula]
Unigene0023289	1578	6.39528	15.0662	-1.23624	down	1.46641e-05	0.000224226	Homeobox protein Hox-C4 [Medicago truncatula] >gi|355482692|gb|AES63895.1| Homeobox protein Hox-C4 [Medicago truncatula]
Unigene0050083	1133	22.2678	52.4593	-1.23624	down	5.88196e-12	2.32849e-10	AT5g39790/MKM21_80 [Arabidopsis thaliana] >gi|16974327|gb|AAL31148.1| AT5g39790/MKM21_80 [Arabidopsis thaliana]
Unigene0022443	1594	26.5114	62.4349	-1.23574	down	4.9516e-14	3.5807e-12	esterase/lipase/thioesterase family protein [Arabidopsis lyrata subsp. lyrata] >gi|297319908|gb|EFH50330.1| esterase/lipase/thioesterase family protein [Arabidopsis lyrata subsp. lyrata]
Unigene0027668	510	21.6428	50.9532	-1.23528	down	5.8761e-06	9.77203e-05	--
Unigene0023732	1240	9.66448	22.7401	-1.23447	down	2.36196e-06	4.272e-05	PREDICTED: probable xyloglucan glycosyltransferase 5 [Vitis vinifera]
Unigene0024570	1703	5.74068	13.4734	-1.23082	down	2.21838e-05	0.000325303	PREDICTED: omega-hydroxypalmitate O-feruloyl transferase [Vitis vinifera]
Unigene0048475	745	13.1227	30.7989	-1.23082	down	2.21838e-05	0.000325184	PREDICTED: mitogen-activated protein kinase kinase kinase 3-like [Glycine max]
Unigene0029911	1239	9.41774	22.0891	-1.22988	down	3.56308e-06	6.19818e-05	Pectinesterase [Medicago truncatula] >gi|355517169|gb|AES98792.1| Pectinesterase [Medicago truncatula]
Unigene0016095	385	37.6802	88.3198	-1.22893	down	2.34126e-07	5.09482e-06	catalase 2, partial [Vigna unguiculata]
Unigene0020781	655	50.0736	117.332	-1.22848	down	0	0	Os06g0523300 [Oryza sativa Japonica Group] >gi|113595792|dbj|BAF19666.1| Os06g0523300 [Oryza sativa Japonica Group]
Unigene0033997	2156	15.9439	37.3128	-1.22667	down	3.88578e-14	2.89892e-12	secondary cell wall-related glycosyltransferase family 47 [Populus tremula x Populus tremuloides]
Unigene0048253	289	32.7371	76.5254	-1.22501	down	3.3572e-05	0.000469446	--
Unigene0025651	660	14.3349	33.5089	-1.22501	down	3.3572e-05	0.000469609	rna-dependent RNA polymerase [Populus trichocarpa] >gi|222851356|gb|EEE88903.1| rna-dependent RNA polymerase [Populus trichocarpa]
Unigene0034908	544	17.3916	40.6541	-1.22501	down	3.3572e-05	0.000469282	binding protein [Arabidopsis lyrata subsp. lyrata] >gi|297332357|gb|EFH62775.1| binding protein [Arabidopsis lyrata subsp. lyrata]
Unigene0027550	1974	28.9166	67.5015	-1.22302	down	2.9754e-13	1.66249e-11	PREDICTED: interferon-related developmental regulator 1 [Vitis vinifera]
Unigene0017209	1094	12.6839	29.5653	-1.22091	down	5.29824e-07	1.09637e-05	root determined nodulation 1 [Medicago truncatula]
Unigene0010501	1050	11.4133	26.5917	-1.22026	down	3.25868e-06	5.71331e-05	MYB transcription factor MYB109 [Glycine max] >gi|110931704|gb|ABH02851.1| MYB transcription factor MYB109 [Glycine max]
Unigene0009686	1343	8.2188	19.1435	-1.21985	down	8.11382e-06	0.000131283	Sterile alpha motif (SAM) domain-containing protein [Arabidopsis thaliana] >gi|109946481|gb|ABG48419.1| At5g23680 [Arabidopsis thaliana] >gi|332005815|gb|AED93198.1| Sterile alpha motif (SAM) domain-containing protein [Arabidopsis thaliana]
Unigene0020780	3224	27.8783	64.9104	-1.21931	down	7.50066e-13	3.54771e-11	PREDICTED: chaperone protein ClpB1 [Vitis vinifera]
Unigene0033790	3006	21.1923	49.2015	-1.21516	down	1.18572e-13	7.72394e-12	ABC transporter-like protein [Medicago truncatula] >gi|355524122|gb|AET04576.1| ABC transporter-like protein [Medicago truncatula]
Unigene0021026	1713	16.5692	38.409	-1.21294	down	9.0128e-13	4.14547e-11	zinc finger family protein [Arabidopsis lyrata subsp. lyrata] >gi|297333449|gb|EFH63867.1| zinc finger family protein [Arabidopsis lyrata subsp. lyrata]
Unigene0027792	1432	8.58891	19.8842	-1.21107	down	2.977e-06	5.28421e-05	PREDICTED: wall-associated receptor kinase-like 14-like [Glycine max]
Unigene0029087	1576	14.4076	33.3281	-1.20991	down	2.03474e-10	6.71464e-09	targeting protein for Xklp2-like protein [Arabidopsis thaliana] >gi|27765054|gb|AAO23648.1| At3g23090 [Arabidopsis thaliana] >gi|332643194|gb|AEE76715.1| targeting protein for Xklp2-like protein [Arabidopsis thaliana]
Unigene0027155	1045	23.2376	53.7024	-1.20853	down	5.09916e-11	1.79353e-09	Shaggy-related protein kinase theta [Arabidopsis thaliana] >gi|12643793|sp|Q96287.3|KSG8_ARATH RecName: Full=Shaggy-related protein kinase theta; AltName: Full=ASK-theta >gi|1944518|emb|CAA69156.1| Shaggy-like kinase tetha [Arabidopsis thaliana] >gi|3047105|gb|AAC13616.1| protein kinase [Arabidopsis thaliana] >gi|7267411|emb|CAB80881.1| Shaggy related protein kinase tetha [Arabidopsis thaliana] >…
Unigene0030237	641	16.2357	37.521	-1.20853	down	1.84948e-05	0.000277193	PREDICTED: dihydroflavonol-4-reductase [Vitis vinifera]
Unigene0020789	1277	17.5341	40.4822	-1.20712	down	3.04252e-10	9.87759e-09	PREDICTED: ER lumen protein retaining receptor-like [Glycine max]
Unigene0030112	1924	9.343	21.5526	-1.20591	down	1.79973e-08	4.68491e-07	F-box family protein [Citrus trifoliata]
Unigene0029145	1709	64.2175	148.011	-1.20466	down	2.4114e-13	1.42067e-11	PREDICTED: reticulon-like protein B1 isoform 2 [Vitis vinifera] >gi|359489678|ref|XP_003633965.1| PREDICTED: reticulon-like protein B1 isoform 3 [Vitis vinifera]
Unigene0024926	722	49.358	113.719	-1.20412	down	2.64234e-13	1.51009e-11	PREDICTED: pleiotropic drug resistance protein 1 isoform 3 [Vitis vinifera]
Unigene0026432	1815	8.86155	20.4099	-1.20364	down	1.09036e-07	2.49468e-06	PREDICTED: beta-glucosidase 12 isoform 1 [Vitis vinifera]
Unigene0022894	1533	9.87451	22.7218	-1.20229	down	2.69016e-07	5.81301e-06	Rossmann-fold NAD(P)-binding domain-containing protein [Arabidopsis thaliana] >gi|18087583|gb|AAL58922.1|AF462834_1 AT4g35250/F23E12_190 [Arabidopsis thaliana] >gi|22137054|gb|AAM91372.1| At4g35250/F23E12_190 [Arabidopsis thaliana] >gi|332661085|gb|AEE86485.1| Rossmann-fold NAD(P)-binding domain-containing protein [Arabidopsis thaliana]
Unigene0027830	1691	18.0902	41.5244	-1.19875	down	4.22772e-13	2.2198e-11	PREDICTED: probable polygalacturonase [Vitis vinifera]
Unigene0030630	2022	78.1399	179.103	-1.19666	down	2.73336e-13	1.54448e-11	Mlo1 [Cucumis melo]
Unigene0035056	1781	7.25999	16.6086	-1.19389	down	2.47708e-06	4.46008e-05	GRAS family protein, partial [Dimocarpus longan]
Unigene0033010	534	24.2136	55.3932	-1.19389	down	2.47708e-06	4.46209e-05	PREDICTED: uncharacterized protein LOC100249180 [Vitis vinifera]
Unigene0017561	835	18.1289	41.3844	-1.1908	down	3.68384e-07	7.79208e-06	PREDICTED: NAD(P)H-quinone oxidoreductase subunit M, chloroplastic [Vitis vinifera] >gi|209573123|sp|A7NVJ4.1|NDHM_VITVI RecName: Full=NAD(P)H-quinone oxidoreductase subunit M, chloroplastic; AltName: Full=NAD(P)H dehydrogenase I subunit M; Short=NDH-1 subunit M; Short=NDH-M; Flags: Precursor
Unigene0032607	2388	13.3384	30.4463	-1.19068	down	1.80522e-13	1.11606e-11	PREDICTED: G-type lectin S-receptor-like serine/threonine-protein kinase RLK1 [Vitis vinifera]
Unigene0032971	1346	18.2754	41.6931	-1.18991	down	8.6833e-11	2.99372e-09	PREDICTED: BEL1-like homeodomain protein 4-like [Vitis vinifera]
Unigene0034786	2949	29.5155	67.3075	-1.18929	down	1.95399e-13	1.18968e-11	TPX2 (targeting protein for Xklp2) protein family [Arabidopsis thaliana] >gi|51971395|dbj|BAD44362.1| At1g70950 [Arabidopsis thaliana] >gi|332197022|gb|AEE35143.1| TPX2 (targeting protein for Xklp2) protein family [Arabidopsis thaliana]
Unigene0023730	1418	8.89611	20.2755	-1.18849	down	3.72564e-06	6.45016e-05	PREDICTED: probable serine/threonine-protein kinase At1g01540-like [Vitis vinifera]
Unigene0027647	1260	8.7602	19.9657	-1.18849	down	1.53459e-05	0.000233404	expressed protein [Oryza sativa Japonica Group]
Unigene0048314	1491	11.6333	26.5138	-1.18849	down	5.52752e-08	1.32442e-06	PREDICTED: L-type lectin-domain containing receptor kinase IV.2 [Vitis vinifera]
Unigene0015668	1318	10.7675	24.5405	-1.18849	down	9.1075e-07	1.77983e-05	Os03g0439700 [Oryza sativa Japonica Group] >gi|108709042|gb|ABF96837.1| expressed protein [Oryza sativa Japonica Group] >gi|113548925|dbj|BAF12368.1| Os03g0439700 [Oryza sativa Japonica Group]
Unigene0029534	2092	20.9541	47.7045	-1.18689	down	2.6934e-13	1.52837e-11	PREDICTED: protein DA1 [Vitis vinifera]
Unigene0048401	749	23.9999	54.6253	-1.18654	down	3.36564e-08	8.39566e-07	PREDICTED: U-box domain-containing protein 26-like [Glycine max]
Unigene0048218	1788	6.52605	14.8428	-1.18549	down	9.26902e-06	0.000148356	Protein neuralized [Medicago truncatula] >gi|355504120|gb|AES85323.1| Protein neuralized [Medicago truncatula]
Unigene0022822	1565	10.8817	24.7302	-1.18437	down	8.27972e-08	1.9285e-06	RecName: Full=Transcription factor DIVARICATA >gi|18874263|gb|AAL78741.1| MYB-like transcription factor DIVARICATA [Antirrhinum majus]
Unigene0033560	1307	21.7162	49.2826	-1.18231	down	4.49552e-12	1.81187e-10	PREDICTED: NADP-dependent alkenal double bond reductase P2 [Vitis vinifera]
Unigene0021721	1015	10.564	23.9679	-1.18195	down	2.3132e-05	0.000337478	PREDICTED: probable histone-lysine N-methyltransferase ATXR3-like [Vitis vinifera]
Unigene0025807	1376	10.5428	23.9079	-1.18123	down	8.29476e-07	1.63536e-05	PREDICTED: sphingoid base hydroxylase 2 isoform 1 [Vitis vinifera]
Unigene0030214	397	32.5694	73.8123	-1.18034	down	3.39106e-06	5.92467e-05	NHL1 [Medicago truncatula] >gi|355485899|gb|AES67102.1| NHL1 [Medicago truncatula]
Unigene0027546	3174	7.8494	17.7679	-1.17862	down	1.07931e-10	3.65816e-09	ATP binding microtubule motor family protein [Arabidopsis thaliana] >gi|79322634|ref|NP_001031385.1| ATP binding microtubule motor family protein [Arabidopsis thaliana] >gi|330252063|gb|AEC07157.1| ATP binding microtubule motor family protein [Arabidopsis thaliana] >gi|330252064|gb|AEC07158.1| ATP binding microtubule motor family protein [Arabidopsis thaliana]
Unigene0014502	881	11.0969	25.1031	-1.17771	down	5.79404e-05	0.000769376	PREDICTED: vesicle-associated protein 2-2 [Vitis vinifera]
Unigene0026518	1133	25.8863	58.5592	-1.17771	down	2.67342e-12	1.11915e-10	PREDICTED: uncharacterized GPI-anchored protein At3g06035 [Vitis vinifera]
Unigene0023233	954	29.0905	65.7796	-1.17709	down	1.02223e-11	3.90023e-10	PREDICTED: mannan endo-1,4-beta-mannosidase 7 [Vitis vinifera]
Unigene0025999	2035	25.4153	57.4632	-1.17694	down	2.55352e-13	1.4826e-11	Rieske iron-sulfur protein Tic55 [Medicago truncatula] >gi|355492324|gb|AES73527.1| Rieske iron-sulfur protein Tic55 [Medicago truncatula]
Unigene0048592	1453	8.24773	18.6455	-1.17676	down	8.42978e-06	0.000135737	Epoxide hydrolase [Medicago truncatula] >gi|355497370|gb|AES78573.1| Epoxide hydrolase [Medicago truncatula]
Unigene0022778	1655	6.66939	15.0334	-1.17255	down	2.10176e-05	0.000309334	PREDICTED: LOW QUALITY PROTEIN: xylosyltransferase 2-like [Glycine max]
Unigene0026634	815	24.3781	54.9504	-1.17255	down	1.03703e-08	2.77897e-07	PREDICTED: ZF-HD homeobox protein At4g24660-like [Vitis vinifera]
Unigene0008520	572	19.2969	43.4971	-1.17255	down	2.10176e-05	0.000309448	Lachrymatory-factor synthase [Medicago truncatula] >gi|355492686|gb|AES73889.1| Lachrymatory-factor synthase [Medicago truncatula]
Unigene0047090	3584	7.5674	17.0466	-1.17161	down	2.24062e-11	8.27315e-10	PREDICTED: PHD finger protein At1g33420 [Vitis vinifera]
Unigene0022417	1887	33.2581	74.8622	-1.17053	down	1.94289e-13	1.19015e-11	PREDICTED: cytochrome P450 734A2-like [Glycine max]
Unigene0017018	699	36.0935	81.0756	-1.16753	down	1.33674e-10	4.50022e-09	PREDICTED: homeobox-leucine zipper protein HAT4-like isoform 1 [Vitis vinifera]
Unigene0012562	2610	3.86657	8.68534	-1.16753	down	5.25846e-05	0.000703857	PREDICTED: serine/threonine-protein kinase WNK1-like [Vitis vinifera]
Unigene0028636	3469	5.18187	11.6349	-1.16691	down	6.2498e-08	1.48858e-06	PREDICTED: protein NLP8-like [Vitis vinifera]
Unigene0032032	1676	10.7255	24.082	-1.16691	down	6.2498e-08	1.4877e-06	PREDICTED: LOW QUALITY PROTEIN: transcription factor bHLH145-like [Vitis vinifera]
Unigene0029719	1177	33.4927	75.1601	-1.16612	down	1.23013e-13	7.98726e-12	PREDICTED: dnaJ protein homolog [Vitis vinifera]
Unigene0017078	793	13.5214	30.3291	-1.16546	down	3.16538e-05	0.00044464	neurofilament protein-related protein [Arabidopsis thaliana] >gi|332640792|gb|AEE74313.1| neurofilament protein-related protein [Arabidopsis thaliana]
Unigene0027391	1543	23.0956	51.778	-1.16472	down	2.8777e-13	1.61919e-11	RING/U-box domain-containing protein [Arabidopsis thaliana] >gi|50253444|gb|AAT71924.1| At5g01450 [Arabidopsis thaliana] >gi|53828623|gb|AAU94421.1| At5g01450 [Arabidopsis thaliana] >gi|332002963|gb|AED90346.1| RING/U-box domain-containing protein [Arabidopsis thaliana]
Unigene0014791	1041	98.4575	220.68	-1.16439	down	3.91686e-13	2.08944e-11	BI1-like protein [Arabidopsis thaliana] >gi|75164899|sp|Q94A20.1|BI1L_ARATH RecName: Full=BI1-like protein >gi|15215827|gb|AAK91458.1| AT4g15470/dl3775w [Arabidopsis thaliana] >gi|20453267|gb|AAM19872.1| AT4g15470/dl3775w [Arabidopsis thaliana] >gi|332658207|gb|AEE83607.1| BI1-like protein [Arabidopsis thaliana]
Unigene0047443	1400	11.4884	25.6702	-1.15992	down	3.78644e-07	7.98381e-06	PREDICTED: protein phosphatase 2C 57 [Vitis vinifera]
Unigene0023934	2271	60.2683	134.633	-1.15956	down	3.56826e-13	1.93439e-11	ATP citrate lyase alpha subunit [Glycyrrhiza uralensis]
Unigene0043936	1314	14.8803	33.2411	-1.15956	down	2.10544e-08	5.41387e-07	T26D22.2 gene product [Arabidopsis thaliana]
Unigene0028441	725	18.2695	40.7999	-1.15913	down	4.20492e-06	7.18982e-05	PREDICTED: DEAD-box ATP-dependent RNA helicase 42-like [Vitis vinifera]
Unigene0038191	1786	7.41625	16.5621	-1.15913	down	4.20492e-06	7.19289e-05	PREDICTED: uncharacterized PKHD-type hydroxylase At1g22950-like [Vitis vinifera]
Unigene0048092	1313	10.0879	22.5285	-1.15913	down	4.20492e-06	7.18675e-05	PREDICTED: L-type lectin-domain containing receptor kinase IV.2 [Vitis vinifera]
Unigene0047599	1213	8.57965	19.144	-1.1579	down	4.76772e-05	0.000641816	metal tolerance protein [Populus trichocarpa] >gi|222836824|gb|EEE75217.1| metal tolerance protein [Populus trichocarpa]
Unigene0047353	2603	43.8582	97.8135	-1.15719	down	1.32472e-12	5.88369e-11	PREDICTED: subtilisin-like protease [Vitis vinifera]
Unigene0018618	1717	13.2245	29.4642	-1.15575	down	1.77059e-09	5.27385e-08	PREDICTED: monoglyceride lipase-like [Glycine max]
Unigene0025118	1320	40.1376	89.4268	-1.15575	down	2.72226e-13	1.54256e-11	PREDICTED: monoglyceride lipase-like [Vitis vinifera]
Unigene0030563	2078	10.9271	24.3455	-1.15575	down	1.77059e-09	5.26993e-08	PREDICTED: uncharacterized membrane protein C2G11.09 [Vitis vinifera]
Unigene0018135	930	13.2251	29.4283	-1.15393	down	1.0443e-05	0.000165756	Esterase ydiI [Medicago truncatula] >gi|355484453|gb|AES65656.1| Esterase ydiI [Medicago truncatula]
Unigene0048643	1950	8.73324	19.4222	-1.15312	down	2.0886e-07	4.59744e-06	AT4G28760 [Arabidopsis thaliana]
Unigene0020725	1483	9.56947	21.2509	-1.15101	down	2.30914e-06	4.18213e-05	PREDICTED: nitrile-specifier protein 5-like [Glycine max]
Unigene0024651	1277	15.3115	33.9877	-1.1504	down	2.856e-08	7.21419e-07	dehydroascorbate reductase, partial [Dimocarpus longan]
Unigene0024919	1547	22.2204	49.3211	-1.15032	down	2.06946e-13	1.24672e-11	protein kinase family protein [Glycine max] >gi|223452363|gb|ACM89509.1| protein kinase family protein [Glycine max]
Unigene0044442	437	163.096	361.85	-1.14967	down	1.85185e-13	1.14313e-11	PIP2;1 [Karelinia caspia]
Unigene0018265	1365	8.31737	18.4299	-1.14785	down	2.6008e-05	0.000372651	PREDICTED: cryptochrome DASH, chloroplastic/mitochondrial-like [Vitis vinifera]
Unigene0020760	1810	9.93145	21.9937	-1.14701	down	1.15221e-07	2.61826e-06	StAR-related lipid transfer protein [Medicago truncatula] >gi|355491420|gb|AES72623.1| StAR-related lipid transfer protein [Medicago truncatula]
Unigene0050734	1909	13.216	29.2522	-1.14626	down	3.3246e-10	1.07672e-08	PREDICTED: protein TRANSPARENT TESTA 12-like [Vitis vinifera]
Unigene0025777	2244	37.5236	83.033	-1.14589	down	8.18234e-13	3.80721e-11	PREDICTED: probable peptide transporter At1g52190-like [Vitis vinifera]
Unigene0019273	477	146.775	324.551	-1.14484	down	7.9714e-14	5.55392e-12	aquaporin TIP4-1 [Arabidopsis thaliana] >gi|32363218|sp|O82316.1|TIP41_ARATH RecName: Full=Aquaporin TIP4-1; AltName: Full=Epsilon-tonoplast intrinsic protein; Short=Epsilon-TIP; AltName: Full=Tonoplast intrinsic protein 4-1; Short=AtTIP4;1 >gi|46931300|gb|AAT06454.1| At2g25810 [Arabidopsis thaliana] >gi|330252661|gb|AEC07755.1| aquaporin TIP4-1 [Arabidopsis thaliana]
Unigene0010589	1765	8.2192	18.1688	-1.1444	down	2.09398e-06	3.82705e-05	PREDICTED: embryogenesis-associated protein EMB8 [Vitis vinifera]
Unigene0015914	1074	242.839	535.393	-1.1406	down	2.5302e-12	1.06364e-10	germin-like protein [Chimonanthus praecox]
Unigene0030072	2314	5.0426	11.1105	-1.13968	down	2.35464e-05	0.000342899	PREDICTED: DNA-directed RNA polymerase E subunit 1 [Vitis vinifera]
Unigene0033128	349	33.4343	73.6667	-1.13968	down	2.35464e-05	0.000342775	Os06g0223800 [Oryza sativa Japonica Group] >gi|51536058|dbj|BAD38184.1| C2 domain-containing protein-like [Oryza sativa Japonica Group] >gi|255676840|dbj|BAF19099.2| Os06g0223800 [Oryza sativa Japonica Group]
Unigene0028064	2821	10.0613	22.1472	-1.1383	down	3.8144e-11	1.36806e-09	PREDICTED: receptor-like serine/threonine-protein kinase ALE2-like [Vitis vinifera]
Unigene0049097	2153	6.88446	15.1514	-1.13803	down	1.89771e-06	3.49224e-05	PREDICTED: microtubule-associated protein TORTIFOLIA1-like [Vitis vinifera]
Unigene0021527	1431	14.986	32.8415	-1.1319	down	1.1794e-08	3.13738e-07	PREDICTED: sugar transporter ERD6-like 5-like [Glycine max]
Unigene0023179	2060	7.04218	15.4328	-1.1319	down	2.83848e-06	5.05401e-05	PREDICTED: protein BREAST CANCER SUSCEPTIBILITY 1 homolog [Glycine max]
Unigene0015500	1482	8.51193	18.6537	-1.1319	down	1.28507e-05	0.000199622	GDSL esterase/lipase [Medicago truncatula] >gi|355478582|gb|AES59785.1| GDSL esterase/lipase [Medicago truncatula]
Unigene0021734	1950	6.79252	14.8857	-1.1319	down	7.76066e-06	0.000125976	PREDICTED: auxin-responsive protein IAA26-like [Vitis vinifera]
Unigene0030031	1012	11.8418	25.9512	-1.1319	down	2.13024e-05	0.00031318	PREDICTED: DEAD-box ATP-dependent RNA helicase 31-like [Glycine max]
Unigene0032185	1545	6.94012	15.2091	-1.1319	down	5.8753e-05	0.00077965	xanthine dehydrogenase [Populus trichocarpa] >gi|222850475|gb|EEE88022.1| xanthine dehydrogenase [Populus trichocarpa]
Unigene0018563	906	289.957	634.976	-1.13086	down	1.96598e-12	8.42365e-11	cyclophilin [Ricinus communis]
Unigene0026201	1423	18.3946	40.2142	-1.12842	down	3.35904e-10	1.08612e-08	PREDICTED: probable phosphatidylinositol 4-kinase type 2-beta At1g26270 isoform 1 [Vitis vinifera]
Unigene0010717	915	25.1604	54.9875	-1.12795	down	3.9708e-09	1.12027e-07	PREDICTED: minor histocompatibility antigen H13 [Vitis vinifera]
Unigene0015115	521	42.9771	93.9181	-1.12783	down	6.51464e-09	1.80366e-07	PREDICTED: protein NDR1-like [Glycine max]
Unigene0029525	1669	11.9042	26.005	-1.12732	down	4.73834e-08	1.15467e-06	glycolate oxidase [Mangifera indica]
Unigene0001477	2477	74.3538	162.387	-1.12696	down	8.43548e-13	3.91137e-11	PREDICTED: cytochrome P450 71A1-like [Vitis vinifera]
Unigene0004307	480	69.6436	152.046	-1.12645	down	1.37557e-12	6.07585e-11	--
Unigene0006459	1507	159.253	347.624	-1.12621	down	2.60014e-13	1.4945e-11	Hop-interacting protein THI032 [Solanum lycopersicum]
Unigene0033829	3257	8.71447	19.0127	-1.12548	down	6.93254e-11	2.4046e-09	RING/U-box domain-containing protein [Arabidopsis thaliana] >gi|330252969|gb|AEC08063.1| RING/U-box domain-containing protein [Arabidopsis thaliana]
Unigene0047004	1694	12.6594	27.5795	-1.12339	down	1.59073e-08	4.16249e-07	P-loop containing nucleoside triphosphate hydrolase-like protein [Arabidopsis thaliana] >gi|63003832|gb|AAY25445.1| At1g72040 [Arabidopsis thaliana] >gi|332197145|gb|AEE35266.1| P-loop containing nucleoside triphosphate hydrolase-like protein [Arabidopsis thaliana]
Unigene0027773	1609	15.8762	34.5345	-1.12118	down	7.40594e-10	2.31976e-08	PREDICTED: CBS domain-containing protein CBSX5 [Vitis vinifera]
Unigene0032241	1047	92.7727	201.725	-1.12062	down	6.95e-14	4.88475e-12	PREDICTED: transcriptional corepressor LEUNIG-like [Vitis vinifera]
Unigene0021517	905	23.3476	50.7076	-1.11893	down	2.36606e-08	6.04137e-07	structural constituent of ribosome [Arabidopsis lyrata subsp. lyrata] >gi|297317418|gb|EFH47840.1| structural constituent of ribosome [Arabidopsis lyrata subsp. lyrata]
Unigene0015259	2924	3.88277	8.41446	-1.11578	down	4.79218e-05	0.000644675	PREDICTED: disease resistance protein RPM1 [Vitis vinifera]
Unigene0017990	611	26.3236	57.0089	-1.11483	down	1.27316e-06	2.42652e-05	HLIP/One helix protein [Populus trichocarpa] >gi|222855050|gb|EEE92597.1| HLIP/One helix protein [Populus trichocarpa]
Unigene0048469	3570	5.83032	12.6221	-1.11431	down	3.51846e-08	8.74963e-07	DNA (cytosine-5)-methyltransferase 3B [Medicago truncatula] >gi|355486977|gb|AES68180.1| DNA (cytosine-5)-methyltransferase 3B [Medicago truncatula]
Unigene0051009	1487	94.3768	204.315	-1.11429	down	1.79856e-13	1.11539e-11	At5g20700 [Arabidopsis thaliana]
Unigene0029263	1883	30.3141	65.6252	-1.11426	down	2.9754e-13	1.66481e-11	PREDICTED: wall-associated receptor kinase-like 2-like [Vitis vinifera]
Unigene0050058	1169	12.6794	27.432	-1.11337	down	3.46988e-06	6.04656e-05	Os01g0550600 [Oryza sativa Japonica Group] >gi|255673350|dbj|BAH91142.1| Os01g0550600 [Oryza sativa Japonica Group]
Unigene0049425	2592	10.7069	23.144	-1.1121	down	2.05362e-10	6.77137e-09	LysM type receptor kinase [Lotus japonicus]
Unigene0023898	1076	33.4125	72.1951	-1.11151	down	6.43486e-13	3.11721e-11	LOC100282068 [Zea mays] >gi|357474771|ref|XP_003607671.1| Ubiquitin [Medicago truncatula] >gi|902586|gb|AAC49014.1| ubiquitin [Zea mays] >gi|195619382|gb|ACG31521.1| polyubiquitin containing 7 ubiquitin monomers [Zea mays] >gi|355508726|gb|AES89868.1| Ubiquitin [Medicago truncatula]
Unigene0028392	2282	6.90988	14.9006	-1.10863	down	1.89868e-06	3.49242e-05	DNA binding protein [Arabidopsis thaliana] >gi|41619068|gb|AAS10016.1| MYB transcription factor [Arabidopsis thaliana] >gi|332190361|gb|AEE28482.1| DNA binding protein [Arabidopsis thaliana]
Unigene0029040	1466	7.95947	17.1601	-1.10832	down	4.32378e-05	0.000588581	PREDICTED: UPF0326 protein At4g17486 [Vitis vinifera]
Unigene0024659	1129	10.3353	22.2824	-1.10832	down	4.32378e-05	0.000588381	serine protease [Arabidopsis thaliana] >gi|330253598|gb|AEC08692.1| serine protease [Arabidopsis thaliana]
Unigene0027398	2489	111.12	239.462	-1.10768	down	1.95399e-13	1.19149e-11	JMS10C05.2 [Jatropha curcas]
Unigene0049476	1652	43.3343	93.3765	-1.10755	down	1.95399e-13	1.19331e-11	PREDICTED: MATE efflux family protein 5 [Vitis vinifera]
Unigene0032529	698	20.7835	44.7545	-1.10659	down	5.17986e-06	8.75593e-05	cysteine-rich protein precursor [Glycine max] >gi|223452302|gb|ACM89479.1| cysteine-rich protein [Glycine max]
Unigene0028781	1957	7.41282	15.9625	-1.10659	down	5.17986e-06	8.74855e-05	PREDICTED: CRS2-associated factor 1, chloroplastic [Vitis vinifera]
Unigene0048011	1133	12.804	27.5716	-1.10659	down	5.17986e-06	8.75224e-05	PREDICTED: cation/calcium exchanger 4 [Vitis vinifera]
Unigene0029682	1469	10.9488	23.5235	-1.10334	down	1.71505e-06	3.17947e-05	PREDICTED: probable S-acyltransferase At3g26935-like [Vitis vinifera]
Unigene0049203	2441	85.2693	182.902	-1.10097	down	0	0	PREDICTED: ATP-dependent zinc metalloprotease FTSH 2, chloroplastic-like [Vitis vinifera]
Unigene0004097	1851	7.66695	16.4286	-1.09948	down	7.7305e-06	0.000125639	PREDICTED: kinesin-like calmodulin-binding protein [Vitis vinifera]
Unigene0047386	1977	8.29494	17.7587	-1.09822	down	1.54852e-06	2.90843e-05	zinc ion binding / nucleic acid binding protein [Arabidopsis thaliana] >gi|109946627|gb|ABG48492.1| At2g24030 [Arabidopsis thaliana] >gi|330252427|gb|AEC07521.1| zinc ion binding / nucleic acid binding protein [Arabidopsis thaliana]
Unigene0025752	1320	217.651	465.354	-1.09631	down	0	0	PREDICTED: 1-aminocyclopropane-1-carboxylate oxidase homolog 4-like [Vitis vinifera]
Unigene0050351	2153	20.3604	43.5281	-1.09618	down	2.7267e-13	1.5429e-11	PREDICTED: uncharacterized membrane protein At1g16860-like [Glycine max]
Unigene0030453	2438	25.3535	54.2011	-1.09613	down	2.91988e-13	1.63832e-11	PREDICTED: BTB/POZ domain-containing protein At5g66560-like [Vitis vinifera]
Unigene0021452	892	53.3861	114.05	-1.09513	down	1.04361e-13	6.95659e-12	RecName: Full=1,2-dihydroxy-3-keto-5-methylthiopentene dioxygenase 1; AltName: Full=Acireductone dioxygenase (Fe(2+)-requiring) 1; Short=ARD 1; Short=Fe-ARD 1
Unigene0006077	747	83.1691	177.637	-1.09482	down	9.28146e-14	6.28098e-12	Os01g0219300 [Oryza sativa Japonica Group] >gi|113531950|dbj|BAF04333.1| Os01g0219300 [Oryza sativa Japonica Group]
Unigene0049966	1240	48.068	102.553	-1.09322	down	4.92494e-13	2.48492e-11	Glucose and ribitol dehydrogenase [Medicago truncatula] >gi|355480142|gb|AES61345.1| Glucose and ribitol dehydrogenase [Medicago truncatula]
Unigene0014373	1181	29.6408	63.2015	-1.09238	down	2.7165e-12	1.136e-10	PREDICTED: ocs element-binding factor 1-like [Vitis vinifera]
Unigene0022936	1715	8.09105	17.2478	-1.09201	down	1.15338e-05	0.00018092	Contains PF|00097 Zinc finger C3HC4 type and 4 WD40 PF|00400 (G beta) domains [Arabidopsis thaliana]
Unigene0050694	3446	4.66736	9.94764	-1.09175	down	2.30536e-06	4.17717e-05	PREDICTED: leucyl-tRNA synthetase-like [Glycine max]
Unigene0005995	1168	57.2413	121.893	-1.09048	down	3.4861e-14	2.6501e-12	Thioredoxin [Medicago truncatula] >gi|355499207|gb|AES80410.1| Thioredoxin [Medicago truncatula]
Unigene0044223	233	56.8473	121.02	-1.09008	down	1.90968e-05	0.00028515	--
Unigene0022270	1866	9.46439	20.1484	-1.09008	down	7.65176e-07	1.5289e-05	chloroplast ribulose-1,5-bisphosphate carboxylase/oxygenase activase large protein isoform [Acer rubrum]
Unigene0030632	838	18.4403	39.2569	-1.09008	down	3.80546e-06	6.57698e-05	PREDICTED: lecithin-cholesterol acyltransferase-like 1 [Vitis vinifera]
Unigene0048042	1419	20.8911	44.4187	-1.08828	down	1.50697e-10	5.04363e-09	ubiquitin carboxyl-terminal hydrolase-like protein [Arabidopsis thaliana] >gi|330254543|gb|AEC09637.1| ubiquitin carboxyl-terminal hydrolase-like protein [Arabidopsis thaliana]
Unigene0048181	1571	8.02972	17.069	-1.08796	down	3.16528e-05	0.000444782	PREDICTED: probable beta-1,4-xylosyltransferase IRX9H-like [Vitis vinifera]
Unigene0030165	1866	11.9995	25.4818	-1.08649	down	2.84848e-08	7.19974e-07	PREDICTED: probable protein phosphatase 2C 73-like [Glycine max]
Unigene0030304	1427	34.034	72.2601	-1.08622	down	3.2152e-13	1.77177e-11	PREDICTED: dolichyl-diphosphooligosaccharide--protein glycosyltransferase subunit 1 [Vitis vinifera]
Unigene0046959	1020	25.6622	54.4765	-1.08599	down	1.96056e-09	5.80518e-08	PREDICTED: 17.9 kDa class II heat shock protein isoform 1 [Vitis vinifera] >gi|225429612|ref|XP_002280657.1| PREDICTED: 17.9 kDa class II heat shock protein isoform 2 [Vitis vinifera]
Unigene0016359	1234	15.845	33.6039	-1.0846	down	2.29932e-07	5.01718e-06	PREDICTED: probable protein phosphatase 2C 25-like [Vitis vinifera]
Unigene0027977	1710	13.2786	28.1298	-1.08299	down	2.5714e-08	6.54482e-07	PREDICTED: ATP-citrate synthase alpha chain protein 1 [Vitis vinifera]
Unigene0016326	898	37.9283	80.3485	-1.08299	down	8.608e-12	3.3159e-10	cytochrome b5 isoform Cb5-C [Vernicia fordii]
Unigene0022254	2173	7.69188	16.2841	-1.08206	down	1.87455e-06	3.45438e-05	Kelch-like protein diablo [Medicago truncatula] >gi|355510734|gb|AES91876.1| Kelch-like protein diablo [Medicago truncatula]
Unigene0046782	2106	6.88836	14.5706	-1.08083	down	9.36406e-06	0.000149638	PREDICTED: peptidylprolyl isomerase domain and WD repeat-containing protein 1-like [Glycine max]
Unigene0033175	2536	12.6843	26.8163	-1.08007	down	3.74582e-11	1.34467e-09	cellulose synthase-like protein [Populus tomentosa]
Unigene0030284	1622	76.0225	160.722	-1.08007	down	1.11466e-12	5.04584e-11	homeobox-leucine zipper protein [Medicago sativa]
Unigene0050473	928	24.1283	50.9403	-1.07808	down	3.808e-08	9.42286e-07	PREDICTED: lysine-rich arabinogalactan protein 17 [Vitis vinifera]
Unigene0028092	2073	10.8013	22.804	-1.07808	down	3.808e-08	9.41704e-07	armadillo [Phaseolus vulgaris]
Unigene0032455	3226	29.2296	61.6995	-1.07783	down	7.65832e-13	3.60526e-11	transport inhibitor response protein [Prunus persica]
Unigene0026645	1610	11.5569	24.3824	-1.07708	down	5.61278e-07	1.15194e-05	Glycoprotein-like protein [Medicago truncatula] >gi|355509726|gb|AES90868.1| Glycoprotein-like protein [Medicago truncatula]
Unigene0009294	1203	11.0103	23.2097	-1.07587	down	2.56494e-05	0.0003687	nucleic acid binding protein [Cucumis melo subsp. melo]
Unigene0049618	1876	7.06046	14.8834	-1.07587	down	2.56494e-05	0.000368832	EMB1967 [Arabidopsis lyrata subsp. lyrata] >gi|297323809|gb|EFH54230.1| EMB1967 [Arabidopsis lyrata subsp. lyrata]
Unigene0032886	1578	9.99262	21.0227	-1.07301	down	4.59672e-06	7.81969e-05	JHL07K02.9 [Jatropha curcas]
Unigene0025900	1065	13.3254	28.0342	-1.07301	down	1.39426e-05	0.000213766	endo-beta-mannanase [Malus x domestica]
Unigene0035786	274	46.039	96.8577	-1.07301	down	4.2517e-05	0.000581138	--
Unigene0024924	1801	102.788	215.97	-1.07117	down	0	0	PREDICTED: pleiotropic drug resistance protein 1-like [Vitis vinifera]
Unigene0029714	2061	30.1443	63.3108	-1.07057	down	9.28146e-14	6.2916e-12	Peroxisomal membrane 22 kDa (Mpv17/PMP22) family protein [Arabidopsis thaliana] >gi|14326545|gb|AAK60317.1|AF385726_1 At1g52870/F14G24_14 [Arabidopsis thaliana] >gi|25090145|gb|AAN72239.1| At1g52870/F14G24_14 [Arabidopsis thaliana] >gi|332194741|gb|AEE32862.1| Peroxisomal membrane 22 kDa (Mpv17/PMP22) family protein [Arabidopsis thaliana]
Unigene0048112	1383	10.9455	22.9874	-1.0705	down	7.5907e-06	0.000123617	ESTs gb|AA042581 and gb|H36253 come from this gene [Arabidopsis thaliana] >gi|48310110|gb|AAT41755.1| At1g47410 [Arabidopsis thaliana] >gi|52218788|gb|AAU29464.1| At1g47410 [Arabidopsis thaliana]
Unigene0047405	1513	7.92065	16.6271	-1.06984	down	7.05598e-05	0.000914515	PREDICTED: U-box domain-containing protein 33-like [Vitis vinifera]
Unigene0025792	1911	39.7716	83.4697	-1.06951	down	4.36984e-13	2.27949e-11	PREDICTED: UDP-glycosyltransferase 74E2-like [Vitis vinifera]
Unigene0017326	945	20.357	42.7105	-1.06906	down	4.55812e-07	9.5108e-06	80C09_19, related [Medicago truncatula]
Unigene0022466	2140	8.2526	17.3103	-1.06871	down	1.37096e-06	2.59931e-05	DNAJ heat shock N-terminal domain-containing protein [Arabidopsis lyrata subsp. lyrata] >gi|297328434|gb|EFH58853.1| DNAJ heat shock N-terminal domain-containing protein [Arabidopsis lyrata subsp. lyrata]
Unigene0023155	1544	8.37438	17.5466	-1.06713	down	3.82284e-05	0.000527378	Saccharopine dehydrogenase [Arabidopsis thaliana] >gi|14517416|gb|AAK62598.1| At1g50450/F11F12_20 [Arabidopsis thaliana] >gi|20453277|gb|AAM19877.1| At1g50450/F11F12_20 [Arabidopsis thaliana] >gi|332194431|gb|AEE32552.1| Saccharopine dehydrogenase [Arabidopsis thaliana]
Unigene0022984	1778	8.69122	18.1915	-1.06563	down	6.83066e-06	0.000112382	PREDICTED: D-glycerate 3-kinase, chloroplastic [Vitis vinifera]
Unigene0030585	1991	29.9369	62.6208	-1.06472	down	4.92494e-13	2.4818e-11	PREDICTED: probable nitrite transporter At1g68570-like [Glycine max]
Unigene0032728	2421	5.08026	10.6194	-1.06373	down	6.34038e-05	0.000831723	sugar transporter [Citrus unshiu]
Unigene0050005	1789	9.16662	19.1613	-1.06373	down	3.72436e-06	6.45073e-05	PREDICTED: ubiquitin carboxyl-terminal hydrolase 22-like [Vitis vinifera]
Unigene0030551	1999	6.15273	12.8613	-1.06373	down	6.34038e-05	0.000831996	PREDICTED: BTB/POZ domain-containing protein At3g50780 [Vitis vinifera]
Unigene0034193	1717	13.4082	28.0151	-1.0631	down	4.12848e-08	1.01345e-06	transducin/WD-40 repeat-containing protein [Arabidopsis thaliana] >gi|332640951|gb|AEE74472.1| transducin/WD-40 repeat-containing protein [Arabidopsis thaliana]
Unigene0029295	2707	20.9701	43.8109	-1.06296	down	4.6585e-13	2.39268e-11	PREDICTED: cellulose synthase A catalytic subunit 3 [UDP-forming]-like [Vitis vinifera]
Unigene0028544	1981	19.1035	39.9112	-1.06296	down	1.88605e-12	8.10716e-11	transcriptional repressor [Arabidopsis lyrata subsp. lyrata] >gi|297313810|gb|EFH44233.1| transcriptional repressor [Arabidopsis lyrata subsp. lyrata]
Unigene0025229	1372	10.8034	22.5672	-1.06274	down	1.12836e-05	0.000177411	PREDICTED: protein YIPF1 homolog [Glycine max]
Unigene0050579	1943	17.0425	35.5697	-1.06152	down	4.88634e-11	1.73083e-09	Rho GTPase-activating protein [Medicago truncatula] >gi|355518584|gb|AET00208.1| Rho GTPase-activating protein [Medicago truncatula]
Unigene0020533	837	23.7373	49.5427	-1.06152	down	3.69758e-07	7.81289e-06	dirigent-like protein 2 [Gossypium hirsutum]
Unigene0026236	533	142.596	297.195	-1.05948	down	4.36984e-13	2.27652e-11	Drm3 [Medicago truncatula] >gi|355501243|gb|AES82446.1| Drm3 [Medicago truncatula]
Unigene0031648	2031	13.1985	27.4951	-1.0588	down	3.77832e-09	1.07125e-07	Elongation factor Ts [Medicago truncatula] >gi|355495669|gb|AES76872.1| Elongation factor Ts [Medicago truncatula]
Unigene0032338	1828	31.2262	65.0288	-1.05832	down	2.9754e-13	1.66017e-11	TCP4 [Citrus trifoliata]
Unigene0050797	759	19.9442	41.5218	-1.0579	down	1.01457e-05	0.000161421	PREDICTED: protein ABCI7, chloroplastic-like [Vitis vinifera]
Unigene0017100	995	12.6781	26.3945	-1.0579	down	5.69518e-05	0.000757504	leucine-rich repeat transmembrane protein [Populus trichocarpa] >gi|222843413|gb|EEE80960.1| leucine-rich repeat transmembrane protein [Populus trichocarpa]
Unigene0024344	1787	16.589	34.498	-1.05629	down	6.3198e-10	1.99514e-08	PREDICTED: hippocampus abundant transcript 1 protein [Vitis vinifera]
Unigene0007262	2152	22.5681	46.8883	-1.05494	down	3.23964e-13	1.78278e-11	sterol regulatory element-binding protein site 2 protease [Cucumis melo subsp. melo]
Unigene0010748	884	194.786	404.665	-1.05484	down	8.8951e-13	4.09604e-11	bZIP transcription factor [Prunus persica]
Unigene0049601	1517	28.6886	59.5903	-1.0546	down	3.50164e-13	1.90601e-11	PREDICTED: auxin-responsive protein IAA27 isoform 1 [Vitis vinifera]
Unigene0012221	332	502.498	1043.34	-1.05402	down	9.81438e-14	6.59704e-12	polyubiquitin [Bathycoccus prasinos]
Unigene0014453	1275	23.4979	48.785	-1.0539	down	5.69646e-10	1.80404e-08	src2 protein [Glycine max] >gi|2055230|dbj|BAA19769.1| SRC2 [Glycine max]
Unigene0044191	1335	13.4651	27.9554	-1.0539	down	1.64579e-06	3.06099e-05	Os12g0152100 [Oryza sativa Japonica Group] >gi|255670058|dbj|BAF29192.2| Os12g0152100 [Oryza sativa Japonica Group]
Unigene0030646	1475	10.4766	21.741	-1.05325	down	9.11984e-06	0.000146144	PREDICTED: ubiquitin-associated domain-containing protein 2 isoform 1 [Vitis vinifera]
Unigene0028006	1410	23.2611	48.2314	-1.05205	down	9.55902e-11	3.27031e-09	PREDICTED: lanC-like protein 2 [Vitis vinifera]
Unigene0032046	2730	32.4609	67.2386	-1.05059	down	0	0	NADPH:cytochrome P450 reductase [Gossypium hirsutum]
Unigene0030118	1370	12.8909	26.6359	-1.04702	down	2.43638e-06	4.3947e-05	PREDICTED: protein tas [Vitis vinifera]
Unigene0049121	1323	42.192	87.1344	-1.04627	down	1.77636e-14	1.40641e-12	PREDICTED: protein KIAA0664 homolog [Glycine max]
Unigene0032418	798	17.7839	36.7212	-1.04604	down	2.48978e-05	0.000359055	GTP-binding family protein [Carica papaya]
Unigene0017365	1292	26.1179	53.9202	-1.04579	down	6.99398e-11	2.42381e-09	RecName: Full=Probable caffeoyl-CoA O-methyltransferase At4g26220; AltName: Full=Trans-caffeoyl-CoA 3-O-methyltransferase; Short=CCoAMT; Short=CCoAOMT
Unigene0020819	1727	11.3218	23.3708	-1.0456	down	7.2775e-07	1.46141e-05	Thioredoxin fold [Medicago truncatula]
Unigene0020898	1617	15.4075	31.7992	-1.04535	down	2.20146e-08	5.6499e-07	PREDICTED: protein ABIL1-like [Glycine max]
Unigene0024582	1823	8.82267	18.1973	-1.04444	down	7.36262e-06	0.000120294	Sulfite exporter TauE/SafE family protein [Arabidopsis thaliana] >gi|18700129|gb|AAL77676.1| At2g36630/F1O11.26 [Arabidopsis thaliana] >gi|22137236|gb|AAM91463.1| At2g36630/F1O11.26 [Arabidopsis thaliana] >gi|330254181|gb|AEC09275.1| Sulfite exporter TauE/SafE family protein [Arabidopsis thaliana]
Unigene0026210	1279	12.5752	25.9373	-1.04444	down	7.36262e-06	0.000120245	CONSTANS-like zinc finger protein [Medicago truncatula] >gi|355497281|gb|AES78484.1| CONSTANS-like zinc finger protein [Medicago truncatula]
Unigene0027381	1385	28.4627	58.6828	-1.04386	down	2.11298e-12	8.96718e-11	alcohol acyl transferase [Citrus sinensis]
Unigene0021273	995	104.594	215.602	-1.04357	down	5.7998e-13	2.86147e-11	methionine synthase [Carica papaya]
Unigene0026095	1277	20.4976	42.2141	-1.04227	down	1.08926e-08	2.90725e-07	ABA responsive element binding factor [Citrus trifoliata]
Unigene0028599	475	28.549	58.7816	-1.04192	down	4.11928e-05	0.00056516	formin-like protein 1 [Arabidopsis thaliana] >gi|75274615|sp|Q9SE97.1|FH1_ARATH RecName: Full=Formin-like protein 1; Short=AtFH1; Short=AtFORMIN-8; Flags: Precursor >gi|6503010|gb|AAF14548.1| formin-like protein AHF1 [Arabidopsis thaliana] >gi|9279730|dbj|BAB01320.1| formin-like protein [Arabidopsis thaliana] >gi|332643496|gb|AEE77017.1| formin-like protein 1 [Arabidopsis thaliana]
Unigene0034994	1443	38.9018	80.0799	-1.0416	down	2.2915e-13	1.36003e-11	phosphoinositide-specific phospholipase C [Populus tomentosa]
Unigene0011336	763	57.0389	117.391	-1.0413	down	4.45644e-13	2.30962e-11	HSP18.1A [Citrullus lanatus]
Unigene0034190	1761	34.7423	71.4275	-1.03979	down	7.13874e-13	3.40873e-11	transducin/WD-40 repeat-containing protein [Arabidopsis thaliana] >gi|332640951|gb|AEE74472.1| transducin/WD-40 repeat-containing protein [Arabidopsis thaliana]
Unigene0048445	3764	11.6461	23.9432	-1.03976	down	4.2033e-13	2.20988e-11	At5g26850 [Arabidopsis thaliana]
Unigene0030029	1412	89.1158	183.059	-1.03855	down	0	0	PREDICTED: quinone oxidoreductase-like protein At1g23740, chloroplastic-like [Glycine max]
Unigene0026270	606	22.8979	46.987	-1.03705	down	3.69548e-05	0.00051104	PREDICTED: uncharacterized hydrolase yugF-like [Glycine max]
Unigene0050865	1536	10.2659	21.0576	-1.03648	down	1.0905e-05	0.000171998	PREDICTED: alcohol dehydrogenase-like 6-like [Glycine max]
Unigene0018568	1315	17.0274	34.8976	-1.03527	down	1.58656e-07	3.541e-06	PREDICTED: 1-aminocyclopropane-1-carboxylate oxidase homolog 1-like [Glycine max]
Unigene0028190	1807	27.575	56.4523	-1.03367	down	1.35003e-13	8.68138e-12	PREDICTED: auxin-responsive protein IAA27-like isoform 1 [Vitis vinifera]
Unigene0024918	1312	13.7012	28.0241	-1.03237	down	2.90748e-06	5.17227e-05	adenine nucleotide alpha hydrolases-domain containing protein kinase [Arabidopsis thaliana] >gi|332197836|gb|AEE35957.1| adenine nucleotide alpha hydrolases-domain containing protein kinase [Arabidopsis thaliana]
Unigene0027973	1811	21.4192	43.8104	-1.03237	down	5.66436e-12	2.25348e-10	PREDICTED: probable glutamate carboxypeptidase 2-like isoform 1 [Vitis vinifera]
Unigene0021115	1568	8.44733	17.278	-1.03237	down	6.11606e-05	0.000806257	Upstream activation factor subunit UAF30 [Medicago truncatula] >gi|355489240|gb|AES70443.1| Upstream activation factor subunit UAF30 [Medicago truncatula]
Unigene0006481	790	16.7664	34.2936	-1.03237	down	6.11606e-05	0.000805992	PREDICTED: glycine cleavage system H protein, mitochondrial isoform 1 [Vitis vinifera]
Unigene0029389	1942	7.30768	14.947	-1.03237	down	3.31444e-05	0.000464277	copper P1B-ATPase [Glycine max]
Unigene0021311	1677	16.9249	34.6178	-1.03237	down	3.92654e-09	1.11013e-07	PREDICTED: AT-rich interactive domain-containing protein 4 [Vitis vinifera]
Unigene0030352	1947	7.28892	14.9086	-1.03237	down	3.31444e-05	0.000464114	PREDICTED: pentatricopeptide repeat-containing protein At2g30100, chloroplastic [Vitis vinifera]
Unigene0017280	1184	29.0329	59.3056	-1.03048	down	9.91554e-11	3.38361e-09	PREDICTED: transcription factor bHLH93-like [Vitis vinifera]
Unigene0005992	983	33.0446	67.4949	-1.03037	down	3.25664e-10	1.05556e-08	PREDICTED: CBS domain-containing protein CBSX6 [Vitis vinifera]
Unigene0047770	1938	14.8083	30.241	-1.0301	down	3.53156e-09	1.00627e-07	Protein PNS1 [Medicago truncatula] >gi|355488498|gb|AES69701.1| Protein PNS1 [Medicago truncatula]
Unigene0034936	1002	24.8643	50.7649	-1.02976	down	3.86132e-08	9.52538e-07	PREDICTED: proline-rich receptor-like protein kinase PERK10-like [Vitis vinifera]
Unigene0029142	1572	45.7403	93.3804	-1.02965	down	3.31734e-13	1.81805e-11	RNA binding protein [Arabidopsis thaliana] >gi|75313128|sp|Q9SA52.1|CP41B_ARATH RecName: Full=Chloroplast stem-loop binding protein of 41 kDa b, chloroplastic; Short=CSP41-b; AltName: Full=Heteroglycan-interacting protein 1.3; AltName: Full=Protein CHLOROPLAST RNA BINDING; AltName: Full=Protein Gb5f; Flags: Precursor >gi|11762234|gb|AAG40395.1|AF325043_1 At1g09340 [Arabidopsis thaliana] >gi|16226…
Unigene0012991	1964	9.31328	19.0023	-1.02881	down	2.61034e-06	4.68738e-05	Os02g0684300 [Oryza sativa Japonica Group] >gi|113537291|dbj|BAF09674.1| Os02g0684300 [Oryza sativa Japonica Group]
Unigene0024612	1294	11.942	24.3548	-1.02816	down	1.61422e-05	0.000244772	RNA exonuclease [Medicago truncatula] >gi|358344695|ref|XP_003636423.1| RNA exonuclease [Medicago truncatula] >gi|355486672|gb|AES67875.1| RNA exonuclease [Medicago truncatula] >gi|355502358|gb|AES83561.1| RNA exonuclease [Medicago truncatula]
Unigene0043699	269	53.9289	109.963	-1.02788	down	2.97196e-05	0.000421163	--
Unigene0023908	1977	6.85927	13.9832	-1.02757	down	5.4818e-05	0.000731552	Os05g0557500 [Oryza sativa Japonica Group] >gi|113579840|dbj|BAF18203.1| Os05g0557500 [Oryza sativa Japonica Group]
Unigene0017915	2824	4.80198	9.78924	-1.02757	down	5.4818e-05	0.000731308	nucleobase ascorbate transporter [Populus trichocarpa] >gi|222850061|gb|EEE87608.1| nucleobase ascorbate transporter [Populus trichocarpa]
Unigene0031664	5372	8.68845	17.7026	-1.02679	down	1.41442e-13	8.98014e-12	PREDICTED: dedicator of cytokinesis protein 11 [Vitis vinifera]
Unigene0050683	5066	27.6398	56.3155	-1.02679	down	1.28209e-12	5.71334e-11	PREDICTED: ethylene-insensitive protein 2-like [Vitis vinifera]
Unigene0048140	1103	49.7497	101.256	-1.02524	down	2.4225e-13	1.42302e-11	RecName: Full=Cyclin-dependent protein kinase inhibitor SMR3; AltName: Full=Protein SIAMESE-RELATED 3
Unigene0048657	3167	36.446	74.1094	-1.0239	down	0	0	PREDICTED: potassium channel AKT2/3-like [Vitis vinifera]
Unigene0025579	1820	8.14409	16.5565	-1.02357	down	2.66428e-05	0.000381338	PREDICTED: protein DAMAGED DNA-BINDING 2 [Vitis vinifera]
Unigene0046776	1629	12.7773	25.9647	-1.02297	down	6.28634e-07	1.27904e-05	PREDICTED: protein EXECUTER 1, chloroplastic [Vitis vinifera]
Unigene0016475	1082	12.8245	26.0607	-1.02297	down	4.91216e-05	0.000660372	PREDICTED: probable chlorophyll(ide) b reductase NYC1, chloroplastic [Vitis vinifera]
Unigene0032422	1131	21.1918	43.0193	-1.02148	down	9.29398e-08	2.14974e-06	PREDICTED: receptor-like protein kinase HSL1-like [Glycine max]
Unigene0009641	1967	8.17678	16.5841	-1.02019	down	1.29801e-05	0.000201164	expressed protein [Oryza sativa Japonica Group]
Unigene0035128	1378	11.6718	23.6726	-1.02019	down	1.29801e-05	0.000201086	type-b response regulator [Populus trichocarpa] >gi|222864892|gb|EEF02023.1| type-b response regulator [Populus trichocarpa]
Unigene0022442	1084	144.01	291.75	-1.01856	down	6.03518e-13	2.95938e-11	F28K19.24 [Arabidopsis thaliana]
Unigene0025153	1508	18.8216	38.1308	-1.01856	down	6.84306e-09	1.879e-07	PREDICTED: 5'-adenylylsulfate reductase-like 4 isoform 1 [Vitis vinifera]
Unigene0028732	1659	54.177	109.479	-1.01491	down	7.50066e-13	3.55191e-11	glyceraldehyde-3-phosphate dehydrogenase B [Pyrus x bretschneideri]
Unigene0050988	2925	6.36125	12.8537	-1.0148	down	3.09958e-06	5.45586e-05	chloride channel protein [Citrus trifoliata]
Unigene0051083	1059	13.6987	27.6709	-1.01433	down	3.94184e-05	0.000542674	Vacuolar-processing enzyme precursor [Ricinus communis] >gi|1351409|sp|P49042.1|VPE_RICCO RecName: Full=Vacuolar-processing enzyme; Short=VPE; Flags: Precursor >gi|471162|dbj|BAA04225.1| precursor of vacuolar processing enzyme [Ricinus communis] >gi|223549476|gb|EEF50964.1| Vacuolar-processing enzyme precursor [Ricinus communis]
Unigene0049893	3059	10.2064	20.6048	-1.01351	down	1.50548e-09	4.54847e-08	Protein kinase-like protein [Medicago truncatula] >gi|355511215|gb|AES92357.1| Protein kinase-like protein [Medicago truncatula]
Unigene0049433	1705	9.8032	19.781	-1.01279	down	1.04295e-05	0.000165608	PREDICTED: UDP-glycosyltransferase 71C4-like [Vitis vinifera]
Unigene0023108	1631	12.1816	24.5769	-1.01261	down	1.51856e-06	2.85752e-05	PREDICTED: UDP-glycosyltransferase 91C1-like [Vitis vinifera]
Unigene0034580	3143	9.03056	18.207	-1.01161	down	9.0152e-09	2.43538e-07	PREDICTED: inactive protein kinase SELMODRAFT_444075 isoform 2 [Vitis vinifera]
Unigene0023226	1225	12.8721	25.9523	-1.01161	down	1.91721e-05	0.000285954	PREDICTED: F-box/kelch-repeat protein At1g55270-like [Vitis vinifera]
Unigene0016098	557	176.085	354.866	-1.01101	down	1.54099e-13	9.70678e-12	RecName: Full=Catalase isozyme 1
Unigene0050369	747	28.2859	56.992	-1.01067	down	7.45076e-07	1.49396e-05	PREDICTED: exosome component 10-like [Vitis vinifera]
Unigene0027254	993	78.7624	158.686	-1.0106	down	3.11972e-13	1.72627e-11	Pheophorbide a oxygenase [Medicago truncatula] >gi|355523748|gb|AET04202.1| Pheophorbide a oxygenase [Medicago truncatula]
Unigene0032334	1783	13.7962	27.7533	-1.00839	down	9.87984e-08	2.27999e-06	AT-hook motif nuclear-localized protein 1 [Arabidopsis thaliana] >gi|17979485|gb|AAL50079.1| AT4g12080/F16J13_150 [Arabidopsis thaliana] >gi|23506149|gb|AAN31086.1| At4g12080/F16J13_150 [Arabidopsis thaliana] >gi|118420990|dbj|BAF37220.1| AT-hook motif nuclear localized protein 1 [Arabidopsis thaliana] >gi|332657694|gb|AEE83094.1| AT-hook motif nuclear-localized protein 1 [Arabidopsis thaliana]
Unigene0033614	2320	41.0521	82.5769	-1.00828	down	7.30748e-13	3.47274e-11	AT1G70100 [Arabidopsis thaliana]
Unigene0034430	226	118.612	238.528	-1.00792	down	2.67604e-08	6.79819e-07	--
Unigene0013791	1187	31.6164	63.5807	-1.00792	down	4.50244e-11	1.6005e-09	chitinase III [Vitis vinifera]
Unigene0047841	2210	8.2766	16.6369	-1.00728	down	4.56572e-06	7.78017e-05	PREDICTED: protein argonaute 7-like [Vitis vinifera]
Unigene0034191	408	53.3341	107.056	-1.00523	down	5.99436e-07	1.22399e-05	transducin/WD-40 repeat-containing protein [Arabidopsis thaliana] >gi|332640951|gb|AEE74472.1| transducin/WD-40 repeat-containing protein [Arabidopsis thaliana]
Unigene0050355	1837	11.8456	23.7772	-1.00523	down	5.99436e-07	1.22461e-05	phytase [Glycine max]
Unigene0050514	1336	49.8072	99.9434	-1.00476	down	3.50164e-13	1.90343e-11	carotenoid beta-ring hydroxylase [Citrus sinensis]
Unigene0025324	1318	75.3723	151.228	-1.00462	down	6.80566e-13	3.26916e-11	CM0216.530.nc [Lotus japonicus]
Unigene0010925	926	175.053	351.083	-1.00402	down	4.72066e-13	2.4215e-11	photosystem II core complex proteins psbY, chloroplast precursor [Ricinus communis] >gi|223546085|gb|EEF47588.1| photosystem II core complex proteins psbY, chloroplast precursor [Ricinus communis]
Unigene0048302	1322	15.7445	31.5761	-1.00399	down	1.09516e-06	2.11852e-05	PREDICTED: cleavage and polyadenylation specificity factor subunit 3-I-like [Vitis vinifera]
Unigene0050741	2182	11.5625	23.1851	-1.00375	down	7.95586e-08	1.85847e-06	PREDICTED: 3beta-hydroxysteroid-dehydrogenase/decarboxylase isoform 2-like [Vitis vinifera]
Unigene0033763	3006	8.07827	16.1859	-1.00262	down	1.4493e-07	3.25276e-06	PREDICTED: protein SUPPRESSOR OF npr1-1, CONSTITUTIVE 1-like [Vitis vinifera]
Unigene0027252	980	28.3187	56.7001	-1.0016	down	1.93507e-08	5.01767e-07	PREDICTED: protochlorophyllide-dependent translocon component 52, chloroplastic-like [Vitis vinifera]
Unigene0033144	1454	19.0869	38.216	-1.0016	down	1.93507e-08	5.02092e-07	PREDICTED: protein NAP1-like [Vitis vinifera]
Unigene0050344	1448	72.0901	144.333	-1.00153	down	6.66134e-15	5.49108e-13	PREDICTED: sedoheptulose-1,7-bisphosphatase, chloroplastic [Vitis vinifera]
Unigene0032821	1110	17.0469	34.1202	-1.00112	down	3.66664e-06	6.359e-05	PREDICTED: DNA polymerase epsilon subunit 2-like [Vitis vinifera]
