# Supplementary material for: Transcriptomic analysis of Litchi chinensis pericarp during maturation with a focus on chlorophyll degradation and flavonoid biosynthesis
Source: BMC Genomics. 2015 Mar 21;16(1):225. doi: 10.1186/s12864-015-1433-4 (PMC4376514; doi:10.1186/s12864-015-1433-4)
Supplement: Additional file 7: — Differentially expressed genes (DEGs) between the red and yellow libraries. RPKM, Reads Per Kb per Million reads; P-value, p value for hypothesis testing; and FDR: false discovery rate. We used FDR ≤ 0.001 and the absolute value of log2 Ratio ≥ 1 as the thresholds to judge the significance of gene expression differences. [file 12864_2015_1433_MOESM7_ESM.xlsx]

## Sheet: hong-VS-huang.GeneDiffExpFilter
GeneID	Gene_length	red-RPKM	yellow-RPKM	log2 Ratio(red/yellow)	Up-Down-Regulation(red/yellow)	P-value	FDR	Description
Unigene0042576	283	0.001	26.7449	-14.707	down	1.77139e-09	5.51671e-08	--
Unigene0015518	895	0.001	19.0277	-14.2158	down	0	0	lipoxygenase [Citrus jambhiri]
Unigene0012892	333	0.001	18.941	-14.2092	down	4.9745e-08	1.31795e-06	myb-like transcription factor 1 [Gossypium hirsutum]
Unigene0035265	239	0.001	17.1539	-14.0662	down	1.70415e-05	0.00030622	--
Unigene0005292	242	0.001	16.9412	-14.0482	down	1.70415e-05	0.000306361	--
Unigene0007692	347	0.001	16.3591	-13.9978	down	2.63612e-07	6.37971e-06	PR-4 type protein [Vitis vinifera] >gi|295814499|gb|ADG35965.1| pathogenesis-related protein 4 [Vitis hybrid cultivar]
Unigene0015098	263	0.001	14.3894	-13.8127	down	3.923e-05	0.000651047	--
Unigene0042338	358	0.001	14.0946	-13.7829	down	1.39696e-06	3.03497e-05	PREDICTED: cellulose synthase-like protein G2-like [Vitis vinifera]
Unigene0043653	406	0.001	13.205	-13.6888	down	6.0684e-07	1.39151e-05	lectin [Musa acuminata AAA Group]
Unigene0025832	327	0.001	12.5375	-13.614	down	1.70415e-05	0.000306645	cytochrome P450 [Populus trichocarpa] >gi|222852911|gb|EEE90458.1| cytochrome P450 [Populus trichocarpa]
Unigene0011519	504	0.001	12.5146	-13.6113	down	4.9745e-08	1.31706e-06	--
Unigene0006266	517	0.001	7.92993	-12.9531	down	1.70415e-05	0.000306503	--
Unigene0044931	515	0.001	7.34836	-12.8432	down	3.923e-05	0.000650769	conserved hypothetical protein [Ricinus communis] >gi|223531862|gb|EEF33679.1| conserved hypothetical protein [Ricinus communis]
Unigene0045485	708	0.001	6.68151	-12.706	down	3.21582e-06	6.58185e-05	PREDICTED: pentatricopeptide repeat-containing protein At3g58590-like [Vitis vinifera]
Unigene0015407	915	0.001	5.16995	-12.3359	down	3.21582e-06	6.57838e-05	PREDICTED: cysteine-rich repeat secretory protein 38-like [Vitis vinifera]
Unigene0030206	831	10.7845	526.75	-5.61009	down	5.3133e-12	2.10727e-10	mannose/glucose-specific lectin [Litchi chinensis]
Unigene0030028	1393	35.8192	1675.77	-5.54795	down	9.85878e-14	4.90629e-12	glucanase [Litchi chinensis]
Unigene0024362	1486	1.46698	43.7185	-4.89732	down	8.6579e-06	0.000165116	progesterone 5beta reductase-B [Nicotiana tabacum]
Unigene0020884	1299	5.22094	98.8102	-4.24228	down	5.52318e-10	1.7979e-08	AT4g32480/F8B4_180 [Arabidopsis thaliana] >gi|16974485|gb|AAL31246.1| AT4g32480/F8B4_180 [Arabidopsis thaliana]
Unigene0034997	999	7.2737	116.171	-3.99742	down	1.93374e-10	6.60446e-09	PREDICTED: 8-hydroxyquercetin 8-O-methyltransferase [Vitis vinifera]
Unigene0010430	504	2.40292	38.1694	-3.98956	down	5.01156e-05	0.000812278	bifunctional inhibitor/lipid-transfer protein/seed storage 2S albumin-like protein [Arabidopsis thaliana] >gi|30693968|ref|NP_850700.1| bifunctional inhibitor/lipid-transfer protein/seed storage 2S albumin-like protein [Arabidopsis thaliana] >gi|30102818|gb|AAP21327.1| At3g53980 [Arabidopsis thaliana] >gi|332645646|gb|AEE79167.1| bifunctional inhibitor/lipid-transfer protein/seed storage 2S album…
Unigene0027736	1130	41.5837	646.363	-3.95826	down	3.79474e-13	1.74751e-11	peroxidase precursor [Quercus suber]
Unigene0020404	2057	1.17751	17.1712	-3.86618	down	5.40528e-06	0.000107133	PREDICTED: sugar transporter ERD6-like 16-like [Vitis vinifera]
Unigene0012799	1105	1.97278	27.113	-3.78068	down	8.6579e-06	0.000165035	PREDICTED: probable pectate lyase 15 [Vitis vinifera]
Unigene0018629	919	1.58138	20.5898	-3.70268	down	3.31686e-05	0.000560506	gibberellin-regulated protein [Populus tomentosa] >gi|407260789|gb|AFT92013.1| gibberellin-regulated protein [Populus tomentosa]
Unigene0044292	1098	35.9571	442.031	-3.6198	down	8.57092e-14	4.29286e-12	vegetative storage protein [Litchi chinensis]
Unigene0026377	2301	8.10538	98.4066	-3.6018	down	0	0	beta xylosidase [Fragaria x ananassa]
Unigene0020909	1461	62.8331	751.182	-3.57957	down	0	0	beta-1,3-glucanase [Hevea brasiliensis]
Unigene0018721	1876	3.35691	37.6558	-3.48766	down	1.5782e-09	4.94677e-08	sesquiterpene synthase [Toona sinensis]
Unigene0006696	560	9.51556	103.057	-3.43702	down	1.27769e-08	3.64076e-07	CBP20 [Nicotiana tabacum]
Unigene0044011	484	4.50398	47.5657	-3.40065	down	8.6579e-06	0.000164954	cold-regulated LTCOR12 [Jatropha curcas]
Unigene0033839	1301	117.29	1130.57	-3.26889	down	1.94733e-13	9.24139e-12	PREDICTED: beta-galactosidase-like [Glycine max]
Unigene0022812	1141	251.342	2413.48	-3.26339	down	0	0	vegetative storage protein [Litchi chinensis]
Unigene0033838	1865	62.7289	582.034	-3.2139	down	0	0	beta-D-galactosidase [Mangifera indica]
Unigene0029335	1685	22.5683	208.872	-3.21025	down	0	0	PREDICTED: uncharacterized acetyltransferase At3g50280-like [Vitis vinifera]
Unigene0021422	1311	8.6835	77.6991	-3.16155	down	5.70654e-14	2.8993e-12	peroxidase [Populus alba x Populus tremula var. glandulosa]
Unigene0029321	2580	164.105	1400.57	-3.09333	down	5.84954e-12	2.30816e-10	laccase [Litchi chinensis]
Unigene0030624	1163	23.9507	199.036	-3.0549	down	0	0	chitinase [Euonymus europaeus]
Unigene0013847	801	1.81434	14.9612	-3.04371	down	3.31732e-05	0.00056034	PREDICTED: galactoside 2-alpha-L-fucosyltransferase-like [Vitis vinifera]
Unigene0014604	241	10.0504	82.4404	-3.0361	down	5.40528e-06	0.000107078	--
Unigene0022861	534	5.8966	47.246	-3.00224	down	1.25857e-06	2.74505e-05	conserved hypothetical protein [Ricinus communis] >gi|223544054|gb|EEF45580.1| conserved hypothetical protein [Ricinus communis]
Unigene0030625	959	6.56681	52.2871	-2.99319	down	1.5782e-09	4.94279e-08	RecName: Full=Acidic endochitinase WIN6.2B; Flags: Precursor >gi|1197373|emb|CAA42612.1| gwin6.2b [Populus trichocarpa]
Unigene0017462	1005	8.43532	65.8976	-2.96571	down	1.44522e-11	5.48014e-10	bZIP family transcription factor [Arabidopsis lyrata subsp. lyrata] >gi|297309818|gb|EFH40242.1| bZIP family transcription factor [Arabidopsis lyrata subsp. lyrata]
Unigene0050346	310	10.1574	79.3504	-2.96571	down	1.25857e-06	2.74351e-05	extensin (class I) [Solanum lycopersicum]
Unigene0005610	654	6.29609	48.7035	-2.9515	down	1.68377e-07	4.18435e-06	SAUR family protein [Populus trichocarpa] >gi|222833501|gb|EEE71978.1| SAUR family protein [Populus trichocarpa]
Unigene0040584	385	3.14564	23.7549	-2.9168	down	5.07008e-05	0.000820395	--
Unigene0022507	2032	20.86	157.063	-2.91253	down	2.1072e-13	9.95146e-12	PREDICTED: LOW QUALITY PROTEIN: cytochrome P450 71D10-like [Vitis vinifera]
Unigene0007375	555	3.49138	26.1385	-2.90431	down	1.37307e-05	0.000252565	PREDICTED: probable inositol oxygenase [Vitis vinifera]
Unigene0050828	839	6.92865	51.4962	-2.89382	down	4.49978e-09	1.35052e-07	--
Unigene0001661	325	3.72637	27.1701	-2.86618	down	5.12754e-05	0.000828657	--
Unigene0031894	567	2.9903	21.6919	-2.8588	down	2.15168e-05	0.000378413	PREDICTED: basic blue protein isoform 1 [Vitis vinifera] >gi|359486008|ref|XP_003633373.1| PREDICTED: basic blue protein isoform 2 [Vitis vinifera]
Unigene0034650	332	32.1007	228.926	-2.83421	down	2.84662e-13	1.32661e-11	vegetative storage protein [Litchi chinensis]
Unigene0050570	1098	1.10298	7.75493	-2.81371	down	5.24036e-05	0.000846186	PREDICTED: cytochrome P450 87A3-like [Vitis vinifera]
Unigene0040617	447	15.1723	106.533	-2.8118	down	5.52318e-10	1.7964e-08	polygalacturonase-inhibiting protein [Citrus jambhiri]
Unigene0026893	935	2.59053	17.8764	-2.78674	down	5.40532e-06	0.000107024	PREDICTED: cytochrome P450 716B2 [Vitis vinifera]
Unigene0024361	1402	43.3636	296.472	-2.77334	down	0	0	PREDICTED: basic 7S globulin-like [Vitis vinifera]
Unigene0029981	716	2.7063	18.4992	-2.77307	down	1.37345e-05	0.000252517	PREDICTED: isoflavone 2'-hydroxylase [Vitis vinifera]
Unigene0044122	598	3.64536	24.7864	-2.76541	down	8.6584e-06	0.000164883	--
Unigene0003086	321	6.03649	40.2805	-2.7383	down	1.37385e-05	0.00025235	PREDICTED: sulfotransferase 17-like [Brachypodium distachyon]
Unigene0005657	652	19.3177	128.178	-2.73016	down	7.72716e-14	3.88527e-12	At5g50335 [Arabidopsis thaliana]
Unigene0028964	247	74.5274	487.734	-2.71025	down	0	0	extensin (class I) [Solanum lycopersicum]
Unigene0008616	406	3.57952	23.303	-2.70268	down	3.42216e-05	0.000576546	--
Unigene0028284	531	3.19303	20.193	-2.66086	down	2.17558e-05	0.000382271	--
Unigene0050324	313	4.64308	28.2118	-2.60314	down	3.71056e-05	0.000621095	--
Unigene0048392	1289	135.858	813.251	-2.5816	down	0	0	vegetative storage protein [Litchi chinensis]
Unigene0016335	461	47.2869	281.847	-2.5754	down	0	0	PREDICTED: gibberellin-regulated protein 4 [Vitis vinifera]
Unigene0046734	565	333.955	1983.74	-2.5705	down	0	0	extensin-like protein [Vigna unguiculata]
Unigene0043609	722	3.35477	19.6558	-2.55067	down	5.41154e-06	0.000107093	--
Unigene0028966	207	1214.58	7011.2	-2.5292	down	0	0	extensin (class I) [Solanum lycopersicum]
Unigene0014169	631	2.687	15.4935	-2.52759	down	2.3257e-05	0.000405714	--
Unigene0010387	809	9.88018	56.5244	-2.51626	down	4.04266e-11	1.46164e-09	Inositol oxygenase [Medicago truncatula] >gi|355524698|gb|AET05152.1| Inositol oxygenase [Medicago truncatula]
Unigene0046866	345	278.02	1587.8	-2.51377	down	0	0	extensin (class I) [Solanum lycopersicum]
Unigene0028795	2171	5.80154	33.1201	-2.5132	down	7.72716e-14	3.88025e-12	PREDICTED: protein PHYTOCHROME KINASE SUBSTRATE 1-like [Glycine max]
Unigene0048071	958	8.84916	50.3666	-2.50885	down	1.44522e-11	5.4748e-10	expansin [Breonia chinensis] >gi|351630261|gb|AEQ55285.1| expansin [Breonia chinensis]
Unigene0023783	1402	3.97356	22.2691	-2.48654	down	7.58718e-09	2.22559e-07	PREDICTED: 1-aminocyclopropane-1-carboxylate oxidase homolog 1-like [Vitis vinifera]
Unigene0014873	691	177.367	993.11	-2.48522	down	4.84946e-13	2.19167e-11	tyrosine-rich hydroxyproline-rich glycoprotein, partial [Petroselinum crispum]
Unigene0041502	259	6.54633	36.529	-2.48028	down	2.48302e-05	0.000430069	--
Unigene0022706	375	5.16724	28.5933	-2.46821	down	1.45021e-05	0.000265498	--
Unigene0029627	1705	8.80779	47.7212	-2.43778	down	0	0	peroxidase 2 [Litchi chinensis]
Unigene0049512	1586	9.31593	49.7111	-2.4158	down	5.57332e-14	2.84276e-12	f-box family protein [Populus trichocarpa] >gi|222841437|gb|EEE78984.1| f-box family protein [Populus trichocarpa]
Unigene0014236	839	3.46433	18.4183	-2.4105	down	2.06284e-06	4.36691e-05	thioredoxin h [Hevea brasiliensis]
Unigene0018285	1163	26.0333	135.855	-2.38363	down	0	0	xyloglucan endotransglycosylase 1 [Litchi chinensis]
Unigene0045036	815	3.56634	18.5738	-2.38075	down	2.06664e-06	4.37257e-05	RecName: Full=Defensin-like protein; AltName: Full=Gamma-thionin homolog; Flags: Precursor >gi|125620174|gb|ABN46979.1| defensin [Nelumbo nucifera]
Unigene0004248	987	7.60754	39.3011	-2.36907	down	1.14555e-10	3.98961e-09	cytochrome P450 [Populus trichocarpa] >gi|222836229|gb|EEE74650.1| cytochrome P450 [Populus trichocarpa]
Unigene0034105	1460	19.5762	100.874	-2.36538	down	0	0	PREDICTED: thioredoxin-like 1-1, chloroplastic [Vitis vinifera]
Unigene0045915	552	6.58191	33.1364	-2.33184	down	4.64208e-07	1.08103e-05	flavonol sulfotransferase-like protein [Arabidopsis thaliana] >gi|27735199|sp|P52839.2|SOT12_ARATH RecName: Full=Cytosolic sulfotransferase 12; Short=AtSOT12; AltName: Full=Sulfotransferase 1; Short=AtST1 >gi|14030735|gb|AAK53042.1|AF375458_1 At2g03760/F19B11.21 [Arabidopsis thaliana] >gi|21360485|gb|AAM47358.1| At2g03760/F19B11.21 [Arabidopsis thaliana] >gi|330250652|gb|AEC05746.1| flavonol sulf…
Unigene0044032	277	16.614	83.1112	-2.32265	down	6.04192e-08	1.57711e-06	--
Unigene0049175	1106	47.085	232.961	-2.30675	down	0	0	PREDICTED: flavonoid 3'-monooxygenase [Vitis vinifera]
Unigene0046735	289	514.6	2534.94	-2.30043	down	0	0	CRANTZ hydroxyproline-rich glycoprotein [Manihot esculenta]
Unigene0002279	2610	20.5093	99.2017	-2.27408	down	0	0	beta-fructofuranosidase [Citrus sinensis]
Unigene0008662	591	5.32789	25.6136	-2.26527	down	1.28117e-06	2.78809e-05	hypothetical protein 30 [Hevea brasiliensis]
Unigene0045791	750	2.90657	13.8762	-2.25522	down	1.26889e-05	0.000235071	--
Unigene0038537	461	6.30492	30.1001	-2.25522	down	2.154e-06	4.54503e-05	hypothetical protein SORBIDRAFT_02g008855 [Sorghum bicolor] >gi|241923066|gb|EER96210.1| hypothetical protein SORBIDRAFT_02g008855 [Sorghum bicolor]
Unigene0028965	240	625.72	2961.82	-2.2429	down	2.44472e-13	1.14619e-11	extensin [Glycine max] >gi|187949281|gb|ACD43083.1| extensin [Glycine max]
Unigene0015009	416	26.7833	126.602	-2.24089	down	1.70752e-13	8.16314e-12	PREDICTED: F-box/kelch-repeat protein At2g44130 [Vitis vinifera]
Unigene0033264	305	6.35316	29.9857	-2.23873	down	3.10864e-05	0.000528075	PREDICTED: L-arabinokinase-like [Vitis vinifera]
Unigene0012419	668	2.90077	13.6911	-2.23873	down	3.10864e-05	0.000528306	PREDICTED: cytochrome P450 87A3-like [Vitis vinifera]
Unigene0025694	1884	16.0705	74.8244	-2.2191	down	0	0	PREDICTED: probable polygalacturonase non-catalytic subunit JP630-like [Vitis vinifera]
Unigene0016499	1187	3.06084	14.0813	-2.20178	down	4.71558e-07	1.09749e-05	JHL18I08.12 [Jatropha curcas]
Unigene0025833	1547	5.01025	22.4243	-2.16211	down	6.798e-11	2.41295e-09	cytochrome P450 [Populus trichocarpa] >gi|222852918|gb|EEE90465.1| cytochrome P450 [Populus trichocarpa]
Unigene0039523	316	9.19801	40.9179	-2.15334	down	2.63322e-06	5.47301e-05	--
Unigene0048848	272	109.531	486.964	-2.15248	down	0	0	extensin [Pisum sativum]
Unigene0046448	464	6.78617	29.9055	-2.13974	down	1.50467e-06	3.24179e-05	--
Unigene0006958	645	6.38394	27.8696	-2.12618	down	1.73054e-07	4.2814e-06	hypothetical protein [Jatropha curcas]
Unigene0047783	2130	1.36459	5.92239	-2.11771	down	3.09384e-06	6.34556e-05	maturase [Plocosperma buxifolium] >gi|334691692|gb|AEG80470.1| maturase [Polypremum procumbens]
Unigene0043099	472	4.61849	20.0445	-2.11771	down	3.3018e-05	0.000558204	--
Unigene0034254	483	110.827	480.559	-2.11641	down	0	0	--
Unigene0016736	1248	6.98695	30.0711	-2.10564	down	8.72414e-12	3.40101e-10	AP2/ERF domain-containing transcription factor [Populus trichocarpa] >gi|222856291|gb|EEE93838.1| AP2/ERF domain-containing transcription factor [Populus trichocarpa]
Unigene0021600	1114	5.87054	25.1954	-2.10159	down	9.34092e-10	2.98074e-08	PREDICTED: probable carboxylesterase 2-like [Vitis vinifera]
Unigene0047084	1706	16.6114	70.061	-2.07644	down	1.23013e-13	6.05207e-12	expressed protein [Oryza sativa Japonica Group]
Unigene0046870	774	4.38113	18.3353	-2.06525	down	1.10295e-06	2.42742e-05	--
Unigene0046736	728	185.32	774.555	-2.06335	down	3.89466e-13	1.79141e-11	extensin (class I) [Solanum lycopersicum]
Unigene0030178	412	6.46688	26.7909	-2.0506	down	1.11505e-05	0.000208761	Os03g0133300 [Oryza sativa Japonica Group] >gi|113547345|dbj|BAF10788.1| Os03g0133300, partial [Oryza sativa Japonica Group]
Unigene0051058	1010	3.59724	14.6755	-2.02845	down	7.19352e-07	1.63312e-05	aminotransferase family protein [Populus trichocarpa] >gi|222837454|gb|EEE75833.1| aminotransferase family protein [Populus trichocarpa]
Unigene0049580	704	71.5633	288.937	-2.01346	down	1.60316e-13	7.68312e-12	PREDICTED: flavonoid 3'-monooxygenase [Vitis vinifera]
Unigene0018794	236	16919.1	68239.6	-2.01196	down	0	0	PREDICTED: extensin-3-like [Vitis vinifera]
Unigene0026159	319	18.9823	76.1231	-2.00368	down	2.72076e-09	8.34631e-08	--
Unigene0030130	802	3.92616	15.729	-2.00224	down	3.74672e-06	7.56094e-05	--
Unigene0015580	757	4.47952	17.9139	-1.99966	down	1.82374e-06	3.88615e-05	NADH dehydrogenase subunit F [Medicago truncatula] >gi|355522519|gb|AET02973.1| NADH dehydrogenase subunit F [Medicago truncatula]
Unigene0018517	1019	17.8273	70.8725	-1.99113	down	0	0	thaumatin-like protein [Citrus jambhiri]
Unigene0001944	412	7.05478	27.5563	-1.96571	down	1.23971e-05	0.000229995	--
Unigene0047701	954	7.3629	28.4293	-1.94903	down	3.36868e-10	1.12002e-08	hydroxyproline-rich glycoprotein family protein [Arabidopsis thaliana] >gi|30102568|gb|AAP21202.1| At5g65660 [Arabidopsis thaliana] >gi|332010700|gb|AED98083.1| hydroxyproline-rich glycoprotein family protein [Arabidopsis thaliana]
Unigene0018796	235	58303.5	217064	-1.89646	down	3.97676e-11	1.44049e-09	extensin [Prunus dulcis] >gi|445616|prf||1909363A extensin
Unigene0028053	1727	2.94528	10.9566	-1.89532	down	4.69502e-08	1.24902e-06	GDH2 [Actinidia chinensis]
Unigene0014603	563	21.0808	77.3013	-1.87456	down	5.59552e-14	2.85034e-12	PREDICTED: probable WRKY transcription factor 45 [Vitis vinifera] >gi|388324555|gb|AFK27601.1| WRKY45 [Vitis amurensis]
Unigene0011186	1089	5.33805	19.4027	-1.86188	down	1.04897e-08	3.01557e-07	AT4g32480/F8B4_180 [Arabidopsis thaliana] >gi|16974485|gb|AAL31246.1| AT4g32480/F8B4_180 [Arabidopsis thaliana]
Unigene0046894	723	6.03023	21.8096	-1.85468	down	6.5731e-07	1.5028e-05	vacuolar calcium binding protein [Raphanus sativus]
Unigene0018797	259	5030.39	18059.9	-1.84405	down	2.37542e-11	8.7929e-10	hydroxyproline-rich glycoprotein precursor [Phaseolus vulgaris]
Unigene0048543	1028	5.6548	20.2473	-1.84018	down	1.47436e-08	4.17666e-07	D2/4-type cyclin [Populus x canadensis]
Unigene0028386	1613	41.295	147.028	-1.83205	down	3.07976e-13	1.43012e-11	PREDICTED: probable LRR receptor-like serine/threonine-protein kinase At4g08850-like [Vitis vinifera]
Unigene0020770	1084	27.7072	98.6249	-1.83169	down	4.70734e-14	2.42331e-12	conserved hypothetical protein [Ricinus communis] >gi|223542354|gb|EEF43896.1| conserved hypothetical protein [Ricinus communis]
Unigene0050394	846	12.8837	45.8512	-1.83141	down	1.85407e-13	8.83115e-12	JHL06P13.16 [Jatropha curcas]
Unigene0049431	611	57.8777	205.427	-1.82755	down	0	0	OSJNBa0019K04.5 [Oryza sativa Japonica Group] >gi|116309923|emb|CAH66956.1| OSIGBa0147H17.4 [Oryza sativa Indica Group]
Unigene0022245	549	6.17668	21.8287	-1.82132	down	1.75858e-05	0.000314546	pherophorin-dz1 protein [Volvox carteri f. nagariensis]
Unigene0038146	249	19.455	68.3929	-1.81371	down	3.34908e-07	7.97602e-06	--
Unigene0015010	758	14.699	50.7583	-1.78792	down	1.92069e-13	9.12608e-12	f-box family protein [Populus trichocarpa] >gi|222855258|gb|EEE92805.1| f-box family protein [Populus trichocarpa]
Unigene0033671	1599	5.30175	17.9477	-1.75926	down	8.36804e-11	2.94869e-09	PREDICTED: aluminum-activated malate transporter 4 [Vitis vinifera]
Unigene0050825	952	5.08853	17.2259	-1.75926	down	8.94734e-07	1.99287e-05	At5g52960 [Arabidopsis thaliana]
Unigene0033261	1316	5.88971	19.8902	-1.75579	down	5.68638e-10	1.84485e-08	PREDICTED: L-arabinokinase-like [Vitis vinifera]
Unigene0019274	651	29.3931	98.8247	-1.74939	down	0	0	aquaporin, MIP family, TIP subfamily [Populus trichocarpa] >gi|222855524|gb|EEE93071.1| aquaporin, MIP family, TIP subfamily [Populus trichocarpa]
Unigene0019273	477	43.6696	146.775	-1.7489	down	0	0	aquaporin TIP4-1 [Arabidopsis thaliana] >gi|32363218|sp|O82316.1|TIP41_ARATH RecName: Full=Aquaporin TIP4-1; AltName: Full=Epsilon-tonoplast intrinsic protein; Short=Epsilon-TIP; AltName: Full=Tonoplast intrinsic protein 4-1; Short=AtTIP4;1 >gi|46931300|gb|AAT06454.1| At2g25810 [Arabidopsis thaliana] >gi|330252661|gb|AEC07755.1| aquaporin TIP4-1 [Arabidopsis thaliana]
Unigene0043730	1867	4.28124	14.3579	-1.74575	down	4.0549e-10	1.33674e-08	benzoyl coenzyme A: benzyl alcohol benzoyl transferase [Petunia x hybrida] >gi|51556912|gb|AAU06226.1| benzoyl-CoA:benzyl alcohol/phenylethanol benzoyltransferase [Petunia x hybrida]
Unigene0021136	1218	26.6475	89.3281	-1.74511	down	0	0	homeobox leucine zipper protein [Prunus armeniaca]
Unigene0026823	1140	8.0738	26.8339	-1.73273	down	3.016e-11	1.10379e-09	Plant-specific domain TIGR01589 family protein [Medicago truncatula] >gi|355496799|gb|AES78002.1| Plant-specific domain TIGR01589 family protein [Medicago truncatula]
Unigene0028070	2285	222.816	733.694	-1.71933	down	9.06252e-12	3.52233e-10	sulfate/bicarbonate/oxalate exchanger and transporter sat-1 [Populus trichocarpa] >gi|222873225|gb|EEF10356.1| sulfate/bicarbonate/oxalate exchanger and transporter sat-1 [Populus trichocarpa]
Unigene0026225	1038	4.90029	16.1026	-1.71635	down	1.06641e-06	2.34966e-05	PREDICTED: probable peptide/nitrate transporter At3g53960-like [Glycine max]
Unigene0021069	1742	15.0167	49.0611	-1.70801	down	0	0	PREDICTED: auxin-induced protein 5NG4 isoform 1 [Vitis vinifera]
Unigene0020586	728	16.9683	55.016	-1.69701	down	8.85958e-14	4.42603e-12	PREDICTED: epidermis-specific secreted glycoprotein EP1-like [Vitis vinifera]
Unigene0025533	1457	63.5043	205.844	-1.69662	down	2.89102e-13	1.34408e-11	PREDICTED: basic 7S globulin-like [Vitis vinifera]
Unigene0022176	932	11.6949	37.5598	-1.68331	down	3.06222e-12	1.25548e-10	--
Unigene0031774	1201	3.02516	9.71572	-1.68331	down	5.93982e-05	0.000948492	--
Unigene0017934	778	10.8965	34.8606	-1.67773	down	8.99634e-10	2.87787e-08	glutaredoxin [Populus trichocarpa] >gi|222838554|gb|EEE76919.1| glutaredoxin [Populus trichocarpa]
Unigene0048516	850	17.9523	57.1371	-1.67026	down	0	0	F6D8.3 [Arabidopsis thaliana] >gi|28466819|gb|AAO44018.1| At1g52720 [Arabidopsis thaliana]
Unigene0005858	692	15.7509	49.6749	-1.65708	down	7.99338e-12	3.12554e-10	PREDICTED: nitrate transporter 1.5-like [Vitis vinifera]
Unigene0033263	1849	6.94286	21.8318	-1.65283	down	1.99618e-13	9.43863e-12	PREDICTED: L-arabinokinase-like [Vitis vinifera]
Unigene0004326	580	4029.94	12565.7	-1.64067	down	0	0	extensin 3 [Arabidopsis thaliana] >gi|334302912|sp|Q9FS16.3|EXTN3_ARATH RecName: Full=Extensin-3; Short=AtExt3; Short=AtExt5; Flags: Precursor >gi|8920638|gb|AAF81360.1|AC036104_9 Contains similarity to Extensin (atExt1) from Arabidopsis thaliana gb|U43627 and contains 12 concatamers of 28 amino acids rich in proline. ESTs gb|AA597816, gb|AA712635, gb|N65860, gb|AA598180, gb|H77085, gb|AA394416, …
Unigene0011985	775	7.18829	22.3809	-1.63855	down	1.50105e-06	3.2358e-05	PREDICTED: bifunctional 3-dehydroquinate dehydratase/shikimate dehydrogenase, chloroplastic [Vitis vinifera]
Unigene0048529	623	17.4954	54.1642	-1.63036	down	2.11458e-11	7.8573e-10	Os07g0142500 [Oryza sativa Japonica Group] >gi|24059939|dbj|BAC21402.1| early nodulin 75 precursor-like protein [Oryza sativa Japonica Group] >gi|113610407|dbj|BAF20785.1| Os07g0142500 [Oryza sativa Japonica Group]
Unigene0017683	824	12.0519	37.1245	-1.62311	down	2.07252e-10	7.04747e-09	Predicted AT-hook DNA-binding family protein [Arabidopsis thaliana] >gi|119657378|tpd|FAA00288.1| TPA: AT-hook motif nuclear localized protein 17 [Arabidopsis thaliana] >gi|332008463|gb|AED95846.1| Predicted AT-hook DNA-binding family protein [Arabidopsis thaliana]
Unigene0024380	1429	3.72898	11.4759	-1.62176	down	3.44208e-06	6.99704e-05	PREDICTED: uncharacterized membrane protein YOL092W-like [Vitis vinifera]
Unigene0011095	355	24.5626	75.5104	-1.62021	down	2.84234e-09	8.685e-08	--
Unigene0011677	311	19.4706	59.8285	-1.61954	down	7.7125e-07	1.74381e-05	aspartate aminotransferase [Arabidopsis thaliana] >gi|1168258|sp|P46644.1|AAT3_ARATH RecName: Full=Aspartate aminotransferase, chloroplastic; AltName: Full=Transaminase A; Flags: Precursor >gi|693692|gb|AAA79371.1| aspartate aminotransferase [Arabidopsis thaliana] >gi|7573409|emb|CAB87712.1| aspartate aminotransferase (Asp3) [Arabidopsis thaliana] >gi|332004308|gb|AED91691.1| aspartate aminotrans…
Unigene0015211	961	6.3011	19.3618	-1.61954	down	7.7125e-07	1.7428e-05	PREDICTED: cysteine synthase-like [Vitis vinifera]
Unigene0015008	1355	3.57512	10.9389	-1.61341	down	1.10543e-05	0.000207059	PREDICTED: ser/Thr-rich protein T10 in DGCR region-like [Glycine max]
Unigene0014781	1878	4.12718	12.5945	-1.60957	down	2.82922e-08	7.73844e-07	PREDICTED: laccase-12-like [Vitis vinifera]
Unigene0027093	1719	2.53627	7.7053	-1.60314	down	3.56712e-05	0.000597858	Ca2+ antiporter/cation exchanger [Populus trichocarpa] >gi|222855114|gb|EEE92661.1| Ca2+ antiporter/cation exchanger [Populus trichocarpa]
Unigene0029792	501	11.6031	35.2506	-1.60314	down	1.76202e-06	3.76082e-05	PREDICTED: transportin-3 [Vitis vinifera]
Unigene0018289	888	28.913	87.3652	-1.59534	down	0	0	PREDICTED: polyneuridine-aldehyde esterase [Vitis vinifera]
Unigene0030136	1919	22.5932	67.8721	-1.58693	down	0	0	PREDICTED: probable anion transporter 3, chloroplastic-like [Vitis vinifera]
Unigene0031975	702	11.3861	34.1423	-1.58428	down	3.3033e-08	8.92833e-07	--
Unigene0015575	1077	4.49794	13.4697	-1.58238	down	1.80972e-05	0.000322802	PREDICTED: DNA repair protein UVH3-like [Vitis vinifera]
Unigene0047881	1309	11.6574	34.6928	-1.57339	down	7.77156e-15	4.20693e-13	acyl CoA ligase [Linum usitatissimum]
Unigene0018810	530	12.7962	38.0821	-1.57339	down	4.61368e-07	1.07506e-05	PREDICTED: probable LRR receptor-like serine/threonine-protein kinase At1g53430-like [Glycine max]
Unigene0015662	675	30.501	90.6388	-1.57127	down	0	0	branched chain amino acid transaminase [Cucumis melo]
Unigene0022923	1541	38.1947	112.967	-1.56446	down	0	0	NAC domain protein [Citrus trifoliata]
Unigene0014492	423	23.477	69.336	-1.56236	down	1.43336e-09	4.50005e-08	PREDICTED: actin-depolymerizing factor 5 [Vitis vinifera]
Unigene0047416	855	10.7651	31.7211	-1.55909	down	6.26352e-09	1.84848e-07	expressed protein [Arabidopsis thaliana] >gi|98960999|gb|ABF58983.1| At2g31090 [Arabidopsis thaliana]
Unigene0032021	780	5.90009	17.3856	-1.55909	down	4.14746e-05	0.000684789	--
Unigene0012976	2060	2.23401	6.58291	-1.55909	down	4.14746e-05	0.000684498	ATINT4 [Arabidopsis lyrata subsp. lyrata] >gi|297315991|gb|EFH46414.1| ATINT4 [Arabidopsis lyrata subsp. lyrata]
Unigene0016091	871	6.6741	19.552	-1.55067	down	4.66392e-06	9.31993e-05	UPA22 [Capsicum annuum]
Unigene0006223	650	30.1836	88.3028	-1.54869	down	0	0	--
Unigene0049850	601	13.2996	38.8306	-1.54581	down	8.64018e-08	2.21516e-06	alcohol dehydrogenase [Dimocarpus longan]
Unigene0024949	2104	31.8885	93.0813	-1.54546	down	0	0	PREDICTED: zinc finger CCCH domain-containing protein 20 [Vitis vinifera]
Unigene0047526	319	22.0195	64.2598	-1.54514	down	5.3362e-07	1.2338e-05	--
Unigene0024980	815	14.8598	43.3388	-1.54425	down	4.51332e-11	1.62425e-09	E3 ubiquitin-protein ligase MARCH6 [Medicago truncatula] >gi|355480461|gb|AES61664.1| E3 ubiquitin-protein ligase MARCH6 [Medicago truncatula]
Unigene0024937	1409	38.1629	111.24	-1.54344	down	0	0	PREDICTED: F-box/kelch-repeat protein At1g23390 [Vitis vinifera]
Unigene0018319	622	59.58	171.88	-1.5285	down	0	0	AT4g28240/F26K10_120 [Arabidopsis thaliana]
Unigene0026842	1294	10.6694	30.7081	-1.52514	down	4.51794e-12	1.80843e-10	PREDICTED: UPF0301 protein Cpha266_0885-like isoform 1 [Vitis vinifera]
Unigene0033836	3864	4.19988	12.0793	-1.52411	down	0	0	NADH-plastoquinone oxidoreductase subunit 5, partial (chloroplast) [Cupaniopsis anacardioides]
Unigene0016310	2495	144.94	415.349	-1.51887	down	3.15726e-12	1.29172e-10	brix domain-containing protein [Arabidopsis lyrata subsp. lyrata] >gi|297337563|gb|EFH67980.1| brix domain-containing protein [Arabidopsis lyrata subsp. lyrata]
Unigene0020408	1290	219.119	624.133	-1.51014	down	0	0	PREDICTED: cytidine deaminase-like [Vitis vinifera]
Unigene0036251	558	11.72	33.3453	-1.5085	down	2.71614e-06	5.62431e-05	Protease inhibitor/seed storage/LTP family protein [Oryza sativa Japonica Group]
Unigene0001497	1690	17.9152	50.9439	-1.50772	down	0	0	PREDICTED: vinorine synthase [Vitis vinifera]
Unigene0013848	698	7.98127	22.5908	-1.50104	down	1.70487e-05	0.000306207	PREDICTED: zinc finger protein 6 [Vitis vinifera]
Unigene0025367	1565	339.719	961.013	-1.50021	down	3.93818e-12	1.58453e-10	peroxidase 5 [Litchi chinensis]
Unigene0008917	406	14.3181	40.3918	-1.49623	down	1.21074e-05	0.000225265	--
Unigene0012461	573	26.2082	73.7508	-1.49264	down	2.01084e-12	8.39477e-11	ptxA [Pisum sativum]
Unigene0033901	235	51.5349	144.935	-1.49178	down	2.92762e-10	9.80929e-09	--
Unigene0024899	2043	8.41762	23.6178	-1.48839	down	0	0	PREDICTED: high affinity nitrate transporter 2.5-like [Vitis vinifera]
Unigene0047854	1512	4.16506	11.6803	-1.48766	down	6.11302e-06	0.000119454	PREDICTED: sulfite reductase [ferredoxin] [Vitis vinifera]
Unigene0030117	453	13.9019	38.9858	-1.48766	down	6.11302e-06	0.000119394	--
Unigene0046990	1093	38.3376	107.334	-1.48528	down	2.13606e-13	1.00755e-11	osmotin-like protein I [Gossypium hirsutum]
Unigene0027098	2206	14.2737	39.8855	-1.4825	down	0	0	galactokinase [Cucumis melo]
Unigene0036253	628	8.09952	22.598	-1.48028	down	5.43688e-05	0.000875011	PREDICTED: sec-independent protein translocase protein TatA [Vitis vinifera]
Unigene0035795	640	8.32611	23.1598	-1.47591	down	3.85118e-05	0.000641869	--
Unigene0019093	1107	112.246	311.379	-1.47201	down	1.86517e-14	9.86309e-13	PREDICTED: chaperone protein dnaJ 11, chloroplastic [Vitis vinifera]
Unigene0005636	1559	15.8472	43.8965	-1.46987	down	0	0	carbohydrate-binding X8 domain-containing protein [Arabidopsis thaliana] >gi|332190324|gb|AEE28445.1| carbohydrate-binding X8 domain-containing protein [Arabidopsis thaliana]
Unigene0049931	553	11.826	32.5062	-1.45875	down	6.91998e-06	0.000133611	PREDICTED: probable NADH dehydrogenase-like [Vitis vinifera]
Unigene0032383	2108	3.10236	8.52748	-1.45875	down	6.91998e-06	0.000133677	cytochrome P450 [Populus trichocarpa] >gi|222871132|gb|EEF08263.1| cytochrome P450 [Populus trichocarpa]
Unigene0026269	1869	51.4494	141.401	-1.45856	down	4.73178e-13	2.14347e-11	Homeodomain-like [Medicago truncatula]
Unigene0021572	1195	27.1604	74.4214	-1.45421	down	0	0	lipoxygenase [Citrus jambhiri]
Unigene0017006	1078	20.4466	55.8767	-1.45038	down	0	0	fasciclin-like arabinogalactan protein 9.2 [Populus trichocarpa] >gi|222862467|gb|EEE99973.1| fasciclin-like arabinogalactan protein 9.2 [Populus trichocarpa]
Unigene0028467	2015	15.0257	41.0055	-1.44839	down	0	0	PREDICTED: RING-H2 finger protein ATL7-like [Vitis vinifera]
Unigene0047039	1553	414.868	1127.65	-1.44259	down	0	0	AT4g01150/F2N1_18 [Arabidopsis thaliana] >gi|2191138|gb|AAB61025.1| A_IG002N01.18 gene product [Arabidopsis thaliana] >gi|20147123|gb|AAM10278.1| AT4g01150/F2N1_18 [Arabidopsis thaliana]
Unigene0044130	1576	9.22135	25.0133	-1.43964	down	4.05024e-11	1.46302e-09	potassium efflux antiporter [Populus trichocarpa] >gi|222854542|gb|EEE92089.1| potassium efflux antiporter [Populus trichocarpa]
Unigene0021105	932	24.9491	67.6753	-1.43964	down	0	0	30S ribosomal protein 3-1 [Arabidopsis thaliana] >gi|332196696|gb|AEE34817.1| 30S ribosomal protein 3-1 [Arabidopsis thaliana]
Unigene0026027	909	7.19448	19.4286	-1.43322	down	1.09632e-05	0.00020555	PREDICTED: two pore calcium channel protein 1A [Vitis vinifera]
Unigene0047369	271	24.132	65.1681	-1.43322	down	1.09632e-05	0.000205451	--
Unigene0019263	337	20.8434	56.1484	-1.42966	down	5.5234e-06	0.000108918	--
Unigene0021004	733	44.6097	119.607	-1.42287	down	2.75336e-14	1.44419e-12	RecName: Full=Aspartate aminotransferase, cytoplasmic; AltName: Full=Transaminase A >gi|167546|gb|AAA33134.1| aspartate aminotransferase [Daucus carota] >gi|445587|prf||1909339A Asp aminotransferase
Unigene0024632	1213	20.9666	56.1577	-1.42139	down	0	0	PREDICTED: serine carboxypeptidase-like 25 [Vitis vinifera]
Unigene0024925	3651	4.77661	12.784	-1.42028	down	1.02518e-12	4.40771e-11	PREDICTED: pleiotropic drug resistance protein 2 [Vitis vinifera]
Unigene0022485	226	81.4525	217.687	-1.41822	down	2.53352e-13	1.18639e-11	--
Unigene0048352	2990	9.63996	25.7356	-1.41667	down	0	0	Inter-alpha-trypsin inhibitor heavy chain H3 [Medicago truncatula] >gi|355480929|gb|AES62132.1| Inter-alpha-trypsin inhibitor heavy chain H3 [Medicago truncatula]
Unigene0041019	629	16.1733	43.1186	-1.4147	down	6.63408e-08	1.72704e-06	--
Unigene0007270	614	17.7519	47.2537	-1.41246	down	2.40612e-08	6.63253e-07	--
Unigene0027536	972	12.2104	32.4452	-1.4099	down	6.24038e-09	1.84305e-07	aminotransferase family protein [Populus trichocarpa] >gi|222837455|gb|EEE75834.1| aminotransferase family protein [Populus trichocarpa]
Unigene0028094	566	10.6985	28.4165	-1.40932	down	3.44262e-05	0.000579239	--
Unigene0033132	1393	4.69475	12.4517	-1.40722	down	1.7279e-05	0.0003092	PREDICTED: histone-lysine N-methyltransferase SUVR5-like [Vitis vinifera]
Unigene0044058	327	23.7029	62.6876	-1.40312	down	3.111e-06	6.37067e-05	leucine-rich repeat extensin-like protein 3 [Arabidopsis thaliana] >gi|75337952|sp|Q9T0K5.1|LRX3_ARATH RecName: Full=Leucine-rich repeat extensin-like protein 3; Short=AtLRX3; Short=LRR/EXTENSIN3; AltName: Full=Cell wall hydroxyproline-rich glycoprotein; Flags: Precursor >gi|4584539|emb|CAB40769.1| extensin-like protein [Arabidopsis thaliana] >gi|7268037|emb|CAB78376.1| extensin-like protein [Ara…
Unigene0048427	393	89.3665	235.923	-1.40051	down	0	0	extensin [Hordeum vulgare]
Unigene0011345	2286	13.0325	34.351	-1.39824	down	0	0	Photosystem II reaction center protein M [Medicago truncatula] >gi|355506673|gb|AES87815.1| Photosystem II reaction center protein M [Medicago truncatula]
Unigene0028351	695	21.9561	57.1745	-1.38075	down	1.35994e-10	4.69004e-09	PREDICTED: cysteine-rich receptor-like protein kinase 29-like [Vitis vinifera]
Unigene0029644	2410	40.2015	104.294	-1.37533	down	0	0	PREDICTED: E3 ubiquitin-protein ligase HERC2-like [Vitis vinifera]
Unigene0047454	473	1755.92	4551.15	-1.374	down	0	0	proline-rich protein [Vitis cinerea var. helleri x Vitis riparia]
Unigene0033883	233	91.48	236.864	-1.37253	down	7.54952e-15	4.09243e-13	PREDICTED: uncharacterized protein LOC100249745 [Vitis vinifera]
Unigene0013853	532	1117.28	2886.32	-1.36924	down	0	0	PREDICTED: proline-rich 33 kDa extensin-related protein-like [Vitis vinifera]
Unigene0033831	214	64.515	166.526	-1.36804	down	1.57871e-09	4.94039e-08	NAD(P)H-quinone oxidoreductase subunit [Medicago truncatula] >gi|355507065|gb|AES88207.1| NAD(P)H-quinone oxidoreductase subunit [Medicago truncatula]
Unigene0024849	968	24.0212	61.9006	-1.36564	down	0	0	PREDICTED: nudix hydrolase 17, mitochondrial-like [Glycine max]
Unigene0006668	2756	57.3896	147.728	-1.36408	down	7.6028e-13	3.33519e-11	NAD(P)H-quinone oxidoreductase subunit K [Medicago truncatula] >gi|355507100|gb|AES88242.1| NAD(P)H-quinone oxidoreductase subunit K [Medicago truncatula]
Unigene0015125	1009	30.4868	78.4511	-1.36361	down	0	0	At5g66985 [Arabidopsis thaliana]
Unigene0049795	337	771.204	1983.91	-1.36316	down	0	0	PREDICTED: repetitive proline-rich cell wall protein 2-like [Glycine max]
Unigene0024633	491	36.0115	92.4905	-1.36085	down	1.12013e-11	4.29348e-10	PREDICTED: serine carboxypeptidase-like 25-like isoform 2 [Glycine max]
Unigene0033833	4018	14.3472	36.7327	-1.3563	down	6.16174e-13	2.74958e-11	Photosystem I iron-sulfur center [Medicago truncatula] >gi|355496704|gb|AES77907.1| Photosystem I iron-sulfur center [Medicago truncatula]
Unigene0015077	566	48.7852	124.81	-1.35521	down	4.9294e-14	2.53092e-12	ATFP3, partial [Arabidopsis thaliana]
Unigene0027673	2470	9.70818	24.7697	-1.35131	down	0	0	PREDICTED: primary amine oxidase [Vitis vinifera]
Unigene0017013	820	141.784	360.365	-1.34576	down	6.55254e-13	2.9106e-11	expressed protein [Arabidopsis thaliana] >gi|15912211|gb|AAL08239.1| At2g31160/T16B12.3 [Arabidopsis thaliana] >gi|19547989|gb|AAL87358.1| At2g31160/T16B12.3 [Arabidopsis thaliana]
Unigene0023964	1307	88.9539	225.607	-1.34268	down	6.55254e-13	2.91393e-11	NAP-like transcription factor [Vitis vinifera]
Unigene0048811	2405	12.9919	32.9136	-1.34107	down	0	0	PREDICTED: uncharacterized mscS family protein At1g78610-like [Vitis vinifera]
Unigene0018928	767	10.737	27.1372	-1.33768	down	5.90252e-06	0.000115457	Mal d 1-like [Malus x domestica]
Unigene0049997	1108	6.55814	16.5084	-1.33184	down	2.3275e-05	0.000405845	RecName: Full=Probable LRR receptor-like serine/threonine-protein kinase At1g06840; Flags: Precursor
Unigene0050482	714	9.83783	24.7347	-1.33012	down	3.28382e-05	0.000555648	Transcription factor MYC4 [Medicago truncatula] >gi|355484249|gb|AES65452.1| Transcription factor MYC4 [Medicago truncatula]
Unigene0025013	1135	11.9507	30.0085	-1.32828	down	8.04418e-09	2.34725e-07	PREDICTED: ZF-HD homeobox protein At4g24660 [Vitis vinifera]
Unigene0026723	1408	11.5258	28.8937	-1.32589	down	3.05676e-10	1.02156e-08	cytochrome P450 [Citrus sinensis]
Unigene0009486	1306	12.2405	30.6674	-1.32504	down	4.2741e-10	1.40662e-08	At1g29190/F28N24_12 [Arabidopsis thaliana] >gi|16974401|gb|AAL31126.1| At1g29190/F28N24_12 [Arabidopsis thaliana]
Unigene0027129	1164	12.0691	30.0737	-1.31718	down	6.27658e-09	1.85092e-07	PREDICTED: B3 domain-containing transcription factor VRN1-like [Vitis vinifera]
Unigene0022275	1299	10.6283	26.4627	-1.31604	down	8.78638e-09	2.54661e-07	cinnamyl alcohol dehydrogenase 3 [Gossypium hirsutum]
Unigene0032710	1805	26.7039	66.3931	-1.31398	down	0	0	NUK6 [Phytophthora infestans T30-4] >gi|262106118|gb|EEY64170.1| NUK6 [Phytophthora infestans T30-4]
Unigene0049372	869	53.7944	133.55	-1.31185	down	0	0	ethphon-induced protein [Hevea brasiliensis] >gi|212960212|gb|ACJ38661.1| ethphon-induced protein [Hevea brasiliensis]
Unigene0019175	223	265.024	656.19	-1.30799	down	1.56763e-13	7.52213e-12	--
Unigene0050211	497	14.1332	34.8998	-1.30413	down	5.06042e-05	0.000819173	GASA-like protein [Gossypium hirsutum]
Unigene0012871	755	27.2691	67.2505	-1.30227	down	3.9162e-12	1.57732e-10	aspartate aminotransferase P1 [Lupinus angustifolius]
Unigene0022710	877	153.559	378.656	-1.3021	down	0	0	PREDICTED: auxin-repressed 12.5 kDa protein isoform 1 [Vitis vinifera] >gi|359483595|ref|XP_003632984.1| PREDICTED: auxin-repressed 12.5 kDa protein isoform 2 [Vitis vinifera]
Unigene0017525	1032	10.7964	26.5862	-1.30013	down	3.59318e-07	8.51562e-06	Senescence-associated protein DIN1 [Medicago truncatula] >gi|355513605|gb|AES95228.1| Senescence-associated protein DIN1 [Medicago truncatula]
Unigene0018800	576	26.4922	65.154	-1.29829	down	2.71634e-09	8.33934e-08	GASA-like protein [Gossypium hirsutum]
Unigene0035010	1632	7.71761	18.9375	-1.29502	down	7.21386e-08	1.8717e-06	PREDICTED: methionine gamma-lyase [Vitis vinifera]
Unigene0034761	644	18.4293	45.0524	-1.2896	down	1.98479e-07	4.87937e-06	PREDICTED: probable LRR receptor-like serine/threonine-protein kinase At1g56130-like [Vitis vinifera]
Unigene0034043	1172	13.4334	32.8283	-1.28912	down	2.1087e-09	6.52019e-08	conserved hypothetical protein [Ricinus communis] >gi|223548107|gb|EEF49599.1| conserved hypothetical protein [Ricinus communis]
Unigene0017681	531	133.195	325.464	-1.28896	down	0	0	AT-hook DNA-binding protein [Catharanthus roseus]
Unigene0012166	837	11.5753	28.2587	-1.28764	down	2.74926e-06	5.68986e-05	ESCAROLA [Arabidopsis thaliana] >gi|30102700|gb|AAP21268.1| At1g20900 [Arabidopsis thaliana] >gi|119657398|tpd|FAA00298.1| TPA: AT-hook motif nuclear localized protein 27 [Arabidopsis thaliana]
Unigene0003982	366	20.5154	49.9762	-1.28453	down	3.8974e-05	0.000647628	--
Unigene0020731	652	18.9462	45.9507	-1.27818	down	1.5347e-07	3.81878e-06	--
Unigene0033774	217	185.288	449.071	-1.27717	down	5.68434e-14	2.8918e-12	--
Unigene0009760	762	37.1904	89.8093	-1.27194	down	1.25677e-13	6.16755e-12	ORF45d [Pinus koraiensis] >gi|29469761|gb|AAO74089.1| ORF45d [Pinus koraiensis]
Unigene0025859	1658	48.7934	117.359	-1.26617	down	1.42997e-13	6.91276e-12	At1g79420/T8K14_16 [Arabidopsis thaliana] >gi|22655486|gb|AAM98335.1| At1g79420/T8K14_16 [Arabidopsis thaliana]
Unigene0016769	487	19.397	46.6251	-1.26527	down	5.87192e-06	0.000114974	At1g68440/T2E12_1 [Arabidopsis thaliana] >gi|21700823|gb|AAM70535.1| At1g68440/T2E12_1 [Arabidopsis thaliana]
Unigene0028278	640	14.7599	35.4788	-1.26527	down	5.87192e-06	0.000114916	stearoyl-ACP desaturase [Ricinus communis] >gi|195963829|gb|ACG59947.1| stearoyl-acyl-carrier protein desaturase [Ricinus communis] >gi|195963831|gb|ACG59948.1| stearoyl-acyl-carrier protein desaturase [Ricinus communis] >gi|223534540|gb|EEF36239.1| stearoyl-ACP desaturase [Ricinus communis]
Unigene0028832	1862	99.7735	239.32	-1.26221	down	0	0	PREDICTED: xylose isomerase-like [Vitis vinifera]
Unigene0016225	1897	27.9625	66.9968	-1.2606	down	1.98508e-13	9.39757e-12	PREDICTED: SNF1-related protein kinase regulatory subunit gamma-1-like isoform 1 [Glycine max]
Unigene0028884	1356	71.4496	171.173	-1.26045	down	0	0	CXE carboxylesterase [Malus pumila]
Unigene0021117	1119	19.6975	47.0655	-1.25666	down	6.23768e-12	2.45385e-10	DNA-binding storekeeper protein-like protein [Arabidopsis thaliana] >gi|332004629|gb|AED92012.1| DNA-binding storekeeper protein-like protein [Arabidopsis thaliana]
Unigene0025366	2864	34.6745	82.5857	-1.25202	down	9.5124e-13	4.12172e-11	zinc finger protein [Medicago truncatula]
Unigene0021573	2153	22.8377	54.3433	-1.25069	down	3.77476e-14	1.95618e-12	lipoxygenase LOX1 [Populus deltoides]
Unigene0024618	1657	137.552	325.835	-1.24417	down	0	0	alcohol dehydrogenase 2 [Mangifera indica] >gi|283826831|gb|ADB43617.1| alcohol dehydrogenase 2 [Mangifera indica]
Unigene0032211	1121	11.4517	27.0074	-1.23779	down	2.6888e-07	6.48298e-06	NT domain of poly(A) polymerase and terminal uridylyl transferase-containing protein [Arabidopsis thaliana] >gi|332645293|gb|AEE78814.1| NT domain of poly(A) polymerase and terminal uridylyl transferase-containing protein [Arabidopsis thaliana]
Unigene0030059	312	39.5927	92.9929	-1.23189	down	5.26366e-07	1.21921e-05	thaumatin-like protein [Litchi chinensis]
Unigene0010609	1118	29.4643	68.5458	-1.2181	down	9.32588e-15	4.99957e-13	PREDICTED: cysteine-rich receptor-like protein kinase 29-like isoform 2 [Glycine max]
Unigene0004414	324	41.1166	95.3888	-1.2141	down	3.08242e-07	7.38622e-06	--
Unigene0034517	277	127.665	296.012	-1.21329	down	0	0	--
Unigene0032709	723	21.1058	48.8535	-1.21082	down	4.74246e-08	1.26077e-06	vacuolar calcium binding protein [Raphanus sativus]
Unigene0011452	231	70.2526	162.462	-1.20948	down	1.86492e-08	5.22217e-07	--
Unigene0015334	927	24.2998	56.1333	-1.20791	down	3.6559e-11	1.32798e-09	alcohol dehydrogenase [Dimocarpus longan]
Unigene0021682	4293	4.68292	10.7987	-1.20538	down	4.51922e-10	1.48477e-08	50S ribosomal protein L2 [Medicago truncatula] >gi|355506963|gb|AES88105.1| 50S ribosomal protein L2 [Medicago truncatula]
Unigene0049022	464	31.3208	72.0451	-1.20178	down	1.2885e-07	3.23933e-06	Lysosomal alpha-mannosidase [Medicago truncatula] >gi|355499517|gb|AES80720.1| Lysosomal alpha-mannosidase [Medicago truncatula]
Unigene0015275	5574	10.3421	23.7629	-1.20018	down	6.16174e-13	2.75274e-11	NADH-plastoquinone oxidoreductase subunit 2 [Coffea arabica] >gi|288561930|sp|P0CC48.1|NU2C1_COFAR RecName: Full=NAD(P)H-quinone oxidoreductase subunit 2 A, chloroplastic; AltName: Full=NAD(P)H dehydrogenase, subunit 2 A; AltName: Full=NADH-plastoquinone oxidoreductase subunit 2 A >gi|116242208|gb|ABJ89723.1| NADH-plastoquinone oxidoreductase subunit 2 [Coffea arabica]
Unigene0025204	1843	37.3244	85.7292	-1.19967	down	0	0	glutathione S-transferase [Pyrus communis]
Unigene0032799	1233	14.7332	33.7619	-1.19632	down	4.29686e-09	1.29262e-07	PREDICTED: importin subunit beta-1-like [Vitis vinifera]
Unigene0014035	642	23.0141	52.5612	-1.19148	down	1.37164e-07	3.43059e-06	tetratricopeptide repeat domain-containing protein [Arabidopsis thaliana] >gi|332658570|gb|AEE83970.1| tetratricopeptide repeat domain-containing protein [Arabidopsis thaliana]
Unigene0034516	729	732.623	1670.28	-1.18894	down	0	0	PREDICTED: stem-specific protein TSJT1-like [Vitis vinifera]
Unigene0020587	580	24.639	56.0048	-1.18461	down	2.6678e-07	6.44033e-06	PREDICTED: epidermis-specific secreted glycoprotein EP1-like [Vitis vinifera]
Unigene0048024	1373	6.88008	15.6191	-1.18281	down	2.99624e-05	0.000510767	Gibberellin 20 oxidase [Medicago truncatula] >gi|355503607|gb|AES84810.1| Gibberellin 20 oxidase [Medicago truncatula]
Unigene0034040	1483	11.4329	25.9439	-1.1822	down	2.24788e-08	6.22725e-07	ribosomal protein L16 (mitochondrion) [Lotus japonicus] >gi|358748144|gb|AET62935.1| ribosomal protein L16 (mitochondrion) [Lotus japonicus]
Unigene0043727	278	14858.7	33712.5	-1.18198	down	0	0	PREDICTED: early nodulin-75-like [Vitis vinifera]
Unigene0019360	744	57.298	129.707	-1.17871	down	0	0	ELF4 protein [Manihot esculenta]
Unigene0021001	1392	100.749	227.463	-1.17487	down	5.14478e-13	2.3117e-11	TRL10 [Cleome spinosa]
Unigene0023801	1952	7.44511	16.8023	-1.1743	down	2.83076e-07	6.81258e-06	PREDICTED: 4-alpha-glucanotransferase, chloroplastic/amyloplastic-like [Glycine max]
Unigene0047605	1911	8.36532	18.8131	-1.16924	down	8.44278e-08	2.17027e-06	ribosomal protein S3 [Citrullus lanatus] >gi|259156790|gb|ACV96652.1| ribosomal protein S3 [Citrullus lanatus]
Unigene0033900	1211	25.8015	57.813	-1.16394	down	0	0	PREDICTED: aspartic proteinase nepenthesin-2 [Vitis vinifera]
Unigene0050698	7594	44.9726	100.54	-1.16066	down	3.89688e-12	1.57279e-10	hypothetical chloroplast RF1 [Theobroma cacao]
Unigene0034335	1340	13.9183	31.066	-1.15836	down	1.05124e-08	3.01984e-07	PREDICTED: protein KIAA0664 homolog [Glycine max]
Unigene0033835	1262	506.5	1126.78	-1.15357	down	0	0	NADH-plastoquinone oxidoreductase subunit 1 protein [Berberidopsis corallina]
Unigene0035105	1312	9.41534	20.9123	-1.15127	down	3.8186e-06	7.69401e-05	PREDICTED: transcription factor TCP15-like [Vitis vinifera]
Unigene0047005	2241	41.2877	91.6127	-1.14983	down	2.89102e-13	1.34569e-11	PREDICTED: zinc-binding alcohol dehydrogenase domain-containing protein 2 [Vitis vinifera]
Unigene0013917	1505	11.9095	26.4028	-1.14858	down	2.81784e-08	7.71275e-07	Sterol-4-methyl-oxidase [Medicago truncatula] >gi|355509852|gb|AES90994.1| Sterol-4-methyl-oxidase [Medicago truncatula]
Unigene0016770	711	73.584	162.784	-1.1455	down	1.46994e-13	7.08834e-12	At1g68440/T2E12_1 [Arabidopsis thaliana] >gi|21700823|gb|AAM70535.1| At1g68440/T2E12_1 [Arabidopsis thaliana]
Unigene0034955	528	55.9661	123.638	-1.1435	down	1.30096e-12	5.55043e-11	PREDICTED: UDP-glycosyltransferase 92A1-like [Vitis vinifera]
Unigene0016970	1026	12.9842	28.5859	-1.13855	down	2.18654e-06	4.60619e-05	PREDICTED: thylakoid lumenal 19 kDa protein, chloroplastic-like [Vitis vinifera]
Unigene0008086	1226	8.29771	18.2635	-1.13818	down	3.54524e-05	0.000594704	PREDICTED: glyoxylate reductase [Vitis vinifera]
Unigene0025674	2636	4.13492	9.09253	-1.13682	down	1.91453e-05	0.000340092	PREDICTED: pumilio homolog 12-like [Vitis vinifera]
Unigene0020975	239	69.9279	153.065	-1.13021	down	1.4549e-07	3.62717e-06	myb-like transcription factor 1 [Gossypium raimondii]
Unigene0006221	773	21.3073	46.5095	-1.12618	down	2.01966e-07	4.96195e-06	pathogenesis response protein PR [Citrus sinensis]
Unigene0033782	3599	5.58593	12.1801	-1.12465	down	9.83032e-09	2.8386e-07	plastid alpha-amylase [Malus x domestica]
Unigene0012195	1158	144.534	314.55	-1.12188	down	1.36025e-12	5.78432e-11	PREDICTED: wound-induced protein 1-like [Glycine max]
Unigene0047102	1277	32.624	70.8773	-1.11939	down	0	0	--
Unigene0018363	1310	9.42971	20.4627	-1.11771	down	8.213e-06	0.000157094	hypothetical protein NitaMp082 [Nicotiana tabacum] >gi|56806588|dbj|BAD83489.1| hypothetical protein (mitochondrion) [Nicotiana tabacum]
Unigene0019171	603	26.511	57.5296	-1.11771	down	3.8905e-07	9.19222e-06	MADS box protein GHMADS-2 [Gossypium hirsutum] >gi|122938397|gb|ABM69044.1| MADS-box protein MADS6 [Gossypium hirsutum] >gi|207298817|gb|ACI23560.1| agamous-like protein 1 [Gossypium barbadense]
Unigene0027560	2864	121.192	262.732	-1.1163	down	5.3979e-12	2.13864e-10	sucrose synthase [Litchi chinensis]
Unigene0049915	3645	9.90121	21.3706	-1.10995	down	1.67422e-13	8.01376e-12	IFA-binding protein [Arabidopsis thaliana]
Unigene0006245	283	59.9116	129.267	-1.10945	down	2.22326e-07	5.42785e-06	--
Unigene0034954	1535	105.407	226.818	-1.10557	down	1.23901e-13	6.08806e-12	PREDICTED: UDP-glycosyltransferase 92A1-like [Vitis vinifera]
Unigene0024463	1683	65.1949	139.226	-1.0946	down	5.24026e-13	2.35188e-11	PREDICTED: zinc finger protein CONSTANS-LIKE 16 [Vitis vinifera]
Unigene0047028	2719	7.12657	15.1942	-1.09224	down	5.47748e-08	1.43847e-06	PREDICTED: pentatricopeptide repeat-containing protein At2g41720-like [Vitis vinifera]
Unigene0044129	731	26.5077	56.5159	-1.09224	down	5.47748e-08	1.43944e-06	PREDICTED: LOW QUALITY PROTEIN: probable 2-oxoglutarate/Fe(II)-dependent dioxygenase-like [Vitis vinifera]
Unigene0019613	1034	110.097	234.238	-1.08919	down	1.15041e-12	4.93523e-11	transcription factor [Arabidopsis lyrata subsp. lyrata] >gi|297325860|gb|EFH56280.1| transcription factor [Arabidopsis lyrata subsp. lyrata]
Unigene0014520	910	20.2289	42.9731	-1.08702	down	1.38657e-07	3.46572e-06	PREDICTED: heme-binding protein 2-like [Glycine max]
Unigene0033375	2488	6.32794	13.4361	-1.0863	down	1.13502e-06	2.49518e-05	PREDICTED: RING finger and CHY zinc finger domain-containing protein 1 [Vitis vinifera]
Unigene0028277	790	14.1036	29.9399	-1.08601	down	4.28424e-05	0.000705276	PREDICTED: acyl-[acyl-carrier-protein] desaturase 6, chloroplastic [Vitis vinifera]
Unigene0022938	791	92.7824	196.955	-1.08594	down	1.77192e-13	8.46057e-12	PREDICTED: non-specific lipid-transfer protein-like protein At2g13820-like [Vitis vinifera]
Unigene0027166	1843	37.0615	78.5423	-1.08355	down	4.74066e-13	2.145e-11	monosaccharide transporter [Populus tremula x Populus tremuloides]
Unigene0013923	1320	45.1399	95.088	-1.07486	down	1.31228e-13	6.39957e-12	PREDICTED: phytochrome A-associated F-box protein-like [Vitis vinifera]
Unigene0026307	1303	18.9607	39.9352	-1.07465	down	1.74545e-09	5.44028e-08	PREDICTED: SNF1-related protein kinase regulatory subunit beta-1 [Vitis vinifera]
Unigene0046745	2734	9.39089	19.7249	-1.07068	down	9.97028e-10	3.17115e-08	cc-nbs-lrr resistance protein [Populus trichocarpa] >gi|222856474|gb|EEE94021.1| cc-nbs-lrr resistance protein [Populus trichocarpa]
Unigene0025762	1811	402.308	844.229	-1.06933	down	0	0	p-hydroxyphenylpyruvate dioxygenase [Mangifera indica]
Unigene0049855	817	7345.58	15363	-1.06452	down	0	0	Proline rich protein [Medicago truncatula] >gi|355490523|gb|AES71726.1| Proline rich protein [Medicago truncatula]
Unigene0033972	1072	57.1643	118.851	-1.05597	down	0	0	COL domain class transcription factor [Malus x domestica]
Unigene0035096	1618	26.4969	54.9651	-1.05269	down	0	0	ribosomal protein L16 [Anethum graveolens]
Unigene0011382	1038	15.4009	31.9013	-1.0506	down	2.4448e-06	5.11146e-05	PREDICTED: formin-like protein 20-like [Glycine max]
Unigene0025943	1348	42.5851	88.1998	-1.05043	down	4.19442e-13	1.91794e-11	RecName: Full=Two pore calcium channel protein 1B; AltName: Full=Voltage-dependent calcium channel protein TPC1B; Short=NtTPC1B >gi|46275794|dbj|BAD15100.1| two-pore calcium channel [Nicotiana tabacum]
Unigene0021739	2398	8.58557	17.7542	-1.04817	down	9.59724e-08	2.45244e-06	PREDICTED: uncharacterized acetyltransferase At3g50280 [Vitis vinifera]
Unigene0033478	2653	86.9159	179.497	-1.04626	down	0	0	PREDICTED: long-chain-alcohol oxidase FAO2-like [Vitis vinifera]
Unigene0024607	1577	50.0709	103.189	-1.04325	down	4.9849e-13	2.24505e-11	glyceraldehyde 3-phosphate dehydrogenase [Nicotiana langsdorffii x Nicotiana sanderae]
Unigene0033968	980	26.9401	55.3501	-1.03883	down	2.27e-09	7.01336e-08	B-box type zinc finger-containing protein [Arabidopsis thaliana] >gi|332659923|gb|AEE85323.1| B-box type zinc finger-containing protein [Arabidopsis thaliana]
Unigene0022484	749	110.274	225.683	-1.03321	down	1.27454e-13	6.23897e-12	Zinc finger CCCH domain-containing protein [Medicago truncatula] >gi|355482671|gb|AES63874.1| Zinc finger CCCH domain-containing protein [Medicago truncatula]
Unigene0017389	605	53.2471	108.945	-1.03283	down	5.45906e-11	1.95195e-09	class III peroxidase [Gossypium hirsutum]
Unigene0025656	1652	425.634	868.405	-1.02875	down	0	0	RecName: Full=Thiamine thiazole synthase, chloroplastic; AltName: Full=Thiazole biosynthetic enzyme; Flags: Precursor >gi|2582665|emb|CAB05370.1| thi [Citrus sinensis]
Unigene0005682	265	113.338	230.873	-1.02647	down	3.26582e-10	1.08768e-08	--
Unigene0032242	3489	21.868	44.4714	-1.02406	down	3.66818e-13	1.69124e-11	acetyl-CoA carboxylase carboxyltransferase beta subunit protein [Staphylea colchica]
Unigene0049426	700	201.038	408.626	-1.02331	down	0	0	PREDICTED: aspartic proteinase nepenthesin-1-like [Glycine max]
Unigene0012247	1632	114.28	232.081	-1.02205	down	0	0	PREDICTED: aldose 1-epimerase [Vitis vinifera]
Unigene0024367	1355	15.0155	30.4894	-1.02185	down	2.67156e-07	6.44541e-06	expressed protein [Oryza sativa Japonica Group]
Unigene0047995	1361	13.7035	27.8061	-1.02085	down	8.6402e-07	1.93221e-05	PREDICTED: probable GMP synthase [glutamine-hydrolyzing]-like [Glycine max]
Unigene0016847	2098	313.216	634.342	-1.0181	down	0	0	photosystem II protein D2 [Lactuca sativa]
Unigene0048444	3070	136.808	276.845	-1.01693	down	2.76156e-12	1.14185e-10	PREDICTED: probable serine/threonine-protein kinase WNK5-like [Vitis vinifera]
Unigene0014802	1183	11.4658	23.1927	-1.01634	down	2.99976e-05	0.000511143	G/HBF-1 protein [Glycine max] >gi|1905785|emb|CAA71687.1| G/HBF-1 [Glycine max]
Unigene0028132	2698	21.2768	43.0152	-1.01557	down	4.19442e-13	1.91568e-11	PREDICTED: CTP synthase 1 [Vitis vinifera]
Unigene0033645	3232	90.3807	182.663	-1.0151	down	1.6287e-12	6.85835e-11	PREDICTED: cytochrome P450 94A1 [Vitis vinifera]
Unigene0044470	495	312.187	629.46	-1.0117	down	0	0	PREDICTED: 14 kDa proline-rich protein DC2.15 isoform 1 [Vitis vinifera]
Unigene0033775	3506	62.6606	126.201	-1.01009	down	0	0	HSP20-like chaperone [Arabidopsis thaliana] >gi|332197767|gb|AEE35888.1| HSP20-like chaperone [Arabidopsis thaliana]
Unigene0030209	1363	25.0566	50.4402	-1.00938	down	4.98574e-11	1.786e-09	neutral/alkaline invertase [Manihot esculenta]
Unigene0014286	827	22.2591	44.6166	-1.00319	down	1.6802e-06	3.59209e-05	monofunctional lysine-ketoglutarate reductase 1 [Gossypium hirsutum] >gi|23193178|gb|AAN14412.1| monofunctional lysine-ketoglutarate reductase 2 [Gossypium hirsutum]
Unigene0047909	965	134.285	268.961	-1.0021	down	0	0	hydroxyproline-rich glycoprotein family protein [Arabidopsis thaliana] >gi|98960877|gb|ABF58922.1| At1g23040 [Arabidopsis thaliana] >gi|110738822|dbj|BAF01334.1| predicted GPI-anchored protein [Arabidopsis thaliana] >gi|332192205|gb|AEE30326.1| hydroxyproline-rich glycoprotein family protein [Arabidopsis thaliana]
Unigene0024172	683	21.6326	0.001	14.4009	up	9.04772e-16	5.09649e-14	Myrosinase-binding protein-like protein [Medicago truncatula] >gi|355517032|gb|AES98655.1| Myrosinase-binding protein-like protein [Medicago truncatula]
Unigene0024173	253	19.1474	0.001	14.2249	up	1.2697e-05	0.00023511	PREDICTED: pentatricopeptide repeat-containing protein At1g19720-like [Vitis vinifera]
Unigene0004282	336	16.5801	0.001	14.0172	up	2.29734e-06	4.82653e-05	heat-shock protein 70 [Hevea brasiliensis]
Unigene0040426	344	14.0822	0.001	13.7816	up	1.2697e-05	0.000234998	heat shock protein 22 [Corylus heterophylla]
Unigene0013884	432	10.6529	0.001	13.379	up	2.24488e-05	0.000393203	predicted protein [Populus trichocarpa] >gi|222850077|gb|EEE87624.1| predicted protein [Populus trichocarpa]
Unigene0002399	426	10.2344	0.001	13.3211	up	3.96904e-05	0.000657285	PREDICTED: zinc finger protein ZAT9-like [Glycine max]
Unigene0045475	481	9.56771	0.001	13.224	up	2.24488e-05	0.00039338	--
Unigene0006729	633	7.27025	0.001	12.8278	up	2.24488e-05	0.000393026	PREDICTED: oligopeptide transporter 1-like [Vitis vinifera]
Unigene0045557	972	5.48221	0.001	12.4205	up	4.0618e-06	8.15866e-05	PREDICTED: bifunctional monodehydroascorbate reductase and carbonic anhydrase nectarin-3-like [Vitis vinifera]
Unigene0002465	1082	5.14873	0.001	12.33	up	2.29734e-06	4.82914e-05	PREDICTED: multiple C2 and transmembrane domain-containing protein 2-like [Vitis vinifera]
Unigene0004873	236	84.1592	1.3363	5.9768	up	2.12784e-19	1.40891e-17	F18O14.26 [Arabidopsis thaliana]
Unigene0002877	297	49.7477	1.06184	5.54999	up	2.52658e-14	1.32883e-12	--
Unigene0018044	642	21.8823	0.491226	5.47723	up	1.33125e-13	6.47582e-12	hypothetical protein VITISV_039388 [Vitis vinifera]
Unigene0044071	1965	6.533	0.160492	5.34717	up	2.11236e-12	8.79027e-11	COBRA-like protein [Populus tomentosa]
Unigene0048938	1125	204.536	5.3262	5.26311	up	4.51036e-203	9.13043e-201	PREDICTED: pathogenesis-related protein PR-1 [Vitis vinifera]
Unigene0010708	1213	9.9841	0.259989	5.26311	up	1.10526e-11	4.24069e-10	PREDICTED: UDP-glycosyltransferase 74F2 [Vitis vinifera]
Unigene0012852	581	81.7108	2.1712	5.23396	up	8.46728e-43	9.62274e-41	CBF/DREB-like transcription factor 1 [Citrus trifoliata]
Unigene0017651	1129	9.86878	0.279333	5.14281	up	9.98972e-11	3.49793e-09	Carboxyl-terminal proteinase-like protein [Medicago truncatula] >gi|355514511|gb|AES96134.1| Carboxyl-terminal proteinase-like protein [Medicago truncatula]
Unigene0046478	675	15.7888	0.46721	5.07868	up	2.99606e-10	1.00213e-08	PREDICTED: protein LURP-one-related 4 [Vitis vinifera]
Unigene0030013	1717	5.7838	0.183673	4.9768	up	1.55086e-09	4.86498e-08	PREDICTED: laccase-4-like [Glycine max]
Unigene0001352	308	31.4564	1.02392	4.94118	up	2.68008e-09	8.24103e-08	Male sterility 5 family protein [Medicago truncatula] >gi|355497987|gb|AES79190.1| Male sterility 5 family protein [Medicago truncatula]
Unigene0020736	1313	14.02	0.480376	4.86718	up	1.05468e-16	6.13658e-15	PREDICTED: salicylate O-methyltransferase [Vitis vinifera]
Unigene0023869	1384	719.817	26.4325	4.76725	up	0	0	caffeic acid O-methyltransferase [Populus tomentosa]
Unigene0014923	400	21.1937	0.788418	4.74853	up	4.09564e-08	1.09707e-06	sulfate/bicarbonate/oxalate exchanger and transporter sat-1 [Populus trichocarpa] >gi|222840711|gb|EEE78258.1| sulfate/bicarbonate/oxalate exchanger and transporter sat-1 [Populus trichocarpa]
Unigene0040711	350	22.8373	0.901049	4.66365	up	1.21343e-07	3.06448e-06	AP2/ERF domain-containing transcription factor [Populus trichocarpa] >gi|148372132|gb|ABQ62997.1| RAP2-like protein [Populus trichocarpa] >gi|222854484|gb|EEE92031.1| AP2/ERF domain-containing transcription factor [Populus trichocarpa]
Unigene0045678	658	23.1907	0.958563	4.59653	up	1.2194e-13	6.00689e-12	PREDICTED: serine/threonine-protein kinase-like protein CCR4-like [Vitis vinifera]
Unigene0035028	1339	5.60765	0.235524	4.57345	up	3.58416e-07	8.49942e-06	PREDICTED: (-)-germacrene D synthase [Vitis vinifera]
Unigene0009323	357	41.3867	1.76676	4.54999	up	3.5871e-13	1.65582e-11	--
Unigene0009371	439	16.5522	0.718376	4.52614	up	6.1522e-07	1.40906e-05	Glucose-6-phosphate/phosphate translocator [Medicago truncatula] >gi|355511454|gb|AES92596.1| Glucose-6-phosphate/phosphate translocator [Medicago truncatula]
Unigene0005019	391	17.9647	0.806565	4.47723	up	1.05507e-06	2.32732e-05	Os10g0178200 [Oryza sativa Japonica Group] >gi|31430525|gb|AAP52427.1| expressed protein [Oryza sativa Japonica Group] >gi|113638855|dbj|BAF26160.1| Os10g0178200 [Oryza sativa Japonica Group]
Unigene0012088	342	20.5386	0.922126	4.47723	up	1.05507e-06	2.32864e-05	alpha-copaene synthase [Ricinus communis]
Unigene0021312	829	8.18094	0.380419	4.42661	up	1.80766e-06	3.85399e-05	PREDICTED: uncharacterized mscS family protein At1g78610-like isoform 2 [Glycine max]
Unigene0011025	374	122.402	5.90259	4.37414	up	1.19104e-37	1.25114e-35	RecName: Full=Probable galacturonosyltransferase-like 10; AltName: Full=Galactinol synthase 8; Short=AtGolS8; Short=GolS-8 >gi|11994580|dbj|BAB02626.1| glycosyl transferase-like protein [Arabidopsis thaliana] >gi|44917577|gb|AAS49113.1| At3g28340 [Arabidopsis thaliana]
Unigene0033393	503	13.0016	0.626972	4.37414	up	3.0939e-06	6.34233e-05	RecName: Full=Beta-amyrin synthase >gi|18147596|dbj|BAB83088.1| beta-amyrin synthase [Betula platyphylla]
Unigene0013039	845	248.234	12.3161	4.33308	up	1.23448e-166	2.3871e-164	AP2/ERF domain-containing transcription factor [Populus trichocarpa] >gi|148372128|gb|ABQ62995.1| RAP2-like protein [Populus trichocarpa] >gi|222833491|gb|EEE71968.1| AP2/ERF domain-containing transcription factor [Populus trichocarpa]
Unigene0028909	1026	75.3083	3.99588	4.23622	up	2.06128e-61	2.83095e-59	homogentisate geranylgeranyl transferase [Hevea brasiliensis]
Unigene0002085	887	6.55371	0.355543	4.20421	up	1.54066e-05	0.000280999	PREDICTED: LOB domain-containing protein 33 [Vitis vinifera]
Unigene0049769	1567	57.9645	3.22009	4.17	up	3.25232e-71	4.73438e-69	terpene synthase 1 [Citrus sinensis]
Unigene0006157	508	144.947	8.07042	4.16674	up	5.78818e-58	7.75756e-56	JHL25H03.13 [Jatropha curcas]
Unigene0018046	345	48.4428	2.74232	4.14281	up	5.1066e-14	2.61845e-12	--
Unigene0002288	523	41.2181	2.41199	4.09498	up	1.22394e-17	7.43293e-16	PREDICTED: serine/threonine-protein kinase-like protein CCR4-like [Vitis vinifera]
Unigene0018308	478	11.1479	0.659764	4.07868	up	4.46326e-05	0.000732265	PREDICTED: probable S-adenosylmethionine-dependent methyltransferase At5g37990 [Vitis vinifera]
Unigene0044397	298	17.8816	1.05828	4.07868	up	4.46326e-05	0.000732884	--
Unigene0044062	417	12.7787	0.756276	4.07868	up	4.46326e-05	0.000732574	--
Unigene0015263	1243	8.37909	0.507429	4.04552	up	5.33586e-09	1.58554e-07	PREDICTED: WRKY transcription factor 6-like [Vitis vinifera]
Unigene0010647	1330	15.662	0.948472	4.04552	up	5.94048e-17	3.48248e-15	At3g48510 [Arabidopsis thaliana]
Unigene0024174	1459	32.8707	2.16153	3.92668	up	1.0112e-36	1.04528e-34	PREDICTED: pentatricopeptide repeat-containing protein At1g19720-like [Vitis vinifera]
Unigene0018577	1432	381.589	26.2072	3.86398	up	0	0	PREDICTED: glycerophosphodiester phosphodiesterase GDE1 [Vitis vinifera]
Unigene0013003	236	37.9743	2.6726	3.8287	up	1.23925e-07	3.12766e-06	--
Unigene0050452	1042	55.0909	3.93452	3.80755	up	9.69376e-43	1.09845e-40	galactinol synthase [Coffea arabica]
Unigene0045643	386	101.027	7.35312	3.78024	up	2.65892e-29	2.41459e-27	PREDICTED: probable galacturonosyltransferase-like 9-like [Glycine max]
Unigene0028908	1156	70.8204	5.18337	3.7722	up	6.04622e-60	8.1881e-58	homogentisate geranylgeranyl transferase [Coriandrum sativum]
Unigene0008600	850	15.1028	1.11306	3.76221	up	2.2263e-10	7.53742e-09	RING-H2 finger protein [Medicago truncatula] >gi|355490951|gb|AES72154.1| RING-H2 finger protein [Medicago truncatula]
Unigene0010767	650	38.3816	2.91108	3.72079	up	5.66402e-19	3.68133e-17	At1g64405 [Arabidopsis thaliana]
Unigene0029567	2185	7.31631	0.577331	3.66365	up	1.95889e-12	8.19551e-11	PREDICTED: polygalacturonase At1g48100-like [Vitis vinifera]
Unigene0012167	547	100.074	8.07155	3.63208	up	2.12574e-39	2.28867e-37	glutaredoxin family protein [Ammopiptanthus mongolicus]
Unigene0005821	250	62.0068	5.04587	3.61925	up	5.46134e-12	2.15937e-10	PREDICTED: serine/threonine-protein kinase-like protein CCR4-like [Vitis vinifera]
Unigene0018047	642	65.6468	5.40349	3.60276	up	1.88753e-30	1.75089e-28	--
Unigene0012853	288	39.528	3.28507	3.58888	up	4.88316e-09	1.45883e-07	CBF/DREB-like transcription factor 1 [Citrus trifoliata]
Unigene0042718	509	14.7517	1.23916	3.57345	up	2.75564e-06	5.70002e-05	PREDICTED: ethylene-responsive transcription factor CRF4 [Vitis vinifera]
Unigene0042547	253	143.605	12.4651	3.52614	up	5.393e-26	4.39433e-24	PREDICTED: purple acid phosphatase 3 isoform 2 [Vitis vinifera]
Unigene0034073	705	15.4605	1.34199	3.52614	up	1.35515e-08	3.85019e-07	expressed protein [Arabidopsis thaliana] >gi|194708808|gb|ACF88488.1| At2g43540 [Arabidopsis thaliana]
Unigene0003489	971	14.7174	1.29914	3.50189	up	6.98132e-11	2.47125e-09	Os02g0179200 [Oryza sativa Japonica Group] >gi|113535613|dbj|BAF07996.1| Os02g0179200 [Oryza sativa Japonica Group]
Unigene0000272	274	38.8957	3.45292	3.49372	up	2.25342e-08	6.22928e-07	Male sterility 5 family protein [Medicago truncatula] >gi|355497987|gb|AES79190.1| Male sterility 5 family protein [Medicago truncatula]
Unigene0050258	223	47.7911	4.24261	3.49372	up	2.25342e-08	6.23815e-07	cytokinin-regulated kinase 1 [Nicotiana tabacum]
Unigene0030278	390	27.3267	2.4259	3.49372	up	2.25342e-08	6.23371e-07	minus agglutinin [Chlamydomonas incerta]
Unigene0043776	473	103.952	9.33433	3.47723	up	2.48972e-34	2.50046e-32	glycosyltransferase [Panax notoginseng]
Unigene0019276	493	14.2479	1.27938	3.47723	up	7.65456e-06	0.000146918	PREDICTED: germin-like protein 3 [Vitis vinifera]
Unigene0003208	222	31.6406	2.84114	3.47723	up	7.65456e-06	0.000146991	--
Unigene0009806	486	14.4531	1.29781	3.47723	up	7.65456e-06	0.000146846	PREDICTED: L-type lectin-domain containing receptor kinase IV.2-like [Vitis vinifera]
Unigene0046186	295	166.676	14.9666	3.47723	up	2.48972e-34	2.49402e-32	PREDICTED: purple acid phosphatase 3 isoform 1 [Vitis vinifera]
Unigene0009408	293	35.5468	3.22901	3.46055	up	3.74234e-08	1.00521e-06	PREDICTED: L-ascorbate oxidase homolog [Vitis vinifera]
Unigene0041090	1028	40.0549	3.68133	3.44368	up	9.65318e-29	8.56599e-27	RecName: Full=Small heat shock protein, chloroplastic; Flags: Precursor >gi|14158|emb|CAA38037.1| heat shock protein [Petunia x hybrida]
Unigene0039413	233	29.1073	2.70701	3.42661	up	1.2723e-05	0.000235255	Male sterility 5 family protein [Medicago truncatula] >gi|355497987|gb|AES79190.1| Male sterility 5 family protein [Medicago truncatula]
Unigene0008377	434	23.4401	2.17996	3.42661	up	6.20678e-08	1.61797e-06	At5g04080 [Arabidopsis thaliana] >gi|41349906|gb|AAS00338.1| At5g04080 [Arabidopsis thaliana]
Unigene0017493	950	7.13894	0.663931	3.42661	up	1.2723e-05	0.000235367	cellulose synthase 3 [Eucalyptus grandis]
Unigene0047366	351	134.563	12.5787	3.41923	up	1.39075e-32	1.36501e-30	--
Unigene0027801	360	93.5216	8.7602	3.41626	up	1.38269e-23	1.03948e-21	PREDICTED: probable xyloglucan endotransglucosylase/hydrolase protein 23-like [Glycine max]
Unigene0016221	874	15.2423	1.44333	3.40061	up	5.26834e-10	1.72216e-08	F14N23.27 [Arabidopsis thaliana]
Unigene0017515	297	55.4564	5.30921	3.38479	up	4.59294e-12	1.83467e-10	flowering locus T [Litchi chinensis] >gi|358364711|gb|AEU08963.1| flowering locus T [Litchi chinensis] >gi|358364715|gb|AEU08965.1| flowering locus T [Litchi chinensis]
Unigene0016746	309	52.5189	5.10303	3.36341	up	7.58256e-12	2.97088e-10	PREDICTED: probable peptide/nitrate transporter At1g59740-like [Vitis vinifera]
Unigene0014598	396	24.4661	2.38914	3.35622	up	1.70011e-07	4.21955e-06	PREDICTED: UDP-glycosyltransferase 87A2-like [Vitis vinifera]
Unigene0047503	570	16.9975	1.65983	3.35622	up	1.70011e-07	4.21685e-06	At1g53885 [Arabidopsis thaliana]
Unigene0005651	535	29.8806	2.94736	3.34172	up	1.25063e-11	4.76551e-10	--
Unigene0047000	1651	28.7547	2.86524	3.32707	up	5.20734e-32	5.04722e-30	PREDICTED: UDP-glycosyltransferase 87A2-like [Vitis vinifera]
Unigene0001177	876	17.9725	1.80004	3.31969	up	2.0607e-11	7.68649e-10	retrotransposon protein [Glycine max] >gi|225016158|gb|ACN78981.1| retrotransposon protein [Glycine max]
Unigene0015075	883	17.83	1.78577	3.31969	up	2.0607e-11	7.67912e-10	PREDICTED: probable sulfate transporter 3.4-like [Glycine max]
Unigene0050404	498	12.1593	1.26653	3.26311	up	5.7711e-05	0.000925734	ATGWD2/GWD3 [Arabidopsis lyrata subsp. lyrata] >gi|297315554|gb|EFH45977.1| ATGWD2/GWD3 [Arabidopsis lyrata subsp. lyrata]
Unigene0042189	227	26.6756	2.77856	3.26311	up	5.7711e-05	0.000926116	--
Unigene0011573	944	6.41457	0.668151	3.26311	up	5.7711e-05	0.000925352	PREDICTED: GDSL esterase/lipase At5g55050 [Vitis vinifera]
Unigene0042526	416	34.9347	3.79047	3.20421	up	2.46406e-10	8.29901e-09	flowering locus T like protein [Populus nigra] >gi|50199496|dbj|BAD27481.1| flowering locus T like protein [Populus nigra]
Unigene0011336	763	520.3	57.0389	3.18933	up	5.93622e-247	1.25393e-244	HSP18.1A [Citrullus lanatus]
Unigene0018770	841	193.253	22.1244	3.12678	up	2.87718e-100	4.86206e-98	At2g42760 [Arabidopsis thaliana]
Unigene0048936	998	8.25178	0.947997	3.12175	up	3.36082e-06	6.84259e-05	PREDICTED: probably inactive leucine-rich repeat receptor-like protein kinase IMK2 [Vitis vinifera]
Unigene0018340	426	152.379	17.7672	3.10038	up	1.20182e-40	1.32327e-38	AP2/ERF domain-containing transcription factor [Populus trichocarpa] >gi|222850259|gb|EEE87806.1| AP2/ERF domain-containing transcription factor [Populus trichocarpa]
Unigene0014205	1229	15.3724	1.79623	3.0973	up	9.91128e-13	4.28024e-11	Os02g0756800 [Oryza sativa Japonica Group] >gi|113537701|dbj|BAF10084.1| Os02g0756800 [Oryza sativa Japonica Group]
Unigene0050208	1254	38.4375	4.5268	3.08595	up	2.04496e-30	1.88792e-28	PREDICTED: purple acid phosphatase 17-like isoform 1 [Glycine max]
Unigene0012459	556	14.376	1.70162	3.07868	up	5.4904e-06	0.000108433	PREDICTED: multidrug and toxin extrusion protein 1 [Vitis vinifera]
Unigene0015274	275	75.747	9.17432	3.04552	up	1.02526e-13	5.08924e-12	--
Unigene0024169	1100	222.837	27.5229	3.01728	up	2.31308e-145	4.26078e-143	PREDICTED: inorganic pyrophosphatase 2-like [Glycine max]
Unigene0018529	1090	18.666	2.31462	3.01157	up	2.69332e-13	1.25819e-11	aquaporin, MIP family, NIP subfamily [Populus trichocarpa] >gi|222846248|gb|EEE83795.1| aquaporin, MIP family, NIP subfamily [Populus trichocarpa]
Unigene0034579	2094	3.58579	0.451815	2.98848	up	1.45577e-05	0.000266266	aspartyl protease family protein [Arabidopsis lyrata subsp. lyrata] >gi|297335107|gb|EFH65525.1| aspartyl protease family protein [Arabidopsis lyrata subsp. lyrata]
Unigene0046177	598	12.5563	1.58211	2.98848	up	1.45577e-05	0.000266391	PREDICTED: probable L-type lectin-domain containing receptor kinase S.5-like [Glycine max]
Unigene0004233	253	39.2521	4.98604	2.9768	up	5.30472e-07	1.22725e-05	HB09p [Malus floribunda]
Unigene0006158	496	24.9051	3.1791	2.96975	up	1.98627e-08	5.54202e-07	PREDICTED: acyl-protein thioesterase 2-like [Glycine max]
Unigene0034666	869	68.0095	8.70979	2.96503	up	1.24653e-35	1.28511e-33	sesquiterpene synthase [Toona sinensis]
Unigene0012123	700	366.781	47.3051	2.95485	up	4.19428e-149	7.76281e-147	C2H2L domain class transcription factor [Malus x domestica]
Unigene0017589	1081	105.31	13.7116	2.94118	up	9.98812e-67	1.41682e-64	type-a response regulator [Populus trichocarpa] >gi|222852589|gb|EEE90136.1| type-a response regulator [Populus trichocarpa]
Unigene0001684	257	28.274	3.68133	2.94118	up	2.3622e-05	0.000410974	LOC100284727 precursor [Zea mays] >gi|195644254|gb|ACG41595.1| purple acid phosphatase 1 [Zea mays]
Unigene0050409	1522	4.77426	0.621617	2.94118	up	2.3622e-05	0.00041079	ubiquitin family protein [Arabidopsis lyrata subsp. lyrata] >gi|297311389|gb|EFH41813.1| ubiquitin family protein [Arabidopsis lyrata subsp. lyrata]
Unigene0014653	430	16.8987	2.20024	2.94118	up	2.3622e-05	0.000411158	p-hydroxyphenylpyruvate dioxygenase [Mangifera indica]
Unigene0018151	663	145.036	19.0267	2.93032	up	2.11346e-56	2.77513e-54	Harpin-induced 1 [Medicago truncatula]
Unigene0014400	1231	72.0149	9.73513	2.88702	up	2.29264e-51	2.88376e-49	PREDICTED: 70 kDa peptidyl-prolyl isomerase-like isoform 1 [Glycine max]
Unigene0017516	356	25.8543	3.54345	2.86718	up	2.23854e-06	4.71063e-05	flowering locus T [Litchi chinensis] >gi|358364711|gb|AEU08963.1| flowering locus T [Litchi chinensis] >gi|358364715|gb|AEU08965.1| flowering locus T [Litchi chinensis]
Unigene0004232	323	28.4958	3.90547	2.86718	up	2.23854e-06	4.71318e-05	verticillium wilt resistance-like protein [Gossypium barbadense]
Unigene0015915	552	20.6233	2.85659	2.85191	up	1.34458e-07	3.36725e-06	glutaredoxin 2.1 [Hevea brasiliensis]
Unigene0021630	1111	6.10441	0.851576	2.84164	up	6.17204e-05	0.000980739	PREDICTED: protein IQ-DOMAIN 1 [Vitis vinifera]
Unigene0001347	303	66.3491	9.36734	2.82437	up	1.99058e-12	8.31912e-11	--
Unigene0018949	1538	14.4888	2.0505	2.82088	up	1.25757e-13	6.16369e-12	PREDICTED: phospholipase A1-IIgamma-like [Glycine max]
Unigene0010593	925	48.181	6.81875	2.82088	up	5.89914e-26	4.79669e-24	conserved hypothetical protein [Ricinus communis] >gi|223546305|gb|EEF47807.1| conserved hypothetical protein [Ricinus communis]
Unigene0014253	532	167.091	23.7118	2.81696	up	2.89592e-50	3.59603e-48	Exocyst complex component [Medicago truncatula] >gi|355507653|gb|AES88795.1| Exocyst complex component [Medicago truncatula]
Unigene0022078	1559	28.4318	4.04576	2.81302	up	9.42048e-26	7.58066e-24	PREDICTED: probable protein phosphatase 2C 73-like [Glycine max]
Unigene0032255	435	70.7154	10.1497	2.80058	up	3.32564e-18	2.09494e-16	F-box family protein [Arabidopsis lyrata subsp. lyrata] >gi|297318497|gb|EFH48919.1| F-box family protein [Arabidopsis lyrata subsp. lyrata]
Unigene0029013	1625	5.36597	0.776288	2.78918	up	5.7839e-06	0.000113422	NAC domain protein, IPR003441 [Populus trichocarpa] >gi|222860124|gb|EEE97671.1| NAC domain protein, IPR003441 [Populus trichocarpa] >gi|312618420|gb|ADR00330.1| wood-associated NAC domain transcription factor 1A [Populus trichocarpa]
Unigene0008422	315	48.4428	7.00816	2.78918	up	1.30175e-09	4.1101e-08	--
Unigene0020297	310	28.1281	4.06925	2.78918	up	5.7839e-06	0.000113365	PREDICTED: pyruvate kinase, cytosolic isozyme-like [Vitis vinifera]
Unigene0020946	1151	68.1819	9.86378	2.78918	up	4.10208e-44	4.80228e-42	PREDICTED: SPX domain-containing protein 2 isoform 1 [Vitis vinifera]
Unigene0049489	1086	27.8792	4.06551	2.77768	up	8.46172e-18	5.1711e-16	chloroplast small heat shock protein 1 [Potentilla discolor] >gi|311779822|gb|ADQ08651.1| chloroplast small heat shock protein 1 [Potentilla discolor]
Unigene0011750	525	41.0611	6.00699	2.77306	up	5.12598e-13	2.30592e-11	--
Unigene0005057	765	16.7808	2.47347	2.76221	up	3.37184e-08	9.10725e-07	PREDICTED: formin-like protein 4 [Vitis vinifera]
Unigene0006513	337	69.7174	10.2939	2.75973	up	5.17982e-14	2.65249e-12	AT3g10020/T22K18_16 [Arabidopsis thaliana] >gi|15529276|gb|AAK97732.1| AT3g10020/T22K18_16 [Arabidopsis thaliana] >gi|15809812|gb|AAL06834.1| AT3g10020/T22K18_16 [Arabidopsis thaliana] >gi|20147181|gb|AAM10307.1| AT3g10020/T22K18_16 [Arabidopsis thaliana]
Unigene0006522	332	57.6353	8.54911	2.75311	up	1.2952e-11	4.93051e-10	PREDICTED: calcium-binding protein KIC [Vitis vinifera]
Unigene0023606	278	137.661	20.4195	2.75311	up	5.87014e-22	4.24869e-20	LOC100284727 precursor [Zea mays] >gi|195644254|gb|ACG41595.1| purple acid phosphatase 1 [Zea mays]
Unigene0013023	1596	61.1606	9.08953	2.75033	up	9.98596e-54	1.27672e-51	Exocyst complex component [Medicago truncatula] >gi|355486362|gb|AES67565.1| Exocyst complex component [Medicago truncatula]
Unigene0006475	1703	12.3738	1.85183	2.74027	up	1.30113e-12	5.54508e-11	PREDICTED: cytochrome P450 76C4 [Vitis vinifera]
Unigene0006508	505	49.8817	7.49387	2.73473	up	8.34944e-15	4.50094e-13	PREDICTED: uncharacterized protein LOC100241447 [Vitis vinifera]
Unigene0009095	744	16.9289	2.54328	2.73473	up	5.3808e-08	1.41691e-06	NtEIG-E80 [Nicotiana tabacum]
Unigene0008423	545	34.6655	5.2079	2.73473	up	2.06256e-11	7.67869e-10	PREDICTED: UPF0392 protein RCOM_0530710-like [Vitis vinifera]
Unigene0019354	1463	32.7809	4.95792	2.72505	up	6.80042e-27	5.70868e-25	lipase-3 domain-containing protein [Arabidopsis thaliana] >gi|332193089|gb|AEE31210.1| lipase-3 domain-containing protein [Arabidopsis thaliana]
Unigene0015305	954	312.289	47.272	2.72382	up	5.59836e-159	1.07188e-156	18.2 kDa class I heat shock protein [Medicago truncatula] >gi|87240494|gb|ABD32352.1| Heat shock protein Hsp20 [Medicago truncatula] >gi|355509332|gb|AES90474.1| 18.2 kDa class I heat shock protein [Medicago truncatula]
Unigene0006246	503	20.7062	3.13486	2.72359	up	8.84218e-07	1.97284e-05	PREDICTED: molybdenum cofactor sulfurase 3-like [Glycine max]
Unigene0031708	222	46.9154	7.10286	2.72359	up	8.84218e-07	1.97171e-05	At3g57450 [Arabidopsis thaliana]
Unigene0002208	574	14.3472	2.19768	2.70671	up	1.48035e-05	0.000270507	EDNR2GH4 protein [Solanum x edinense]
Unigene0003584	371	55.4938	8.50046	2.70671	up	3.28814e-12	1.34244e-10	conserved hypothetical protein [Ricinus communis] >gi|223547694|gb|EEF49187.1| conserved hypothetical protein [Ricinus communis]
Unigene0050539	1223	245.185	37.6481	2.70322	up	1.00636e-158	1.908e-156	CBF1 [Manihot esculenta]
Unigene0033176	2383	199.321	31.1	2.68011	up	4.61494e-248	9.80158e-246	PREDICTED: U-box domain-containing protein 19-like [Vitis vinifera]
Unigene0046402	725	19.3771	3.04492	2.66988	up	1.33409e-08	3.79314e-07	PREDICTED: L-ascorbate oxidase homolog [Vitis vinifera]
Unigene0044169	742	10.7723	1.70009	2.66365	up	2.35918e-05	0.000410817	18.2 kDa class I heat shock protein [Medicago truncatula] >gi|355493805|gb|AES75008.1| 18.2 kDa class I heat shock protein [Medicago truncatula]
Unigene0021443	873	18.3117	2.88996	2.66365	up	1.31741e-09	4.15615e-08	PREDICTED: auxin response factor 4-like [Vitis vinifera]
Unigene0011179	569	309.047	48.7738	2.66365	up	2.39688e-92	3.93078e-90	Phloem specific protein [Medicago truncatula] >gi|355490232|gb|AES71435.1| Phloem specific protein [Medicago truncatula]
Unigene0006165	605	13.2117	2.08507	2.66365	up	2.35918e-05	0.000411001	PREDICTED: ATP-dependent zinc metalloprotease FTSH, chloroplastic [Vitis vinifera]
Unigene0018849	592	111.288	17.5796	2.66232	up	1.48757e-35	1.52553e-33	PREDICTED: E3 ubiquitin-protein ligase RNF181-like [Vitis vinifera]
Unigene0014401	541	62.2325	9.90987	2.65073	up	9.09168e-19	5.86987e-17	PREDICTED: 70 kDa peptidyl-prolyl isomerase-like isoform 2 [Glycine max]
Unigene0009407	927	36.3191	5.78343	2.65073	up	9.09168e-19	5.87964e-17	PREDICTED: L-ascorbate oxidase homolog [Glycine max]
Unigene0014208	1403	35.2186	5.61951	2.64782	up	7.10142e-27	5.94851e-25	PREDICTED: EID1-like F-box protein 3-like [Vitis vinifera]
Unigene0034665	704	44.727	7.16743	2.64162	up	1.40672e-17	8.52964e-16	sesquiterpene synthase [Toona sinensis]
Unigene0019632	1199	6.46443	1.0521	2.61925	up	3.74946e-05	0.000626797	PREDICTED: probable LRR receptor-like serine/threonine-protein kinase At3g47570-like [Glycine max]
Unigene0012458	239	40.5379	6.59764	2.61925	up	3.5524e-06	7.20246e-05	--
Unigene0008080	600	48.4428	7.88418	2.61925	up	3.4373e-16	1.95318e-14	predicted protein [Populus trichocarpa] >gi|222859985|gb|EEE97532.1| predicted protein [Populus trichocarpa]
Unigene0015507	969	9.99852	1.62728	2.61925	up	3.5524e-06	7.1987e-05	PREDICTED: BURP domain-containing protein 17-like isoform 1 [Vitis vinifera] >gi|359475294|ref|XP_003631640.1| PREDICTED: BURP domain-containing protein 17-like isoform 2 [Vitis vinifera]
Unigene0021521	606	124.305	20.2959	2.61462	up	1.10364e-39	1.20155e-37	--
Unigene0047945	1488	77.3197	12.7164	2.60414	up	1.53156e-59	2.05977e-57	PREDICTED: nitrate transporter 1.2-like [Glycine max]
Unigene0042787	362	36.8005	6.09826	2.59326	up	5.28482e-08	1.39447e-06	AP2/ERF domain-containing transcription factor [Populus trichocarpa] >gi|148372132|gb|ABQ62997.1| RAP2-like protein [Populus trichocarpa] >gi|222854484|gb|EEE92031.1| AP2/ERF domain-containing transcription factor [Populus trichocarpa]
Unigene0043710	536	24.8541	4.1186	2.59326	up	5.28482e-08	1.39352e-06	PREDICTED: uncharacterized protein LOC100817182 [Glycine max]
Unigene0024185	1543	14.7558	2.45263	2.58888	up	8.20232e-13	3.58202e-11	homocysteine s-methyltransferase [Populus trichocarpa] >gi|222852362|gb|EEE89909.1| homocysteine s-methyltransferase [Populus trichocarpa]
Unigene0049836	1698	6.7044	1.11437	2.58888	up	5.41554e-07	1.24992e-05	PREDICTED: ABC transporter G family member 11-like [Vitis vinifera]
Unigene0018950	981	171.599	28.6113	2.58439	up	1.17679e-85	1.85176e-83	CYP71AH2 [Nicotiana tabacum]
Unigene0014922	699	13.5141	2.25584	2.58273	up	5.62106e-06	0.000110676	PREDICTED: probable sulfate transporter 3.4-like isoform 2 [Vitis vinifera]
Unigene0009729	1074	6.99128	1.17455	2.57345	up	5.94176e-05	0.000948023	IQ domain-containing protein [Medicago truncatula] >gi|355521074|gb|AET01528.1| IQ domain-containing protein [Medicago truncatula]
Unigene0021495	964	7.78904	1.30858	2.57345	up	5.94176e-05	0.000948412	PREDICTED: probable protein ABIL5 [Vitis vinifera]
Unigene0014285	1248	24.0661	4.04317	2.57345	up	2.14334e-16	1.22688e-14	Monogalactosyldiacylglycerol synthase 2 [Arabidopsis thaliana] >gi|75100766|sp|O82730.1|MGDG2_ARATH RecName: Full=Monogalactosyldiacylglycerol synthase 2, chloroplastic; Short=AtMGD2; AltName: Full=MGDG synthase type B; Flags: Precursor >gi|3367638|emb|CAA04005.1| monogalactosyldiacylglycerol synthase [Arabidopsis thaliana] >gi|332005457|gb|AED92840.1| Monogalactosyldiacylglycerol synthase 2 [Ara…
Unigene0051062	1153	19.3267	3.28222	2.55785	up	2.02678e-12	8.44318e-11	PREDICTED: phosphoenolpyruvate carboxylase kinase 1 [Vitis vinifera]
Unigene0026292	732	212.765	36.6205	2.53854	up	7.7009e-78	1.17839e-75	ring zinc finger transcription factor [Citrus trifoliata]
Unigene0005904	367	54.7787	9.45242	2.53486	up	3.15866e-11	1.15492e-09	PREDICTED: uncharacterized protein LOC100241447 [Vitis vinifera]
Unigene0027766	1613	9.00983	1.56413	2.52614	up	2.02782e-08	5.64984e-07	PREDICTED: glucan endo-1,3-beta-glucosidase 1-like [Vitis vinifera]
Unigene0016046	769	230.875	40.1898	2.52221	up	7.10694e-88	1.14143e-85	PREDICTED: ethylene-responsive transcription factor ERF025-like [Vitis vinifera]
Unigene0014859	590	928.624	161.96	2.51946	up	4.00814e-267	8.90196e-265	conserved hypothetical protein [Ricinus communis] >gi|223549842|gb|EEF51330.1| conserved hypothetical protein [Ricinus communis]
Unigene0014858	266	2927.51	512.175	2.51497	up	0	0	--
Unigene0022636	831	79.2807	14.0416	2.49726	up	3.09606e-33	3.06195e-31	phenylcoumaran benzylic ether reductase [Eucalyptus pyrocarpa]
Unigene0008712	919	17.3951	3.08847	2.49372	up	4.94048e-09	1.47482e-07	PREDICTED: multidrug and toxin extrusion protein 1 [Vitis vinifera]
Unigene0021522	496	60.5535	10.809	2.48598	up	7.87268e-16	4.44749e-14	octicosapeptide/Phox/Bem1p domain-containing protein [Arabidopsis lyrata subsp. lyrata] >gi|297321727|gb|EFH52148.1| octicosapeptide/Phox/Bem1p domain-containing protein [Arabidopsis lyrata subsp. lyrata]
Unigene0016883	1339	46.1274	8.24335	2.48432	up	4.46844e-31	4.18494e-29	PREDICTED: enolase [Vitis vinifera]
Unigene0010742	494	28.4381	5.10716	2.47723	up	4.97598e-08	1.31655e-06	CTV.15 [Citrus trifoliata]
Unigene0048522	1217	165.788	29.8005	2.47593	up	1.34029e-97	2.24539e-95	PREDICTED: dihydrofolate reductase [Vitis vinifera]
Unigene0026293	644	108.695	19.588	2.47225	up	7.7256e-35	7.88113e-33	RING-H2 subgroup RHE protein [Populus tremula x Populus alba]
Unigene0013856	528	29.818	5.37558	2.47169	up	7.72314e-09	2.26036e-07	PREDICTED: L-type lectin-domain containing receptor kinase IV.2-like [Vitis vinifera]
Unigene0014485	431	73.0576	13.1708	2.47169	up	1.958e-16	1.12743e-14	PREDICTED: auxin-induced protein X15-like [Glycine max]
Unigene0024494	1541	73.403	13.3023	2.46416	up	3.77726e-55	4.89369e-53	PREDICTED: probable isoaspartyl peptidase/L-asparaginase 2 [Vitis vinifera]
Unigene0018341	406	63.8348	11.6515	2.45383	up	1.17597e-13	5.81505e-12	AP2/ERF domain-containing transcription factor [Populus trichocarpa] >gi|222850259|gb|EEE87806.1| AP2/ERF domain-containing transcription factor [Populus trichocarpa]
Unigene0003180	527	52.3955	9.57471	2.45214	up	1.86853e-14	9.86743e-13	hypothetical protein [Bruguiera gymnorhiza]
Unigene0017028	1564	27.5666	5.04103	2.45113	up	8.26414e-22	5.92624e-20	conserved peptide upstream open reading frame 47 [Arabidopsis thaliana] >gi|332003183|gb|AED90566.1| conserved peptide upstream open reading frame 47 [Arabidopsis thaliana]
Unigene0034663	1099	176.757	32.4263	2.44653	up	8.88892e-93	1.46392e-90	sesquiterpene synthase [Toona sinensis]
Unigene0010546	533	750.728	138.454	2.43888	up	1.5029e-188	2.99554e-186	PREDICTED: uncharacterized protein LOC100257577 [Vitis vinifera] >gi|147809573|emb|CAN62391.1| hypothetical protein VITISV_039481 [Vitis vinifera] >gi|147864307|emb|CAN80944.1| hypothetical protein VITISV_014657 [Vitis vinifera]
Unigene0006644	333	153.475	28.4114	2.43346	up	2.1529e-25	1.72174e-23	--
Unigene0012389	1224	41.7542	7.72959	2.43346	up	2.1529e-25	1.71821e-23	PREDICTED: probable protein phosphatase 2C 25 isoform 1 [Vitis vinifera]
Unigene0020503	1084	7.82057	1.45465	2.42661	up	3.43266e-05	0.000578064	phi-1 [Nicotiana tabacum]
Unigene0025361	1206	23.9001	4.44547	2.42661	up	7.1803e-15	3.90864e-13	conserved hypothetical protein [Ricinus communis] >gi|223528710|gb|EEF30722.1| conserved hypothetical protein [Ricinus communis]
Unigene0048816	844	10.0444	1.86829	2.42661	up	3.43266e-05	0.000577814	PREDICTED: myb-related protein Myb4 [Vitis vinifera]
Unigene0019219	1989	1350.63	251.628	2.42427	up	0	0	Myo-inositol-1-phosphate synthase [Gossypium hirsutum]
Unigene0045512	1046	35.429	6.63296	2.41721	up	1.15954e-18	7.44924e-17	Senescence/dehydration-associated protein-like protein [Arabidopsis thaliana] >gi|332643006|gb|AEE76527.1| Senescence/dehydration-associated protein-like protein [Arabidopsis thaliana]
Unigene0046959	1020	136.78	25.6622	2.41414	up	4.16884e-66	5.87066e-64	PREDICTED: 17.9 kDa class II heat shock protein isoform 1 [Vitis vinifera] >gi|225429612|ref|XP_002280657.1| PREDICTED: 17.9 kDa class II heat shock protein isoform 2 [Vitis vinifera]
Unigene0017475	393	64.0974	12.0369	2.4128	up	4.4108e-13	2.00274e-11	--
Unigene0014877	1354	35.5987	6.75454	2.39789	up	1.19021e-23	8.98253e-22	PREDICTED: probable galacturonosyltransferase-like 9-like [Vitis vinifera]
Unigene0042709	376	30.921	5.8712	2.39686	up	1.22673e-06	2.68163e-05	PREDICTED: zinc finger protein ZAT9-like isoform 1 [Vitis vinifera]
Unigene0025014	2344	16.2234	3.09447	2.39031	up	6.89528e-19	4.4741e-17	PREDICTED: wall-associated receptor kinase-like 4-like [Vitis vinifera]
Unigene0021385	1390	5.92466	1.13441	2.38479	up	5.3575e-05	0.000864025	NAC domain protein, IPR003441 [Populus trichocarpa] >gi|222861670|gb|EEE99212.1| NAC domain protein, IPR003441 [Populus trichocarpa]
Unigene0019426	1086	7.58313	1.45197	2.38479	up	5.3575e-05	0.000863308	cellulose synthase [Shorea parvifolia subsp. parvifolia]
Unigene0031497	237	34.748	6.65331	2.38479	up	5.3575e-05	0.000863666	--
Unigene0032864	1340	148.401	28.4772	2.38163	up	4.48316e-92	7.3213e-90	WRKY transcription factor [Bruguiera gymnorhiza]
Unigene0016615	268	55.1308	10.5907	2.38006	up	4.53218e-08	1.20818e-06	--
Unigene0018431	964	77.8904	15.0486	2.37181	up	1.35504e-35	1.39329e-33	ethylene-responsive/regulated nuclear protein [Arabidopsis thaliana] >gi|5262778|emb|CAB45883.1| ethylene-regulated transcript 2 (ERT2) [Arabidopsis thaliana] >gi|7268884|emb|CAB79088.1| ethylene-regulated transcript 2 (ERT2) [Arabidopsis thaliana] >gi|332658971|gb|AEE84371.1| ethylene-responsive/regulated nuclear protein [Arabidopsis thaliana]
Unigene0006924	937	19.129	3.70228	2.36927	up	1.70966e-09	5.33729e-08	Os05g0396900 [Oryza sativa Japonica Group] >gi|113579016|dbj|BAF17379.1| Os05g0396900 [Oryza sativa Japonica Group]
Unigene0016845	1466	15.5308	3.01169	2.36648	up	1.03376e-11	3.97418e-10	protein trichome birefringence-like 22 [Arabidopsis thaliana] >gi|332643888|gb|AEE77409.1| protein trichome birefringence-like 22 [Arabidopsis thaliana]
Unigene0047866	775	2449.64	475.696	2.36446	up	0	0	Os09g0425200 [Oryza sativa Japonica Group] >gi|50725911|dbj|BAD33439.1| fibroin heavy chain precursor (Fib-H) (H-fibroin)-like protein [Oryza sativa Japonica Group] >gi|50726079|dbj|BAD33601.1| fibroin heavy chain precursor (Fib-H) (H-fibroin)-like protein [Oryza sativa Japonica Group] >gi|113631452|dbj|BAF25133.1| Os09g0425200 [Oryza sativa Japonica Group]
Unigene0014543	659	167.602	33.0202	2.34362	up	6.22138e-51	7.80021e-49	EST gb|AA597511 comes from this gene [Arabidopsis thaliana] >gi|29028842|gb|AAO64800.1| At1g23710 [Arabidopsis thaliana]
Unigene0007174	406	59.0621	11.6515	2.34172	up	3.90284e-12	1.57357e-10	fiber protein Fb19 [Gossypium barbadense]
Unigene0003628	300	63.7831	12.6147	2.33807	up	6.41126e-10	2.07482e-08	PREDICTED: myosin heavy chain kinase B-like [Vitis vinifera]
Unigene0026037	1030	10.8173	2.14327	2.33546	up	2.95354e-06	6.08348e-05	Os01g0686000 [Oryza sativa Japonica Group] >gi|113533433|dbj|BAF05816.1| Os01g0686000, partial [Oryza sativa Japonica Group]
Unigene0015277	2224	6.42565	1.27622	2.33197	up	1.08569e-07	2.7544e-06	Os06g0205600 [Oryza sativa Japonica Group] >gi|51091457|dbj|BAD36198.1| mechanosensitive ion channel domain-containing protein-like [Oryza sativa Japonica Group] >gi|113595131|dbj|BAF19005.1| Os06g0205600 [Oryza sativa Japonica Group]
Unigene0030195	2206	6.47808	1.28663	2.33197	up	1.08569e-07	2.7526e-06	PREDICTED: 65-kDa microtubule-associated protein 8-like isoform 1 [Vitis vinifera]
Unigene0041394	418	60.2638	12.0715	2.31969	up	1.47059e-12	6.21954e-11	phi-1 [Nicotiana tabacum]
Unigene0035064	853	14.7657	2.95772	2.31969	up	7.01482e-07	1.59909e-05	PREDICTED: receptor-like protein kinase HSL1-like [Vitis vinifera]
Unigene0017710	327	48.1465	9.64425	2.31969	up	2.60888e-08	7.1711e-07	xyloglucan endotransglucosylase/hydrolase 9 [Actinidia hemsleyana]
Unigene0005979	991	9.53214	1.90939	2.31969	up	1.94122e-05	0.000343734	PREDICTED: receptor-like protein kinase BRI1-like 3-like [Vitis vinifera]
Unigene0010758	925	11.7834	2.38656	2.30375	up	4.5659e-06	9.13815e-05	PREDICTED: somatic embryogenesis receptor kinase 1 [Vitis vinifera]
Unigene0050025	472	79.0275	16.0356	2.30108	up	8.31286e-18	5.08812e-16	sesquiterpene synthase [Toona sinensis]
Unigene0012690	343	502.789	102.058	2.30057	up	6.20774e-77	9.42485e-75	ERF4 [Populus x canadensis]
Unigene0019655	636	65.8853	13.3882	2.29899	up	8.1655e-20	5.50987e-18	autoinhibited calcium ATPase [Populus trichocarpa] >gi|222863702|gb|EEF00833.1| autoinhibited calcium ATPase [Populus trichocarpa]
Unigene0047567	1387	20.0826	4.09272	2.29482	up	1.3552e-13	6.56765e-12	PREDICTED: 3-hydroxyisobutyryl-CoA hydrolase-like protein 5-like [Vitis vinifera]
Unigene0022916	1537	8.03703	1.64147	2.29168	up	1.0821e-06	2.38288e-05	RecName: Full=Probable beta-1,4-xylosyltransferase IRX10; AltName: Full=Glucuronoxylan glucuronosyltransferase 1; Short=AtGUT1; AltName: Full=Glucuronoxylan glucuronosyltransferase 2; AltName: Full=Protein IRREGULAR XYLEM 10; AltName: Full=Xylan xylosyltransferase IRX10 >gi|9802541|gb|AAF99743.1|AC004557_22 F17L21.23 [Arabidopsis thaliana] >gi|63003872|gb|AAY25465.1| At1g27440 [Arabidopsis thalia…
Unigene0015149	573	210.088	42.9296	2.29095	up	6.16314e-54	7.93188e-52	BAP1 [Vitis vinifera]
Unigene0009673	1613	5.70622	1.1731	2.28222	up	3.00044e-05	0.000511035	PREDICTED: BTB/POZ domain-containing protein At1g55760 [Vitis vinifera]
Unigene0014041	1450	44.0997	9.13477	2.27133	up	4.38044e-29	3.93198e-27	geranyl-diphosphate synthase [Hevea brasiliensis]
Unigene0014611	1565	10.6791	2.21664	2.26834	up	1.48672e-08	4.20555e-07	flavonol synthase/flavanone 3-hydroxylase [Citrus unshiu]
Unigene0014654	459	36.4113	7.55782	2.26834	up	1.48672e-08	4.20249e-07	p-hydroxyphenylpyruvate dioxygenase [Mangifera indica]
Unigene0029365	733	45.2706	9.46531	2.25785	up	1.1541e-15	6.44489e-14	PREDICTED: alpha-amylase type B isozyme-like [Vitis vinifera]
Unigene0018291	723	85.4282	17.8839	2.25605	up	6.27978e-28	5.44813e-26	serine-rich protein-like protein [Arabidopsis thaliana] >gi|21592828|gb|AAM64778.1| serine-rich protein [Arabidopsis thaliana] >gi|28466931|gb|AAO44074.1| At5g11090 [Arabidopsis thaliana] >gi|332004251|gb|AED91634.1| serine-rich protein-like protein [Arabidopsis thaliana]
Unigene0016409	982	523.153	109.833	2.25193	up	5.79084e-220	1.19086e-217	salt responsive protein 2 [Solanum lycopersicum] >gi|195549553|gb|ACG50004.1| salt responsive protein 2 [Solanum lycopersicum]
Unigene0027899	1818	8.26033	1.73469	2.25152	up	9.4858e-08	2.42715e-06	Remorin family protein [Arabidopsis thaliana] >gi|332661326|gb|AEE86726.1| Remorin family protein [Arabidopsis thaliana]
Unigene0020579	1017	808.095	170.242	2.24693	up	0	0	PREDICTED: probable CCR4-associated factor 1 homolog 9-like [Vitis vinifera]
Unigene0050086	1339	6.693	1.41315	2.24374	up	4.62348e-05	0.000754411	PREDICTED: probable carboxylesterase 18-like [Glycine max]
Unigene0007094	555	1005.08	213.086	2.2378	up	7.1877e-237	1.50196e-234	--
Unigene0012999	484	24.5217	5.21268	2.23396	up	2.55664e-06	5.32809e-05	At3g03280 [Arabidopsis thaliana] >gi|57222180|gb|AAW38997.1| At3g03280 [Arabidopsis thaliana]
Unigene0027381	1385	133.786	28.4627	2.23278	up	1.13517e-79	1.76482e-77	alcohol acyl transferase [Citrus sinensis]
Unigene0026501	774	36.3008	7.74157	2.2293	up	2.78178e-13	1.29795e-11	PREDICTED: ABC transporter G family member 14-like [Vitis vinifera]
Unigene0015710	928	15.9214	3.39835	2.22806	up	1.45287e-07	3.62676e-06	PREDICTED: probable LRR receptor-like serine/threonine-protein kinase At4g08850-like [Vitis vinifera]
Unigene0021898	1459	250.017	53.3898	2.22739	up	1.11313e-154	2.09005e-152	Pollen Ole e 1 allergen and extensin family protein [Arabidopsis thaliana] >gi|332004473|gb|AED91856.1| Pollen Ole e 1 allergen and extensin family protein [Arabidopsis thaliana]
Unigene0029813	1010	17.5066	3.74694	2.22411	up	8.40462e-09	2.4396e-07	PREDICTED: aldo-keto reductase family 4 member C9-like [Vitis vinifera]
Unigene0026500	328	53.9074	11.5378	2.22411	up	8.40462e-09	2.44142e-07	PREDICTED: ABC transporter G family member 14-like [Vitis vinifera]
Unigene0041137	818	23.3923	5.01195	2.22259	up	2.03146e-09	6.28637e-08	synaptobrevin 1 [Elaeis guineensis]
Unigene0033149	660	950.507	204.033	2.2199	up	1.44146e-263	3.18326e-261	expressed protein [Arabidopsis lyrata subsp. lyrata] >gi|297325867|gb|EFH56287.1| expressed protein [Arabidopsis lyrata subsp. lyrata]
Unigene0008655	1045	62.8134	13.5804	2.20955	up	6.88148e-29	6.14856e-27	At3g03280 [Arabidopsis thaliana] >gi|57222180|gb|AAW38997.1| At3g03280 [Arabidopsis thaliana]
Unigene0020743	1264	18.396	3.99199	2.20421	up	4.43604e-11	1.5994e-09	PREDICTED: zinc finger CCCH domain-containing protein 2-like [Vitis vinifera]
Unigene0039843	404	28.7779	6.24489	2.20421	up	3.91518e-06	7.87636e-05	synptobrevin-related protein [Pyrus pyrifolia]
Unigene0043988	268	43.3816	9.41394	2.20421	up	3.91518e-06	7.87229e-05	At5g38700 [Arabidopsis thaliana]
Unigene0015269	773	54.5217	11.8314	2.20421	up	5.2182e-19	3.40295e-17	At3g61920 [Arabidopsis thaliana]
Unigene0015038	1018	28.3138	6.19582	2.19214	up	2.40368e-13	1.12831e-11	PREDICTED: bifunctional monodehydroascorbate reductase and carbonic anhydrase nectarin-3 [Vitis vinifera]
Unigene0027804	306	182.848	40.1938	2.1856	up	1.56526e-24	1.21431e-22	PREDICTED: probable xyloglucan endotransglucosylase/hydrolase protein 23 [Vitis vinifera]
Unigene0008278	616	99.874	22.0143	2.18167	up	8.9731e-27	7.46804e-25	--
Unigene0004606	670	21.3293	4.70697	2.17997	up	3.3869e-07	8.06115e-06	stress responsive A/B barrel domain family protein [Populus tomentosa] >gi|407260785|gb|AFT92011.1| stress responsive A/B barrel domain family protein [Populus tomentosa]
Unigene0013002	944	34.6387	7.68373	2.1725	up	8.17704e-15	4.41413e-13	PREDICTED: Protein-PII uridylyltransferase [Glycine max]
Unigene0049687	3830	15.9368	3.54067	2.17027	up	2.05716e-26	1.68683e-24	NADPH:cytochrome P450 reductase [Gossypium hirsutum]
Unigene0021518	1142	8.69595	1.93307	2.16945	up	2.53804e-05	0.000438622	Proteinase inhibitor I4, serpin [Medicago truncatula]
Unigene0016171	521	19.061	4.23718	2.16945	up	2.53804e-05	0.000438817	MLP3.2 protein [Medicago truncatula] >gi|355509206|gb|AES90348.1| MLP3.2 protein [Medicago truncatula]
Unigene0022081	1033	27.4337	6.10585	2.16769	up	5.53822e-13	2.47703e-11	PREDICTED: L-type lectin-domain containing receptor kinase S.4 [Vitis vinifera]
Unigene0047233	994	63.8432	14.2772	2.16082	up	2.89976e-27	2.45545e-25	PREDICTED: probable calcium-binding protein CML27-like [Glycine max]
Unigene0035796	992	585.025	131.297	2.15567	up	2.30674e-235	4.79444e-233	hypothetical protein VITISV_016129 [Vitis vinifera]
Unigene0011219	715	39.2963	8.82146	2.1553	up	8.3918e-13	3.65655e-11	PREDICTED: monogalactosyldiacylglycerol synthase 2, chloroplastic-like [Vitis vinifera]
Unigene0017069	550	168.229	37.844	2.15229	up	7.08876e-39	7.61102e-37	anthocyanidin reductase [Gossypium hirsutum]
Unigene0017165	1556	8.09456	1.8241	2.14977	up	2.16056e-06	4.5564e-05	PREDICTED: probable receptor-like protein kinase At5g15080-like [Glycine max]
Unigene0011147	404	68.9471	15.6122	2.14281	up	1.27005e-12	5.42451e-11	PREDICTED: probable protein phosphatase 2C 25-like [Glycine max]
Unigene0039706	332	50.3397	11.3988	2.14281	up	4.51272e-08	1.20382e-06	At4g40080 [Arabidopsis thaliana]
Unigene0030166	854	122.242	27.6962	2.14198	up	2.0652e-43	2.39606e-41	cupin domain-containing protein [Arabidopsis thaliana] >gi|37202048|gb|AAQ89639.1| At3g04300 [Arabidopsis thaliana] >gi|332640543|gb|AEE74064.1| cupin domain-containing protein [Arabidopsis thaliana]
Unigene0018432	422	141.196	32.1346	2.1355	up	2.44522e-25	1.94352e-23	ERT2 [Arabidopsis thaliana]
Unigene0017273	534	25.8543	5.90575	2.13021	up	7.8263e-07	1.76237e-05	--
Unigene0040034	207	66.6966	15.2351	2.13021	up	7.8263e-07	1.76339e-05	UDP-glucose flavonoid glucosyl-transferase [Litchi chinensis]
Unigene0045368	379	32.5935	7.48893	2.12175	up	3.2812e-06	6.69451e-05	conserved hypothetical protein [Ricinus communis] >gi|223522026|gb|EEF26615.1| conserved hypothetical protein [Ricinus communis]
Unigene0020416	812	168.834	38.8383	2.12005	up	8.3387e-56	1.08758e-53	AP2/ERF domain-containing transcription factor [Populus trichocarpa] >gi|222859946|gb|EEE97493.1| AP2/ERF domain-containing transcription factor [Populus trichocarpa]
Unigene0007153	451	437.167	100.694	2.11821	up	1.94018e-79	3.00434e-77	predicted protein [Populus trichocarpa] >gi|222839189|gb|EEE77540.1| predicted protein [Populus trichocarpa]
Unigene0045735	574	33.3361	7.69188	2.11568	up	6.04354e-09	1.78627e-07	conserved peptide upstream open reading frame 47 [Arabidopsis thaliana] >gi|332003183|gb|AED90566.1| conserved peptide upstream open reading frame 47 [Arabidopsis thaliana]
Unigene0022937	1076	123.133	28.4299	2.11474	up	8.01692e-54	1.02836e-51	PREDICTED: transcriptional activator Myb [Vitis vinifera]
Unigene0050027	1485	10.1126	2.33605	2.11402	up	2.84144e-07	6.83405e-06	PREDICTED: probable glucan endo-1,3-beta-glucosidase A6-like [Vitis vinifera]
Unigene0010044	240	45.4152	10.5122	2.1111	up	1.3837e-05	0.00025404	--
Unigene0016410	833	590.561	137.05	2.10738	up	2.85498e-194	5.74946e-192	AT5g12010/F14F18_180 [Arabidopsis thaliana] >gi|25141199|gb|AAN73294.1| At5g12010/F14F18_180 [Arabidopsis thaliana]
Unigene0048887	1010	44.366	10.3041	2.10624	up	4.1967e-19	2.74601e-17	PREDICTED: UDP-glycosyltransferase 83A1 [Vitis vinifera]
Unigene0014374	1098	20.9566	4.88273	2.10164	up	1.982e-10	6.75742e-09	PREDICTED: bidirectional sugar transporter SWEET3 [Vitis vinifera]
Unigene0004747	226	245.429	57.2126	2.1009	up	3.06808e-23	2.29763e-21	--
Unigene0026784	1350	96.168	22.4261	2.10038	up	2.45062e-52	3.11269e-50	S-adenosyl-L-methionine-dependent methyltransferase-like protein [Arabidopsis thaliana] >gi|332659562|gb|AEE84962.1| S-adenosyl-L-methionine-dependent methyltransferase-like protein [Arabidopsis thaliana]
Unigene0017896	1022	34.365	8.02304	2.09872	up	3.29646e-15	1.81735e-13	peripheral-type benzodiazepine receptor [Solanum tuberosum]
Unigene0011432	801	11.7932	2.75602	2.0973	up	5.8781e-05	0.000940569	PREDICTED: aspartic proteinase nepenthesin-1-like [Vitis vinifera]
Unigene0026144	1276	7.4031	1.73007	2.0973	up	5.8781e-05	0.000940182	PREDICTED: pyrophosphate--fructose 6-phosphate 1-phosphotransferase subunit beta [Vitis vinifera]
Unigene0014768	457	20.6704	4.83057	2.0973	up	5.8781e-05	0.000940956	peptidoglycan-binding LysM domain-containing protein [Arabidopsis lyrata subsp. lyrata] >gi|297323725|gb|EFH54146.1| peptidoglycan-binding LysM domain-containing protein [Arabidopsis lyrata subsp. lyrata]
Unigene0017047	522	384.666	90.0186	2.09531	up	8.51944e-80	1.32982e-77	--
Unigene0047604	1113	19.3684	4.53358	2.09498	up	8.12926e-10	2.6134e-08	leucine-rich repeat extensin-like protein 1 [Arabidopsis thaliana] >gi|75318540|sp|O65375.1|LRX1_ARATH RecName: Full=Leucine-rich repeat extensin-like protein 1; Short=AtLRX1; Short=LRR/EXTENSIN1; AltName: Full=Cell wall hydroxyproline-rich glycoprotein; Flags: Precursor >gi|3157926|gb|AAC17609.1| Strong similarity to extensin-like protein gb|Z34465 from Zea mays [Arabidopsis thaliana] >gi|138099…
Unigene0012304	745	93.9596	22.0122	2.09374	up	7.9476e-29	7.08485e-27	Avr9/Cf-9 rapidly elicited protein 75 [Nicotiana tabacum]
Unigene0029707	1531	200.606	47.1712	2.08839	up	1.27498e-120	2.2942e-118	PREDICTED: E3 ubiquitin-protein ligase PUB23-like [Vitis vinifera]
Unigene0018325	985	544.183	128.388	2.08358	up	1.60328e-208	3.26254e-206	PREDICTED: protein NDR1-like [Glycine max]
Unigene0018835	1144	36.2051	8.54579	2.08291	up	1.54735e-17	9.36772e-16	PREDICTED: geranylgeranyl pyrophosphate synthase-related protein, chloroplastic [Vitis vinifera]
Unigene0004803	1607	481.866	114.215	2.07688	up	3.79836e-299	8.58319e-297	anthocyanidin synthase [Dimocarpus longan]
Unigene0007169	313	84.3493	20.1513	2.06551	up	1.48681e-11	5.62686e-10	hypothetical protein [Rosa rugosa]
Unigene0048609	703	26.1853	6.28043	2.05982	up	2.06902e-08	5.7605e-07	predicted protein [Populus trichocarpa] >gi|222841035|gb|EEE78582.1| predicted protein [Populus trichocarpa]
Unigene0004684	530	29.7055	7.14039	2.05666	up	2.34854e-07	5.71576e-06	PREDICTED: adenosine 3'-phospho 5'-phosphosulfate transporter 2 [Vitis vinifera]
Unigene0050101	1487	8.79594	2.12083	2.05221	up	2.7009e-06	5.59871e-05	PREDICTED: calcineurin B-like protein 01 [Vitis vinifera] >gi|359474415|ref|XP_002275887.2| PREDICTED: calcineurin B-like protein 1-like [Vitis vinifera] >gi|229609879|gb|ACQ83555.1| calcineurin B-like protein 01 [Vitis vinifera] >gi|310913176|emb|CBW30483.1| calcineurin B-like protein 01 [Vitis vinifera]
Unigene0026502	1233	54.0218	13.0444	2.05011	up	8.07514e-27	6.7496e-25	white-brown-complex ABC transporter family [Populus trichocarpa] >gi|222839150|gb|EEE77501.1| white-brown-complex ABC transporter family [Populus trichocarpa]
Unigene0025112	1597	541.607	130.926	2.0485	up	0	0	type III polyketide synthase [Acer maximowiczianum]
Unigene0020502	1074	19.3952	4.69821	2.04552	up	2.76242e-09	8.46743e-08	Phi-1 protein [Medicago truncatula] >gi|355524495|gb|AET04949.1| Phi-1 protein [Medicago truncatula]
Unigene0023072	1393	18.6051	4.52788	2.03879	up	3.34088e-11	1.2181e-09	chitinase-like protein [Gossypium hirsutum]
Unigene0025201	657	298.989	72.9616	2.03488	up	2.60334e-75	3.87678e-73	PREDICTED: U-box domain-containing protein 27-like [Vitis vinifera]
Unigene0016813	1370	8.48634	2.07175	2.03429	up	1.13117e-05	0.000211371	PREDICTED: probable plastid-lipid-associated protein 12, chloroplastic [Vitis vinifera]
Unigene0013762	396	137.01	33.448	2.03429	up	6.49306e-22	4.67344e-20	NAC domain protein, IPR003441 [Populus trichocarpa] >gi|224149083|ref|XP_002336754.1| NAC domain protein, IPR003441 [Populus trichocarpa] >gi|222836661|gb|EEE75054.1| NAC domain protein, IPR003441 [Populus trichocarpa] >gi|222845535|gb|EEE83082.1| NAC domain protein, IPR003441 [Populus trichocarpa]
Unigene0005296	863	13.4719	3.28888	2.03429	up	1.13117e-05	0.000211472	PREDICTED: probable sucrose-phosphate synthase 4 [Vitis vinifera] >gi|58825798|gb|AAW82754.1| sucrose-phosphate synthase 1 [Vitis vinifera]
Unigene0041038	991	50.3493	12.411	2.02035	up	4.19538e-20	2.86073e-18	PREDICTED: transmembrane protein 53 [Vitis vinifera]
Unigene0018406	650	121.852	30.0812	2.0182	up	5.20464e-31	4.85105e-29	RecName: Full=Late embryogenesis abundant protein Lea14-A >gi|167326|gb|AAA18542.1| Group 4 late embryogenesis-abundant protein [Gossypium hirsutum] >gi|167328|gb|AAA18543.1| Group 4 late embryogenesis-abundant protein [Gossypium hirsutum]
Unigene0012313	661	100.403	24.8095	2.01684	up	3.31588e-26	2.70753e-24	predicted protein [Populus trichocarpa] >gi|222844809|gb|EEE82356.1| predicted protein [Populus trichocarpa]
Unigene0017629	1011	10.0623	2.49549	2.01157	up	4.7638e-05	0.000776004	PREDICTED: MATE efflux family protein 1 [Vitis vinifera]
Unigene0045852	882	11.534	2.86047	2.01157	up	4.7638e-05	0.00077633	PREDICTED: root phototropism protein 3 [Vitis vinifera]
Unigene0009296	1441	10.5895	2.62624	2.01157	up	5.28982e-07	1.22454e-05	PREDICTED: heat stress transcription factor A-6b [Vitis vinifera]
Unigene0046887	897	50.495	12.6569	1.99622	up	4.03368e-18	2.51649e-16	predicted protein [Populus trichocarpa] >gi|222853844|gb|EEE91391.1| predicted protein [Populus trichocarpa]
Unigene0023240	741	1052.54	263.87	1.99597	up	2.09066e-286	4.69698e-284	PREDICTED: thioredoxin H7-like [Glycine max]
Unigene0032067	238	63.0978	15.9009	1.98848	up	7.91206e-07	1.77962e-05	--
Unigene0022715	1121	27.873	7.03316	1.98662	up	7.50266e-13	3.29871e-11	myb family transcription factor-related protein [Populus tomentosa]
Unigene0013993	1257	109.257	27.5978	1.9851	up	1.54222e-51	1.94615e-49	PREDICTED: heat shock protein 83-like isoform 1 [Vitis vinifera]
Unigene0050914	698	824.153	208.287	1.98434	up	3.52286e-210	7.20647e-208	PREDICTED: U-box domain-containing protein 27-like [Vitis vinifera]
Unigene0011301	617	56.5297	14.3116	1.98182	up	3.76724e-14	1.95489e-12	predicted protein [Populus trichocarpa] >gi|222859109|gb|EEE96656.1| predicted protein [Populus trichocarpa]
Unigene0025077	1112	32.455	8.2245	1.98044	up	1.39141e-14	7.40823e-13	PREDICTED: beta-glucosidase 46-like [Vitis vinifera]
Unigene0024978	845	241.068	61.2073	1.97766	up	2.83088e-75	4.19953e-73	Avr9/Cf-9 rapidly elicited protein 65 [Solanum tuberosum]
Unigene0050353	1146	20.5015	5.2286	1.97124	up	6.732e-10	2.17139e-08	ARF domain class transcription factor [Malus x domestica]
Unigene0019167	755	85.0156	21.7206	1.96866	up	1.16562e-24	9.13392e-23	PREDICTED: calcium-binding protein PBP1 [Vitis vinifera]
Unigene0046101	649	20.8998	5.3452	1.96717	up	3.27356e-06	6.68243e-05	Adenosine 3'-phospho 5'-phosphosulfate transporter [Medicago truncatula] >gi|355498867|gb|AES80070.1| Adenosine 3'-phospho 5'-phosphosulfate transporter [Medicago truncatula]
Unigene0022333	1842	15.3849	3.93781	1.96605	up	1.22226e-11	4.66199e-10	laccase 3 [Populus trichocarpa] >gi|222865273|gb|EEF02404.1| laccase 3 [Populus trichocarpa]
Unigene0030234	1254	57.946	14.8378	1.96543	up	1.1532e-27	9.91624e-26	60S ribosomal protein L18a [Medicago truncatula] >gi|355518734|gb|AET00358.1| 60S ribosomal protein L18a [Medicago truncatula]
Unigene0013974	626	39.0793	10.0756	1.95553	up	3.66426e-10	1.21414e-08	PREDICTED: 15.4 kDa class V heat shock protein-like [Vitis vinifera]
Unigene0047273	499	51.4523	13.272	1.95485	up	1.34397e-10	4.63907e-09	autoinhibited calcium ATPase [Populus trichocarpa] >gi|222863702|gb|EEF00833.1| autoinhibited calcium ATPase [Populus trichocarpa]
Unigene0012391	707	15.4167	4.01457	1.94118	up	3.80012e-05	0.000634447	PREDICTED: acyl-CoA--sterol O-acyltransferase 1-like [Vitis vinifera]
Unigene0015036	803	13.5736	3.53462	1.94118	up	3.80012e-05	0.000634175	structural protein-like protein [Arabidopsis thaliana]
Unigene0021599	1650	9.54177	2.48471	1.94118	up	6.35314e-07	1.45423e-05	cytochrome P450 [Populus trichocarpa] >gi|222871362|gb|EEF08493.1| cytochrome P450 [Populus trichocarpa]
Unigene0017558	691	21.0316	5.47671	1.94118	up	1.75754e-06	3.75332e-05	PREDICTED: transcription factor TGA4 [Vitis vinifera]
Unigene0021446	1088	16.6967	4.34789	1.94118	up	8.36518e-08	2.15175e-06	PREDICTED: auxin response factor 4-like [Vitis vinifera]
Unigene0022882	1166	421.278	109.81	1.93976	up	1.51091e-174	2.96588e-172	ethylene-responsive element binding protein [Gossypium barbadense]
Unigene0017070	973	216.325	56.3966	1.93952	up	8.17992e-76	1.22752e-73	anthocyanidin reductase [Theobroma cacao]
Unigene0034664	1454	69.6324	18.2193	1.93429	up	3.42498e-37	3.57846e-35	sesquiterpene synthase [Toona sinensis]
Unigene0001963	745	28.9356	7.61961	1.92506	up	6.00822e-09	1.77718e-07	PREDICTED: arabinogalactan peptide 14-like [Vitis vinifera]
Unigene0003073	361	59.7148	15.7247	1.92506	up	6.00822e-09	1.77853e-07	AP2 domain class transcription factor [Malus x domestica]
Unigene0003092	430	72.101	19.0687	1.91881	up	2.92624e-12	1.20481e-10	PREDICTED: exocyst complex component 7-like [Glycine max]
Unigene0040835	303	102.321	27.0612	1.91881	up	2.92624e-12	1.20609e-10	--
Unigene0045621	711	20.0993	5.32265	1.91693	up	2.60984e-06	5.43023e-05	--
Unigene0037851	854	16.7338	4.43139	1.91693	up	2.60984e-06	5.42732e-05	ethphon-induced protein [Hevea brasiliensis] >gi|212960212|gb|ACJ38661.1| ethphon-induced protein [Hevea brasiliensis]
Unigene0020817	599	19.8138	5.26489	1.91203	up	2.01998e-05	0.000357028	At1g76620/F14G6_22 [Arabidopsis thaliana] >gi|23506175|gb|AAN31099.1| At1g76620/F14G6_22 [Arabidopsis thaliana]
Unigene0011454	459	25.8573	6.87074	1.91203	up	2.01998e-05	0.000357191	--
Unigene0018461	1224	305.934	81.4183	1.90979	up	7.836e-131	1.42987e-128	chalcone isomerase [Gossypium hirsutum]
Unigene0017185	246	43.3229	11.5378	1.90876	up	5.65604e-05	0.000908402	CYP72A55v1 [Nicotiana tabacum]
Unigene0021640	960	57.5259	15.4398	1.89755	up	1.75313e-20	1.20814e-18	Two-component response regulator ARR1 [Medicago truncatula] >gi|124361203|gb|ABN09175.1| Homeodomain-related [Medicago truncatula] >gi|355499932|gb|AES81135.1| Two-component response regulator ARR1 [Medicago truncatula]
Unigene0032423	2514	5.58807	1.50533	1.89227	up	3.8656e-06	7.78065e-05	PREDICTED: receptor-like protein kinase HSL1-like [Vitis vinifera]
Unigene0012693	365	182.49	49.2491	1.88965	up	2.80926e-24	2.15786e-22	Multidrug resistance protein ABC transporter family [Medicago truncatula] >gi|355508724|gb|AES89866.1| Multidrug resistance protein ABC transporter family [Medicago truncatula]
Unigene0021187	492	35.446	9.61485	1.88229	up	2.71016e-07	6.53043e-06	allene oxide cyclase [Jatropha curcas]
Unigene0049132	1137	24.4984	6.65682	1.87978	up	6.90888e-11	2.45007e-09	PREDICTED: heat shock cognate 70 kDa protein 4-like [Glycine max]
Unigene0008552	898	18.0717	4.91664	1.87799	up	7.4664e-07	1.69211e-05	PREDICTED: probable boron transporter 2-like [Vitis vinifera]
Unigene0033931	2112	21.2167	5.82354	1.86523	up	1.5382e-16	8.88339e-15	PREDICTED: ABC transporter C family member 4-like [Vitis vinifera]
Unigene0021409	949	190.913	52.5058	1.86236	up	3.7437e-62	5.17816e-60	glutathione S-transferase [Litchi chinensis]
Unigene0003004	687	25.0323	6.88574	1.86211	up	3.9931e-07	9.41175e-06	ubiquitin-protein ligase E3 [Jatropha curcas]
Unigene0048812	1001	223.34	61.4351	1.86211	up	2.79832e-76	4.232e-74	Calcium-binding mitochondrial carrier protein SCaMC-1 [Medicago truncatula] >gi|355511122|gb|AES92264.1| Calcium-binding mitochondrial carrier protein SCaMC-1 [Medicago truncatula]
Unigene0019457	852	20.1845	5.55224	1.86211	up	3.9931e-07	9.41746e-06	high affinity inorganic phosphate transporter [Populus trichocarpa] >gi|222833079|gb|EEE71556.1| high affinity inorganic phosphate transporter [Populus trichocarpa]
Unigene0049629	224	50.8217	14.0789	1.85191	up	4.42604e-05	0.000727079	--
Unigene0045821	201	56.6371	15.6899	1.85191	up	4.42604e-05	0.000727386	--
Unigene0029731	1722	10.5494	2.93024	1.84807	up	2.13568e-07	5.22388e-06	PREDICTED: UDP-glycosyltransferase 89A2-like [Vitis vinifera]
Unigene0008343	272	62.3345	17.3916	1.84164	up	5.8703e-07	1.35006e-05	F-box protein PP2-B10 [Medicago truncatula] >gi|355508931|gb|AES90073.1| F-box protein PP2-B10 [Medicago truncatula]
Unigene0017486	1038	49.9363	13.9758	1.83716	up	1.46408e-18	9.35925e-17	NAC domain protein, IPR003441 [Populus trichocarpa] >gi|222850088|gb|EEE87635.1| NAC domain protein, IPR003441 [Populus trichocarpa]
Unigene0021234	2782	8.09702	2.2672	1.83648	up	8.18906e-09	2.38773e-07	cellulose synthase [Betula luminifera]
Unigene0017658	545	39.1098	10.9944	1.83076	up	2.23578e-08	6.19815e-07	PREDICTED: RING finger protein 43-like [Glycine max]
Unigene0030526	1512	288.831	81.3447	1.8281	up	1.00408e-143	1.84083e-141	isoflavone reductase related protein [Pyrus communis]
Unigene0022824	484	48.5429	13.6833	1.82685	up	4.39586e-09	1.32035e-07	MYBR domain class transcription factor [Malus x domestica]
Unigene0018070	508	28.608	8.07042	1.8257	up	4.4645e-06	8.93981e-05	talisin [Talisia esculenta]
Unigene0017049	920	71.6111	20.2246	1.82407	up	5.43798e-23	4.01821e-21	PREDICTED: myosin heavy chain kinase B-like [Vitis vinifera]
Unigene0021718	834	20.0393	5.67207	1.82088	up	8.6104e-07	1.92666e-05	glycine-rich protein [Arabidopsis lyrata subsp. lyrata] >gi|297319365|gb|EFH49787.1| glycine-rich protein [Arabidopsis lyrata subsp. lyrata]
Unigene0017313	1385	9.61861	2.73242	1.81565	up	1.23609e-05	0.000229433	At3g50340 [Arabidopsis thaliana]
Unigene0029827	966	21.8143	6.20287	1.81427	up	3.27058e-08	8.85837e-07	PREDICTED: serine carboxypeptidase-like 18-like [Vitis vinifera]
Unigene0015229	677	188.19	53.5705	1.81268	up	1.12364e-42	1.26955e-40	Avr9/Cf-9 rapidly elicited protein [Jatropha curcas]
Unigene0024999	2873	12.3088	3.51262	1.80908	up	7.3049e-13	3.2227e-11	PREDICTED: probable inactive receptor kinase At1g27190-like [Vitis vinifera]
Unigene0019061	790	40.4712	11.5768	1.80566	up	9.8955e-12	3.808e-10	receptor-like protein kinase [Oryza sativa Indica Group]
Unigene0001598	762	18.7541	5.38028	1.80145	up	6.54356e-06	0.000126847	calmodulin binding protein [Arabidopsis lyrata subsp. lyrata] >gi|297318081|gb|EFH48503.1| calmodulin binding protein [Arabidopsis lyrata subsp. lyrata]
Unigene0043853	1388	10.2958	2.95373	1.80145	up	6.54356e-06	0.000126974	PREDICTED: probable inactive purple acid phosphatase 16-like [Vitis vinifera]
Unigene0025055	1656	8.62961	2.47571	1.80145	up	6.54356e-06	0.00012691	trichome birefringence-like 28 protein [Arabidopsis thaliana] >gi|330254695|gb|AEC09789.1| trichome birefringence-like 28 protein [Arabidopsis thaliana]
Unigene0027158	1715	24.9982	7.17161	1.80145	up	3.16978e-15	1.75e-13	PREDICTED: hydroxymethylglutaryl-CoA lyase, mitochondrial-like [Glycine max]
Unigene0049877	670	27.8366	8.00185	1.79857	up	2.44536e-07	5.94024e-06	PREDICTED: probable inactive receptor kinase At5g67200-like [Glycine max]
Unigene0049485	1739	11.9784	3.44564	1.79759	up	4.77528e-08	1.26777e-06	PREDICTED: tryptophan synthase beta chain 2, chloroplastic-like [Vitis vinifera]
Unigene0025408	1919	41.0212	11.8324	1.79362	up	1.33071e-26	1.09346e-24	PREDICTED: UPF0392 protein RCOM_0530710-like [Vitis vinifera]
Unigene0013994	1084	224.785	64.8772	1.79277	up	6.37366e-79	9.83036e-77	heat shock protein [Hevea brasiliensis]
Unigene0044181	886	94.8627	27.4077	1.79126	up	2.97862e-28	2.60743e-26	PREDICTED: transmembrane protein 53 [Vitis vinifera]
Unigene0030356	2771	77.3582	22.5343	1.77943	up	5.97624e-69	8.66711e-67	PREDICTED: U-box domain-containing protein 17 [Vitis vinifera]
Unigene0016303	971	16.713	4.87179	1.77845	up	1.83943e-06	3.91744e-05	T22C5.12 [Arabidopsis thaliana] >gi|28950785|gb|AAO63316.1| At1g27670 [Arabidopsis thaliana]
Unigene0009303	652	82.8432	24.1846	1.77629	up	1.73021e-18	1.10424e-16	Replication factor C subunit [Medicago truncatula] >gi|355513389|gb|AES95012.1| Replication factor C subunit [Medicago truncatula]
Unigene0016992	867	13.6892	4.0012	1.77453	up	5.02718e-05	0.00081447	PREDICTED: ras-related protein RABA5c-like isoform 2 [Vitis vinifera]
Unigene0022822	1565	36.9899	10.8817	1.76523	up	1.47763e-19	9.88485e-18	RecName: Full=Transcription factor DIVARICATA >gi|18874263|gb|AAL78741.1| MYB-like transcription factor DIVARICATA [Antirrhinum majus]
Unigene0030143	868	585.444	172.58	1.76227	up	6.99966e-159	1.33361e-156	flavanone 3-hydroxylase [Litchi chinensis]
Unigene0044115	419	30.6381	9.03199	1.76221	up	2.6451e-05	0.000456515	PREDICTED: uncharacterized N-acetyltransferase p20 [Vitis vinifera]
Unigene0048020	1336	38.2539	11.3306	1.75539	up	2.59814e-17	1.55836e-15	calcium-binding protein [Lotus japonicus]
Unigene0024490	624	57.8364	17.1835	1.75096	up	1.36344e-12	5.79155e-11	PREDICTED: pollen-specific protein SF21 [Vitis vinifera]
Unigene0045118	289	77.1062	22.9159	1.7505	up	2.87888e-08	7.85217e-07	At2g31940/F20M17.2 [Arabidopsis thaliana] >gi|20197846|gb|AAM15278.1| Expressed protein [Arabidopsis thaliana] >gi|20453363|gb|AAM19920.1| At2g31940/F20M17.2 [Arabidopsis thaliana]
Unigene0034919	1057	16.0407	4.77377	1.74853	up	1.42004e-06	3.0731e-05	galactosyltransferase [Arabidopsis lyrata subsp. lyrata] >gi|297313095|gb|EFH43518.1| galactosyltransferase [Arabidopsis lyrata subsp. lyrata]
Unigene0050960	1350	27.4509	8.17618	1.74736	up	7.33104e-13	3.2269e-11	PREDICTED: probable polyol transporter 4 [Vitis vinifera]
Unigene0017630	1823	130.341	38.9235	1.74358	up	3.45526e-74	5.1063e-72	PREDICTED: NADP-dependent glyceraldehyde-3-phosphate dehydrogenase-like [Glycine max]
Unigene0018507	1011	188.788	56.4604	1.74146	up	7.82328e-60	1.05579e-57	Avr9/Cf-9 rapidly elicited protein [Medicago truncatula] >gi|355518419|gb|AET00043.1| Avr9/Cf-9 rapidly elicited protein [Medicago truncatula]
Unigene0034342	218	111.107	33.2727	1.73955	up	8.20644e-09	2.391e-07	multicopper oxidase [Populus trichocarpa] >gi|222862450|gb|EEE99956.1| multicopper oxidase [Populus trichocarpa]
Unigene0018897	1121	21.607	6.47051	1.73955	up	8.20644e-09	2.38921e-07	class III peroxidase [Gossypium hirsutum]
Unigene0027697	1648	340.834	102.188	1.73784	up	4.1404e-172	8.08668e-170	plastid jasmonates ZIM-domain protein [Hevea brasiliensis]
Unigene0015516	1149	201.107	60.3836	1.73574	up	9.3225e-72	1.36217e-69	xyloglucan endotransglycosylase 3 [Litchi chinensis]
Unigene0013001	375	50.3805	15.1376	1.73473	up	4.00254e-07	9.42829e-06	PREDICTED: Protein-PII uridylyltransferase [Glycine max]
Unigene0033770	2289	21.4808	6.47543	1.73	up	2.08754e-16	1.1967e-14	PREDICTED: phospholipase C 3-like [Glycine max]
Unigene0026741	1792	16.8955	5.1036	1.72705	up	1.33241e-10	4.60735e-09	bHLH [Citrus trifoliata]
Unigene0020487	1048	52.6954	15.9489	1.72422	up	3.55924e-18	2.23846e-16	RecName: Full=Flavonol synthase/flavanone 3-hydroxylase; AltName: Full=CitFLS; Short=FLS >gi|4126403|dbj|BAA36554.1| flavonol synthase [Citrus unshiu]
Unigene0023301	1171	730.779	221.915	1.71943	up	2.23174e-257	4.84587e-255	hairpin-inducing protein [Casuarina glauca]
Unigene0021186	520	99.6804	30.3238	1.71686	up	4.70086e-17	2.76831e-15	PREDICTED: allene oxide cyclase 4, chloroplastic [Vitis vinifera]
Unigene0030496	1798	212.173	64.5468	1.71683	up	1.4568e-115	2.56206e-113	PREDICTED: CBL-interacting protein kinase 18 isoform 1 [Vitis vinifera] >gi|229609815|gb|ACQ83523.1| CBL-interacting protein kinase 07 [Vitis vinifera]
Unigene0007191	726	31.3611	9.55658	1.71441	up	3.21144e-08	8.70426e-07	PREDICTED: probable galacturonosyltransferase-like 2-like [Vitis vinifera]
Unigene0025853	1673	111.914	34.1192	1.71373	up	1.79059e-57	2.36717e-55	PREDICTED: ethylene-responsive transcription factor 4 [Vitis vinifera]
Unigene0022920	706	108.413	33.0555	1.71358	up	1.99087e-24	1.54142e-22	Os08g0562600 [Oryza sativa Japonica Group] >gi|113624490|dbj|BAF24435.1| Os08g0562600 [Oryza sativa Japonica Group]
Unigene0049347	657	72.2587	22.0805	1.7104	up	1.15452e-15	6.43798e-14	UP-9A [Nicotiana tabacum]
Unigene0017476	468	215.819	66.0384	1.70844	up	1.27516e-31	1.21177e-29	PREDICTED: protein TIFY 5A [Vitis vinifera]
Unigene0034375	1296	306.692	94.1721	1.70342	up	4.82612e-119	8.56515e-117	PREDICTED: GEM-like protein 5-like [Vitis vinifera]
Unigene0010426	1147	752.617	231.507	1.70086	up	9.4277e-256	2.0357e-253	HyPRP2 [Gossypium hirsutum]
Unigene0044107	610	284.701	87.8892	1.69569	up	1.12537e-52	1.43409e-50	eukaryotic translation initiation factor 1Aa [Hevea brasiliensis] >gi|317159555|gb|ADV04052.1| eukaryotic translation initiation factor 1Ab [Hevea brasiliensis]
Unigene0022251	942	15.1705	4.68698	1.69454	up	1.54538e-05	0.000281595	Os03g0232900 [Oryza sativa Japonica Group] >gi|108707016|gb|ABF94811.1| Haemolysin-III related family protein, expressed [Oryza sativa Japonica Group] >gi|113547942|dbj|BAF11385.1| Os03g0232900 [Oryza sativa Japonica Group]
Unigene0050703	2445	119.77	37.2765	1.68392	up	8.34668e-87	1.32412e-84	granule-bound starch synthase 1 [Gossypium hirsutum]
Unigene0029187	1184	18.8207	5.85986	1.68338	up	6.6617e-08	1.73307e-06	f-box family protein [Populus trichocarpa] >gi|222840928|gb|EEE78475.1| f-box family protein [Populus trichocarpa]
Unigene0018891	1353	30.6124	9.55658	1.67955	up	1.56172e-13	7.50301e-12	PREDICTED: 5'-adenylylsulfate reductase 3, chloroplastic isoform 1 [Vitis vinifera]
Unigene0045091	806	22.5385	7.04294	1.67814	up	1.20446e-06	2.64037e-05	basic helix-loop-helix protein [Nicotiana tabacum]
Unigene0029371	1056	12.386	3.88236	1.6737	up	4.24262e-05	0.00069872	cytosolic alpha-amylase [Malus x domestica]
Unigene0045592	1291	51.4072	16.1226	1.67289	up	1.00493e-20	6.98723e-19	exocyst complex component 7 [Arabidopsis thaliana] >gi|332641255|gb|AEE74776.1| exocyst complex component 7 [Arabidopsis thaliana]
Unigene0022778	1655	21.2212	6.66939	1.66988	up	1.34288e-11	5.107e-10	PREDICTED: LOW QUALITY PROTEIN: xylosyltransferase 2-like [Glycine max]
Unigene0025133	250	369.134	116.055	1.66934	up	3.75482e-28	3.27217e-26	--
Unigene0012814	502	43.9073	13.8209	1.66761	up	9.56704e-08	2.44633e-06	F12F1.11 [Arabidopsis thaliana]
Unigene0006228	848	18.8516	5.95032	1.66365	up	6.19332e-06	0.00012072	PREDICTED: proteasome subunit beta type-7-B isoform 1 [Vitis vinifera]
Unigene0000670	603	26.511	8.36795	1.66365	up	6.19332e-06	0.000120781	cytochrome c oxidase subunit I [Lingulodinium polyedrum]
Unigene0027046	1771	61.4083	19.4099	1.66164	up	1.07151e-32	1.05434e-30	arogenate/prephenate dehydratase [Populus trichocarpa] >gi|222837588|gb|EEE75953.1| arogenate/prephenate dehydratase [Populus trichocarpa]
Unigene0015719	468	1670.66	528.981	1.65913	up	5.84366e-224	1.20811e-221	PREDICTED: uncharacterized protein LOC100500354 [Glycine max]
Unigene0034738	972	47.0972	14.9248	1.65793	up	1.42771e-14	7.59109e-13	Os08g0433200 [Oryza sativa Japonica Group] >gi|113623841|dbj|BAF23786.1| Os08g0433200 [Oryza sativa Japonica Group]
Unigene0005629	594	31.8059	10.0875	1.65673	up	9.1685e-07	2.03863e-05	Suspensor-specific protein [Medicago truncatula] >gi|355507934|gb|AES89076.1| Suspensor-specific protein [Medicago truncatula]
Unigene0044214	861	21.9427	6.95932	1.65673	up	9.1685e-07	2.03979e-05	PREDICTED: peroxisomal membrane protein PMP22 [Vitis vinifera]
Unigene0019065	803	25.9407	8.24746	1.6532	up	2.58082e-07	6.24977e-06	PREDICTED: dehydration-responsive element-binding protein 3-like [Vitis vinifera]
Unigene0010993	1670	44.9619	14.352	1.64745	up	8.6363e-23	6.34531e-21	DUF579 protein [Populus trichocarpa] >gi|313104479|gb|ADR31618.1| DUF579 protein [Populus trichocarpa] >gi|313104497|gb|ADR31627.1| DUF579 protein [Populus trichocarpa]
Unigene0048837	306	154.352	49.4693	1.64162	up	8.38016e-15	4.51124e-13	--
Unigene0021032	1790	64.2747	20.6134	1.64067	up	6.47604e-34	6.45396e-32	Regulator of Vps4 activity in the MVB pathway protein [Arabidopsis thaliana] >gi|332190881|gb|AEE29002.1| Regulator of Vps4 activity in the MVB pathway protein [Arabidopsis thaliana]
Unigene0029534	2092	65.3006	20.9541	1.63986	up	6.06976e-40	6.62678e-38	PREDICTED: protein DA1 [Vitis vinifera]
Unigene0027977	1710	41.3605	13.2786	1.63915	up	2.06756e-21	1.47179e-19	PREDICTED: ATP-citrate synthase alpha chain protein 1 [Vitis vinifera]
Unigene0018051	2188	57.786	18.5934	1.63593	up	5.72662e-37	5.93537e-35	PREDICTED: phospholipase A1-Ibeta2, chloroplastic-like [Vitis vinifera]
Unigene0012111	477	145.735	46.9414	1.63441	up	5.45236e-21	3.83213e-19	predicted protein [Populus trichocarpa] >gi|222854947|gb|EEE92494.1| predicted protein [Populus trichocarpa]
Unigene0014453	1275	72.9492	23.4979	1.63436	up	1.41945e-27	1.21519e-25	src2 protein [Glycine max] >gi|2055230|dbj|BAA19769.1| SRC2 [Glycine max]
Unigene0048785	1830	24.4861	7.92726	1.62707	up	5.88004e-14	2.97577e-12	nodulin-like protein [Arabidopsis thaliana] >gi|20465250|gb|AAM19945.1| At2g16660/T24I21.7 [Arabidopsis thaliana] >gi|23463081|gb|AAN33210.1| At2g16660/T24I21.7 [Arabidopsis thaliana]
Unigene0025076	925	31.4224	10.2281	1.61925	up	1.81623e-09	5.65184e-08	PREDICTED: beta-glucosidase 46-like [Vitis vinifera]
Unigene0030233	650	153.527	49.9736	1.61925	up	4.15598e-29	3.73913e-27	PREDICTED: aspartic proteinase nepenthesin-2-like [Glycine max]
Unigene0049570	2135	19.0595	6.20394	1.61925	up	1.00698e-12	4.33906e-11	PREDICTED: BTB/POZ domain-containing protein At3g49900-like [Vitis vinifera]
Unigene0029909	915	16.9418	5.51462	1.61925	up	1.2734e-05	0.000235346	PREDICTED: uncharacterized protein LOC100855380 [Vitis vinifera]
Unigene0049128	1405	59.9933	19.5281	1.61925	up	7.98518e-25	6.29533e-23	glycerol-3-phosphate transporter [Glycine max]
Unigene0031840	3175	298.286	97.143	1.61851	up	1.41638e-261	3.1102e-259	ein3-binding f-box protein 3 [Populus trichocarpa] >gi|222854641|gb|EEE92188.1| ein3-binding f-box protein 3 [Populus trichocarpa]
Unigene0015244	794	341.052	111.61	1.61153	up	1.13107e-75	1.69083e-73	WRKY transcription factor 2-7 [Dimocarpus longan]
Unigene0043699	269	164.778	53.9289	1.61139	up	1.186e-13	5.8572e-12	--
Unigene0002154	957	25.0566	8.23843	1.60475	up	5.994e-08	1.5667e-06	PREDICTED: F-box protein SKIP14 [Vitis vinifera]
Unigene0020511	680	35.2635	11.5944	1.60475	up	5.994e-08	1.56565e-06	RecName: Full=Probable pyridoxal biosynthesis protein PDX1.2; Short=AtPDX1.2; Short=AtPDX1;3 >gi|4103952|gb|AAD01897.1| A37 [Arabidopsis thaliana] >gi|4103954|gb|AAD01898.1| A37 [Arabidopsis thaliana] >gi|9294451|dbj|BAB02670.1| A37 protein; ethylene-inducible protein-like [Arabidopsis thaliana] >gi|27808576|gb|AAO24568.1| At3g16050 [Arabidopsis thaliana]
Unigene0006326	253	249.873	82.2697	1.60276	up	9.7744e-19	6.30019e-17	polyubiquitin [Bathycoccus prasinos]
Unigene0019166	1319	49.9486	16.4976	1.59819	up	2.16184e-19	1.42414e-17	TT2 like MYB transcriptoin factor [Theobroma cacao]
Unigene0006996	602	26.9574	8.90571	1.59788	up	9.58776e-06	0.000181249	Methyltransferase-related protein [Arabidopsis thaliana] >gi|332005130|gb|AED92513.1| Methyltransferase-related protein [Arabidopsis thaliana]
Unigene0014358	1114	100.234	33.122	1.59751	up	8.49902e-32	8.15633e-30	WRKY DNA-binding protein [Citrus unshiu]
Unigene0025704	1386	31.6311	10.4667	1.59553	up	2.38212e-13	1.11954e-11	oxysterol-binding protein [Glycine max] >gi|164457637|dbj|BAF96543.1| oxysterol-binding protein [Glycine max]
Unigene0009280	956	14.9484	4.94823	1.595	up	3.45488e-05	0.000580799	5-enolpyruvylshikimate 3-phosphate synthase [Camptotheca acuminata]
Unigene0015239	1263	67.6972	22.4727	1.59092	up	1.4234e-24	1.10868e-22	PREDICTED: BTB/POZ and TAZ domain-containing protein 1-like [Vitis vinifera]
Unigene0010926	943	23.1169	7.69188	1.58754	up	3.0114e-07	7.22494e-06	PREDICTED: multidrug and toxin extrusion protein 2-like [Vitis vinifera]
Unigene0033657	707	41.4539	13.828	1.58392	up	2.77554e-09	8.50094e-08	PREDICTED: COBRA-like protein 7 [Vitis vinifera]
Unigene0014931	1142	221.641	74.2852	1.57708	up	9.62064e-69	1.39006e-66	RecName: Full=Probable calcium-binding protein CML27; AltName: Full=Calmodulin-like protein 27 >gi|8671778|gb|AAF78384.1|AC069551_17 T10O22.19 [Arabidopsis thaliana] >gi|9719735|gb|AAF97837.1|AC034107_20 Strong similarity to calcium-binding protein (PCA23) from Olea europaea gb|AF078680 and contains multiple EF-hand PF|00036 domains. ESTs gb|T21585, gb|T21589, gb|T41586, gb|Z37721, gb|Z29218, gb|…
Unigene0028247	1669	89.5423	30.044	1.57549	up	3.20328e-41	3.5572e-39	PREDICTED: E3 ubiquitin-protein ligase RING1-like isoform 2 [Vitis vinifera]
Unigene0022925	421	51.2044	17.2291	1.57142	up	4.27112e-07	1.00184e-05	PREDICTED: serine/threonine-protein kinase CTR1-like [Glycine max]
Unigene0016268	979	20.0402	6.76477	1.56678	up	1.51613e-06	3.26288e-05	PREDICTED: myb family transcription factor APL-like [Vitis vinifera]
Unigene0027271	2740	43.1389	14.6174	1.5613	up	1.5592e-32	1.52648e-30	Leucine-rich repeat-containing protein [Medicago truncatula] >gi|355516458|gb|AES98081.1| Leucine-rich repeat-containing protein [Medicago truncatula]
Unigene0028374	2448	23.9444	8.11606	1.56083	up	6.9849e-17	4.08859e-15	EG [Gossypium hirsutum]
Unigene0033562	1386	117.262	39.8191	1.55821	up	5.23734e-44	6.1129e-42	PREDICTED: NADP-dependent alkenal double bond reductase P2 [Vitis vinifera]
Unigene0007124	601	27.8083	9.44527	1.55785	up	1.02255e-05	0.000192276	PREDICTED: U-box domain-containing protein 43-like [Vitis vinifera]
Unigene0023760	1560	91.6066	31.1324	1.55704	up	7.4913e-39	7.99902e-37	AT5g11000/T30N20_270 [Arabidopsis thaliana] >gi|21436003|gb|AAM51579.1| AT5g11000/T30N20_270 [Arabidopsis thaliana]
Unigene0048883	348	45.2411	15.4059	1.55416	up	1.93725e-05	0.000343186	PREDICTED: LOW QUALITY PROTEIN: laccase-14-like [Vitis vinifera]
Unigene0021875	861	36.5712	12.4535	1.55416	up	1.19592e-09	3.78516e-08	PREDICTED: transcription factor bHLH113-like [Glycine max]
Unigene0049479	1437	10.9561	3.73086	1.55416	up	1.93725e-05	0.000343343	PREDICTED: ankyrin-3-like [Vitis vinifera]
Unigene0017001	857	30.2414	10.3037	1.55336	up	3.65008e-08	9.82463e-07	PREDICTED: zinc transporter 2-like [Vitis vinifera]
Unigene0047882	1811	43.8687	14.976	1.55054	up	3.65216e-22	2.65324e-20	methyltransferase [Arabidopsis thaliana] >gi|332002997|gb|AED90380.1| methyltransferase [Arabidopsis thaliana]
Unigene0009974	551	105.502	36.0583	1.54886	up	1.38137e-16	7.98954e-15	--
Unigene0045271	775	54.6935	18.7186	1.5469	up	1.88067e-12	7.88521e-11	PREDICTED: CLAVATA3/ESR (CLE)-related protein TDIF-like [Vitis vinifera]
Unigene0026568	1155	23.9069	8.19135	1.54525	up	1.46579e-08	4.15845e-07	meloidogyne-induced giant cell protein-like protein [Solanum tuberosum]
Unigene0020494	1039	73.4335	25.1929	1.54342	up	3.25904e-21	2.30727e-19	dehydroascorbate reductase [Theobroma cacao]
Unigene0015268	1235	21.5737	7.40538	1.54263	up	2.746e-08	7.52141e-07	PREDICTED: syntaxin-43-like [Vitis vinifera]
Unigene0019337	1109	35.6005	12.2279	1.54171	up	1.2154e-11	4.64493e-10	At5g67210 [Arabidopsis thaliana]
Unigene0014616	512	80.4227	27.7178	1.53679	up	4.92208e-12	1.96011e-10	zink finger-like fusion protein [Guillardia theta CCMP2712]
Unigene0008528	638	103.264	35.59	1.53679	up	2.0588e-18	1.31179e-16	At1g29290 [Arabidopsis thaliana]
Unigene0024094	512	55.3497	19.0945	1.53542	up	1.10246e-08	3.15997e-07	NAC domain protein, IPR003441 [Populus trichocarpa] >gi|222845910|gb|EEE83457.1| NAC domain protein, IPR003441 [Populus trichocarpa]
Unigene0027475	1868	36.6952	12.662	1.53509	up	4.53056e-19	2.95948e-17	MYB transcription factor [Hevea brasiliensis]
Unigene0013761	529	124.083	42.9233	1.53148	up	2.88572e-18	1.8267e-16	NAC domain protein, IPR003441 [Populus trichocarpa] >gi|224149083|ref|XP_002336754.1| NAC domain protein, IPR003441 [Populus trichocarpa] >gi|222836661|gb|EEE75054.1| NAC domain protein, IPR003441 [Populus trichocarpa] >gi|222845535|gb|EEE83082.1| NAC domain protein, IPR003441 [Populus trichocarpa]
Unigene0015404	934	37.0842	12.8308	1.53119	up	2.73908e-10	9.20933e-09	cytochrome P450 [Populus trichocarpa] >gi|222838242|gb|EEE76607.1| cytochrome P450 [Populus trichocarpa]
Unigene0018412	898	42.6167	14.7499	1.53071	up	3.18168e-11	1.16224e-09	At5g42860 [Arabidopsis thaliana]
Unigene0021107	1355	94.7406	32.8168	1.52955	up	3.25506e-34	3.2523e-32	Os04g0636800 [Oryza sativa Japonica Group] >gi|113565592|dbj|BAF15935.1| Os04g0636800, partial [Oryza sativa Japonica Group]
Unigene0006077	747	239.62	83.1691	1.52663	up	6.14996e-47	7.44643e-45	Os01g0219300 [Oryza sativa Japonica Group] >gi|113531950|dbj|BAF04333.1| Os01g0219300 [Oryza sativa Japonica Group]
Unigene0006031	403	36.0617	12.5208	1.52614	up	5.20364e-05	0.000840606	Protein MKS1 [Medicago truncatula] >gi|355491200|gb|AES72403.1| Protein MKS1 [Medicago truncatula]
Unigene0027692	1208	15.0381	5.22131	1.52614	up	5.71746e-06	0.000112289	PREDICTED: (3S,6E)-nerolidol synthase 1, chloroplastic-like [Vitis vinifera]
Unigene0002776	821	34.2227	11.9079	1.52304	up	1.54999e-08	4.37497e-07	Os01g0815400 [Oryza sativa Japonica Group] >gi|113534144|dbj|BAF06527.1| Os01g0815400 [Oryza sativa Japonica Group]
Unigene0005773	223	235.697	82.0237	1.52282	up	8.41368e-15	4.52302e-13	polyubiquitin [Bathycoccus prasinos]
Unigene0011027	482	50.7544	17.6658	1.52258	up	1.35866e-07	3.40032e-06	PREDICTED: nuclear transcription factor Y subunit B-7-like [Glycine max]
Unigene0034712	1241	53.2832	18.551	1.52218	up	3.05224e-18	1.92583e-16	galactinol synthase 4 [Populus trichocarpa x Populus deltoides]
Unigene0021733	1484	251.191	87.5547	1.52053	up	2.52492e-95	4.21185e-93	cytosolic ascorbate peroxidase [Dimocarpus longan]
Unigene0040379	509	46.1587	16.1091	1.51872	up	2.5494e-07	6.17753e-06	UDP-glucose flavonoid glucosyl-transferase [Litchi chinensis]
Unigene0029256	1834	553.632	194.31	1.51057	up	6.37274e-254	1.36093e-251	PREDICTED: probable mitochondrial 2-oxoglutarate/malate carrier protein [Vitis vinifera]
Unigene0031706	6262	19.34	6.79888	1.50822	up	9.57716e-32	9.16836e-30	PREDICTED: pre-mRNA-processing-splicing factor 8-like isoform 2 [Vitis vinifera]
Unigene0008829	410	56.7136	19.9989	1.50377	up	3.57996e-07	8.49465e-06	--
Unigene0023077	1251	201.167	71.342	1.49557	up	2.00712e-63	2.80614e-61	MAPKKK19 [Arabidopsis lyrata subsp. lyrata] >gi|297312553|gb|EFH42977.1| MAPKKK19 [Arabidopsis lyrata subsp. lyrata]
Unigene0027260	415	89.8819	31.9167	1.49372	up	1.22322e-10	4.24869e-09	PREDICTED: glucose-1-phosphate adenylyltransferase large subunit 1-like [Glycine max]
Unigene0017655	1223	34.8567	12.3774	1.49372	up	5.75746e-12	2.27414e-10	armadillo/beta-catenin-like repeat-containing protein [Arabidopsis thaliana] >gi|332640140|gb|AEE73661.1| armadillo/beta-catenin-like repeat-containing protein [Arabidopsis thaliana]
Unigene0026618	943	36.7302	13.0428	1.49372	up	5.65756e-10	1.83703e-08	1-aminocyclopropane-1-carboxylate synthase 3 [Prunus armeniaca]
Unigene0049069	1256	16.9704	6.02612	1.49372	up	1.26231e-06	2.75013e-05	PREDICTED: transcription factor TCP9-like [Vitis vinifera]
Unigene0022727	1610	11.5842	4.11348	1.49372	up	5.99788e-06	0.000117263	PREDICTED: UDP-glycosyltransferase 74B1 [Vitis vinifera]
Unigene0032861	470	77.3024	27.5107	1.49052	up	2.2774e-10	7.70372e-09	--
Unigene0034463	233	121.627	43.3122	1.48962	up	2.28106e-08	6.29673e-07	--
Unigene0017386	617	173.515	61.8467	1.48829	up	9.88944e-28	8.56064e-26	IAA type protein [Elaeis guineensis]
Unigene0028013	2140	29.7674	10.6105	1.48825	up	4.18282e-17	2.47826e-15	fringe-related protein [Arabidopsis thaliana] >gi|332193453|gb|AEE31574.1| fringe-related protein [Arabidopsis thaliana]
Unigene0050272	732	302.106	107.707	1.48794	up	1.55019e-55	2.0151e-53	WRKY transcription factor 2-7 [Dimocarpus longan]
Unigene0018508	882	89.2512	31.8228	1.48781	up	8.76508e-21	6.10524e-19	R2R3 Myb14 transcription factor [Vitis vinifera]
Unigene0016922	908	16.5389	5.90445	1.48598	up	5.44604e-05	0.000876123	protein ralf-like 32 [Arabidopsis thaliana] >gi|75318099|sp|O23262.1|RLF32_ARATH RecName: Full=Protein RALF-like 32; Flags: Precursor >gi|89001071|gb|ABD59125.1| At4g14010 [Arabidopsis thaliana] >gi|332657960|gb|AEE83360.1| protein ralf-like 32 [Arabidopsis thaliana]
Unigene0013796	636	467.291	167.105	1.48357	up	9.98898e-74	1.47061e-71	defensin [Helianthus annuus]
Unigene0033278	2483	39.4098	14.0982	1.48305	up	2.34434e-25	1.86716e-23	PREDICTED: L-type lectin-domain containing receptor kinase IV.2-like [Vitis vinifera]
Unigene0007317	1531	18.9848	6.79759	1.48175	up	1.70603e-08	4.79798e-07	PREDICTED: U-box domain-containing protein 43-like [Vitis vinifera]
Unigene0027261	1399	68.561	24.5711	1.48042	up	7.98556e-25	6.28289e-23	ADP-glucose pyrophosphorylase large subunit [Citrus sinensis]
Unigene0006953	1164	20.3926	7.31522	1.47907	up	3.7431e-07	8.86011e-06	PREDICTED: protein IN2-1 homolog B-like [Vitis vinifera]
Unigene0011650	687	204.489	73.4479	1.47723	up	1.59766e-35	1.63411e-33	dihydrokaempferol 4-reductase [Prunus avium]
Unigene0008778	927	24.5611	8.84525	1.4734	up	7.01602e-07	1.59843e-05	Mitochondrial carrier protein [Ribes nigrum]
Unigene0036100	1393	83.4622	30.1104	1.47086	up	1.70653e-29	1.56065e-27	Nucleotide-diphospho-sugar transferases superfamily protein [Arabidopsis thaliana] >gi|34146814|gb|AAQ62415.1| At1g64980 [Arabidopsis thaliana] >gi|332196190|gb|AEE34311.1| Nucleotide-diphospho-sugar transferases superfamily protein [Arabidopsis thaliana]
Unigene0011908	580	67.6529	24.4681	1.46725	up	7.17452e-11	2.53502e-09	unknown [Populus trichocarpa]
Unigene0028756	1805	97.5566	35.2932	1.46685	up	1.12796e-43	1.31259e-41	PREDICTED: lysine histidine transporter 2-like [Glycine max]
Unigene0033490	858	47.7088	17.2754	1.46554	up	2.89162e-11	1.06027e-09	PREDICTED: UDP-glycosyltransferase 83A1 [Vitis vinifera]
Unigene0021530	427	281.354	101.922	1.46492	up	2.9683e-30	2.73386e-28	PREDICTED: polyubiquitin-like [Brachypodium distachyon]
Unigene0021989	1592	17.4966	6.33904	1.46474	up	4.44302e-08	1.18685e-06	Os01g0850000 [Oryza sativa Japonica Group] >gi|113534342|dbj|BAF06725.1| Os01g0850000 [Oryza sativa Japonica Group]
Unigene0050755	1992	9.60588	3.48297	1.4636	up	6.24536e-06	0.000121612	armadillo/beta-catenin repeat family protein [Arabidopsis lyrata subsp. lyrata] >gi|297313107|gb|EFH43530.1| armadillo/beta-catenin repeat family protein [Arabidopsis lyrata subsp. lyrata]
Unigene0014674	900	188.12	68.3295	1.46107	up	8.04074e-42	9.00632e-40	At5g07330 [Arabidopsis thaliana]
Unigene0025635	1643	41.7204	15.1637	1.46013	up	7.85456e-18	4.8228e-16	PREDICTED: probable galacturonosyltransferase-like 3 [Vitis vinifera]
Unigene0015905	495	33.2739	12.105	1.45879	up	2.99014e-05	0.000509951	--
Unigene0048689	433	41.954	15.2949	1.45575	up	1.1754e-05	0.000219109	--
Unigene0028620	1375	74.69	27.2936	1.45235	up	8.8672e-26	7.15024e-24	nitrate reductase [Tilia platyphyllos]
Unigene0046947	2669	254.103	92.8732	1.45208	up	9.08802e-161	1.74863e-158	PREDICTED: heat shock cognate 70 kDa protein isoform 1 [Vitis vinifera]
Unigene0049287	1843	231.7	84.7025	1.45178	up	6.75524e-102	1.14653e-99	PREDICTED: UPF0496 protein 4-like [Glycine max]
Unigene0024247	1644	222.914	81.5274	1.45113	up	1.19431e-87	1.91025e-85	PREDICTED: heat shock factor protein HSF24-like [Vitis vinifera]
Unigene0001911	832	44.5418	16.299	1.45037	up	3.44086e-10	1.14304e-08	PREDICTED: dof zinc finger protein DOF2.1-like [Vitis vinifera]
Unigene0048137	1035	249.469	91.4107	1.44842	up	4.1266e-62	5.68754e-60	Os11g0536000 [Oryza sativa Japonica Group] >gi|77551285|gb|ABA94082.1| expressed protein [Oryza sativa Japonica Group] >gi|255680149|dbj|BAF28389.2| Os11g0536000 [Oryza sativa Japonica Group]
Unigene0018096	1016	16.9264	6.20801	1.44707	up	2.21416e-05	0.000388698	PREDICTED: blue copper protein-like [Vitis vinifera]
Unigene0013981	1538	17.3235	6.35655	1.44641	up	1.15428e-07	2.92269e-06	PREDICTED: cation/H(+) antiporter 20-like [Vitis vinifera]
Unigene0047867	698	27.0669	9.93994	1.44522	up	8.71482e-06	0.000165795	phytosulfokine-beta [Arabidopsis thaliana] >gi|334185729|ref|NP_001190011.1| phytosulfokine-beta [Arabidopsis thaliana] >gi|27808144|dbj|BAB72177.2| phytosulfokine precursor 3_2 [Arabidopsis thaliana] >gi|88010851|gb|ABD38863.1| At3g44735 [Arabidopsis thaliana] >gi|332644420|gb|AEE77941.1| phytosulfokine-beta [Arabidopsis thaliana] >gi|332644421|gb|AEE77942.1| phytosulfokine-beta [Arabidopsis tha…
Unigene0006325	448	74.6106	27.4538	1.44237	up	2.95858e-09	9.02599e-08	polyubiquitin-like [Solanum tuberosum]
Unigene0032413	2012	27.207	10.0316	1.43943	up	2.95712e-14	1.5469e-12	PREDICTED: rho GTPase-activating protein 32-like [Glycine max]
Unigene0017333	1668	21.4914	7.9409	1.43639	up	8.86124e-10	2.83698e-08	Xyloglucan galactosyltransferase KATAMARI1 [Medicago truncatula] >gi|355490741|gb|AES71944.1| Xyloglucan galactosyltransferase KATAMARI1 [Medicago truncatula]
Unigene0047682	2196	17.0962	6.31883	1.43594	up	3.56196e-10	1.18125e-08	PREDICTED: pyruvate kinase isozyme A, chloroplastic [Vitis vinifera]
Unigene0021249	1143	119.306	44.1459	1.43431	up	3.97958e-33	3.92574e-31	L-galactose-1-phosphate phosphatase [Prunus persica]
Unigene0010574	862	957.898	354.514	1.43403	up	9.41626e-192	1.8865e-189	PREDICTED: heat shock cognate 70 kDa protein-like [Glycine max] >gi|345646046|gb|AEO13403.1| heat shock 70 [Glycine max]
Unigene0049593	1248	105.581	39.1682	1.43059	up	6.04396e-32	5.84355e-30	PREDICTED: protein LURP-one-related 8 [Vitis vinifera]
Unigene0030497	596	92.6591	34.3941	1.42977	up	3.05754e-14	1.59728e-12	--
Unigene0017737	927	21.9482	8.16484	1.42661	up	4.78638e-06	9.54991e-05	expressed protein [Arabidopsis thaliana] >gi|20197205|gb|AAM14970.1| expressed protein [Arabidopsis thaliana] >gi|90568016|gb|ABD94078.1| At2g46000 [Arabidopsis thaliana]
Unigene0018530	633	34.8207	12.9535	1.42661	up	1.89448e-06	4.02586e-05	PREDICTED: calmodulin-like protein 1-like [Glycine max]
Unigene0021921	1211	108.406	40.3649	1.42528	up	1.14722e-31	1.09287e-29	Os05g0165500 [Oryza sativa Japonica Group] >gi|113578297|dbj|BAF16660.1| Os05g0165500 [Oryza sativa Japonica Group]
Unigene0029719	1177	89.93	33.4927	1.42496	up	7.92832e-26	6.41979e-24	PREDICTED: dnaJ protein homolog [Vitis vinifera]
Unigene0043733	804	89.4746	33.341	1.42418	up	5.0831e-18	3.15095e-16	NAC domain protein, IPR003441 [Populus trichocarpa] >gi|222862277|gb|EEE99783.1| NAC domain protein, IPR003441 [Populus trichocarpa]
Unigene0048746	1451	26.2079	9.78051	1.42202	up	3.67534e-10	1.21574e-08	PREDICTED: beta-1,3-galactosyltransferase 7-like [Glycine max]
Unigene0021303	719	29.3082	10.9655	1.41834	up	3.54594e-06	7.19311e-05	SC35-like splicing factor 33 [Arabidopsis thaliana] >gi|332195102|gb|AEE33223.1| SC35-like splicing factor 33 [Arabidopsis thaliana]
Unigene0004996	2036	257.799	96.6547	1.41533	up	2.94358e-120	5.27226e-118	flavonoid-3'-hydroxylase [Camellia nitidissima]
Unigene0024715	1072	28.2433	10.5907	1.41511	up	2.63274e-08	7.22646e-07	RING/c3HC4/PHD zinc finger-like protein [Cucumis melo subsp. melo]
Unigene0029751	777	113.47	42.6172	1.4128	up	1.64232e-21	1.17338e-19	PREDICTED: protein FAF-like, chloroplastic [Vitis vinifera]
Unigene0035784	1300	220.229	82.7232	1.41264	up	3.09772e-66	4.37815e-64	PREDICTED: protein TIFY 10A-like [Vitis vinifera]
Unigene0027366	1717	28.3547	10.6531	1.41232	up	1.62496e-12	6.85002e-11	PREDICTED: 6-phosphofructokinase 3-like [Vitis vinifera]
Unigene0029964	1538	132.604	49.8272	1.41211	up	1.1897e-47	1.45409e-45	PREDICTED: phytosulfokine receptor 2-like [Vitis vinifera]
Unigene0017546	1055	41.3256	15.5442	1.41066	up	2.47058e-11	9.13644e-10	AT5g56980/MHM17_10 [Arabidopsis lyrata subsp. lyrata] >gi|297308829|gb|EFH39288.1| AT5g56980/MHM17_10 [Arabidopsis lyrata subsp. lyrata]
Unigene0050602	1660	246.592	92.9003	1.40837	up	1.62001e-93	2.67936e-91	GRAS family transcription factor [Populus trichocarpa] >gi|222858172|gb|EEE95719.1| GRAS family transcription factor [Populus trichocarpa]
Unigene0005792	416	62.3003	23.5009	1.40652	up	3.07334e-07	7.369e-06	UDP-glucose flavonoid glucosyl-transferase [Litchi chinensis]
Unigene0050355	1837	31.381	11.8456	1.40554	up	1.81059e-14	9.58747e-13	phytase [Glycine max]
Unigene0034662	233	74.8473	28.4236	1.39686	up	3.1614e-05	0.0005361	sesquiterpene synthase [Toona sinensis]
Unigene0029062	1620	207.078	78.6471	1.39671	up	4.90092e-76	7.3831e-74	erg-1 [Solanum tuberosum]
Unigene0047290	322	412.215	156.704	1.39536	up	4.72108e-31	4.41092e-29	conserved hypothetical protein [Ricinus communis] >gi|223546946|gb|EEF48443.1| conserved hypothetical protein [Ricinus communis]
Unigene0025653	2267	111.972	42.5683	1.39529	up	7.08682e-58	9.46541e-56	Nitrate and chloride transporter [Medicago truncatula] >gi|355503339|gb|AES84542.1| Nitrate and chloride transporter [Medicago truncatula]
Unigene0015508	1214	35.5141	13.5083	1.39454	up	4.6841e-11	1.68104e-09	PREDICTED: germin-like protein 2 [Vitis vinifera] >gi|111379986|gb|ABH09468.1| germin-like protein 2 [Vitis vinifera]
Unigene0015341	2135	14.7484	5.61309	1.39369	up	2.0065e-08	5.59445e-07	PREDICTED: probable peptide/nitrate transporter At2g40460 [Vitis vinifera]
Unigene0043732	355	205.37	78.1755	1.39344	up	1.04562e-17	6.36995e-16	NAC domain protein, IPR003441 [Populus trichocarpa] >gi|222862277|gb|EEE99783.1| NAC domain protein, IPR003441 [Populus trichocarpa]
Unigene0009496	329	213.502	81.4778	1.38977	up	4.72926e-17	2.78082e-15	18.5 kDa class I heat shock protein [Glycine max] >gi|123544|sp|P05478.1|HSP16_SOYBN RecName: Full=18.5 kDa class I heat shock protein; AltName: Full=HSP 18.5
Unigene0020656	2287	29.9723	11.4453	1.38887	up	1.16438e-16	6.75463e-15	Ca2+ antiporter/cation exchanger [Populus trichocarpa] >gi|222858103|gb|EEE95650.1| Ca2+ antiporter/cation exchanger [Populus trichocarpa]
Unigene0001533	313	369.125	141.059	1.38781	up	5.02378e-27	4.24477e-25	polyubiquitin [Bathycoccus prasinos]
Unigene0025314	1050	91.1187	34.8406	1.38698	up	1.26404e-22	9.25222e-21	EST gb|AA597511 comes from this gene [Arabidopsis thaliana] >gi|29028842|gb|AAO64800.1| At1g23710 [Arabidopsis thaliana]
Unigene0015711	693	29.7088	11.3769	1.38479	up	6.7877e-06	0.000131253	PREDICTED: probable LRR receptor-like serine/threonine-protein kinase At4g08850-like [Vitis vinifera]
Unigene0050874	990	20.7962	7.96382	1.38479	up	6.7877e-06	0.000131318	glutathione peroxidase [Populus trichocarpa] >gi|222853347|gb|EEE90894.1| glutathione peroxidase [Populus trichocarpa]
Unigene0031858	415	39.6881	15.1984	1.38479	up	5.93894e-05	0.000948741	ARF domain class transcription factor [Malus x domestica]
Unigene0027574	2628	618.439	237.125	1.38298	up	0	0	3-deoxy-D-arabino-heptulosonate-7-phosphate synthase 01 [Vitis vinifera]
Unigene0020893	1708	30.7731	11.817	1.3808	up	5.2724e-13	2.36358e-11	glycoside hydrolase [Populus trichocarpa] >gi|222845614|gb|EEE83161.1| glycoside hydrolase [Populus trichocarpa]
Unigene0016034	763	47.3	18.1863	1.37899	up	2.4509e-09	7.56625e-08	binding protein [Arabidopsis lyrata subsp. lyrata] >gi|297326904|gb|EFH57324.1| binding protein [Arabidopsis lyrata subsp. lyrata]
Unigene0022322	929	29.9835	11.542	1.37728	up	1.72705e-07	4.27548e-06	HVA22-like protein e [Medicago truncatula] >gi|355491836|gb|AES73039.1| HVA22-like protein e [Medicago truncatula]
Unigene0029730	2069	8.31184	3.20092	1.37668	up	4.37238e-05	0.000718872	Os05g0475700 [Oryza sativa Japonica Group] >gi|113579383|dbj|BAF17746.1| Os05g0475700 [Oryza sativa Japonica Group]
Unigene0025208	1359	306.912	118.35	1.37477	up	6.3043e-92	1.02523e-89	heavy metal transport/detoxification domain-containing protein [Arabidopsis thaliana] >gi|28416657|gb|AAO42859.1| At5g60800 [Arabidopsis thaliana] >gi|332009995|gb|AED97378.1| heavy metal transport/detoxification domain-containing protein [Arabidopsis thaliana]
Unigene0046919	1856	29.4937	11.3845	1.37334	up	2.17862e-13	1.02638e-11	PREDICTED: laccase-14-like [Glycine max]
Unigene0021809	934	30.6009	11.8178	1.37261	up	1.27975e-07	3.2215e-06	PREDICTED: abscisic acid receptor PYL2-like [Glycine max]
Unigene0048042	1419	53.9392	20.8911	1.36844	up	4.63668e-18	2.88804e-16	ubiquitin carboxyl-terminal hydrolase-like protein [Arabidopsis thaliana] >gi|330254543|gb|AEC09637.1| ubiquitin carboxyl-terminal hydrolase-like protein [Arabidopsis thaliana]
Unigene0029752	1227	59.0237	22.875	1.36752	up	3.75886e-17	2.23388e-15	PREDICTED: protein FAF-like, chloroplastic-like [Glycine max]
Unigene0032397	2349	77.1291	29.9391	1.36525	up	1.68662e-40	1.85181e-38	GRAS family transcription factor [Populus trichocarpa] >gi|222867144|gb|EEF04275.1| GRAS family transcription factor [Populus trichocarpa]
Unigene0048357	2082	56.1909	21.8121	1.36521	up	1.02189e-26	8.43269e-25	PREDICTED: probable LRR receptor-like serine/threonine-protein kinase RKF3-like [Vitis vinifera]
Unigene0047066	1287	83.9375	32.5904	1.36487	up	8.83254e-25	6.93524e-23	PREDICTED: probable serine/threonine-protein kinase WNK11-like [Glycine max]
Unigene0043446	486	38.3755	14.9248	1.36248	up	2.37114e-05	0.000411976	--
Unigene0012493	802	38.3556	14.9426	1.36001	up	5.20622e-08	1.37466e-06	PREDICTED: multiprotein-bridging factor 1c [Vitis vinifera]
Unigene0034909	2628	25.2537	9.84022	1.35973	up	1.02613e-15	5.75509e-14	PREDICTED: glucomannan 4-beta-mannosyltransferase 9 [Vitis vinifera]
Unigene0028505	1812	39.2996	15.3158	1.35949	up	9.41058e-17	5.49191e-15	PREDICTED: LOW QUALITY PROTEIN: cytochrome P450 71A4-like [Vitis vinifera]
Unigene0016465	698	52.0518	20.3317	1.35622	up	3.41942e-09	1.04074e-07	dynein light chain [Morella rubra]
Unigene0043773	537	90.2101	35.2365	1.35622	up	8.26206e-12	3.22411e-10	thylakoid soluble phosphoprotein [Linum usitatissimum]
Unigene0047091	1771	11.3517	4.45182	1.35043	up	1.2868e-05	0.000237597	PREDICTED: receptor-like protein kinase HSL1-like [Vitis vinifera]
Unigene0028006	1410	59.2652	23.2611	1.34926	up	3.35106e-19	2.19639e-17	PREDICTED: lanC-like protein 2 [Vitis vinifera]
Unigene0046880	2789	110.903	43.534	1.34908	up	9.34118e-67	1.3299e-64	autoinhibited calcium ATPase [Populus trichocarpa] >gi|222852377|gb|EEE89924.1| autoinhibited calcium ATPase [Populus trichocarpa]
Unigene0034193	1717	34.1385	13.4082	1.34829	up	6.91702e-14	3.49148e-12	transducin/WD-40 repeat-containing protein [Arabidopsis thaliana] >gi|332640951|gb|AEE74472.1| transducin/WD-40 repeat-containing protein [Arabidopsis thaliana]
Unigene0049502	1841	36.5755	14.3894	1.34587	up	1.05848e-15	5.9194e-14	Coumaroyl-CoA ligase [Vitis vinifera]
Unigene0009136	755	85.978	33.8341	1.34549	up	3.49794e-15	1.92298e-13	Calcium-binding protein CML24 [Medicago truncatula] >gi|355513094|gb|AES94717.1| Calcium-binding protein CML24 [Medicago truncatula]
Unigene0018509	252	82.6604	32.5379	1.34508	up	9.48226e-06	0.000179342	GmMYB29A2 [Glycine max]
Unigene0028807	2481	37.3914	14.7451	1.34247	up	5.29998e-21	3.73178e-19	PREDICTED: oxysterol-binding protein-related protein 1D-like [Vitis vinifera]
Unigene0028465	2042	69.6277	27.4904	1.34073	up	2.62956e-31	2.48066e-29	AT5g44670/K15C23_12 [Arabidopsis thaliana] >gi|25090160|gb|AAN72243.1| At5g44670/K15C23_12 [Arabidopsis thaliana]
Unigene0027356	902	626.749	247.539	1.34023	up	2.513e-119	4.4804e-117	defective in induced resistance 3 protein [Nicotiana tabacum]
Unigene0020457	1390	92.7035	36.755	1.33468	up	2.44928e-28	2.15376e-26	dihydroflavonol-4-reductase [Citrus sinensis] >gi|68161218|gb|AAY87035.1| dihydroflavonol 4-reductase [Citrus sinensis] >gi|68161220|gb|AAY87036.1| dihydroflavonol 4-reductase [Citrus sinensis]
Unigene0050982	1347	35.424	14.0475	1.33441	up	2.09746e-11	7.80115e-10	PREDICTED: NADP-dependent alkenal double bond reductase P2-like [Vitis vinifera]
Unigene0029263	1883	76.2788	30.3141	1.33129	up	2.73154e-31	2.57062e-29	PREDICTED: wall-associated receptor kinase-like 2-like [Vitis vinifera]
Unigene0022471	1040	117.381	46.6986	1.32974	up	8.7177e-27	7.27105e-25	late embryogenesis abundant hydroxyproline-rich glycoprotein [Arabidopsis thaliana] >gi|75274971|sp|O48915.1|NDR1_ARATH RecName: Full=Protein NDR1; AltName: Full=Non-race specific disease resistance protein 1; Short=AtNDR1; Flags: Precursor >gi|2754816|gb|AAB95208.1| non-race specific disease resistance protein [Arabidopsis thaliana] >gi|11994147|dbj|BAB01168.1| non-race specific disease resistan…
Unigene0044457	594	161.476	64.2414	1.32974	up	2.24628e-21	1.59609e-19	UDP-glucose dehydrogenase [Bambusa oldhamii]
Unigene0014872	1626	111.127	44.2212	1.32939	up	7.27626e-39	7.79081e-37	PREDICTED: U-box domain-containing protein 21-like [Vitis vinifera]
Unigene0022918	697	63.5942	25.338	1.3276	up	1.28105e-10	4.43768e-09	calcium-dependent lipid-binding domain-containing protein [Arabidopsis thaliana] >gi|56381975|gb|AAV85706.1| At5g23950 [Arabidopsis thaliana] >gi|332005854|gb|AED93237.1| calcium-dependent lipid-binding domain-containing protein [Arabidopsis thaliana]
Unigene0033288	980	24.2214	9.65409	1.32707	up	2.80112e-06	5.78794e-05	expressed protein [Arabidopsis thaliana]
Unigene0049362	874	231.683	92.373	1.32661	up	3.20368e-43	3.68395e-41	SYNC1 protein [Medicago truncatula] >gi|355492439|gb|AES73642.1| SYNC1 protein [Medicago truncatula]
Unigene0010756	373	639.627	255.337	1.32483	up	1.59546e-50	1.98752e-48	At5g57123 [Arabidopsis thaliana]
Unigene0022106	1563	11.6226	4.64072	1.32451	up	4.4716e-05	0.000733014	2-oxoglutarate-dependent dioxygenase [Populus trichocarpa] >gi|222871304|gb|EEF08435.1| 2-oxoglutarate-dependent dioxygenase [Populus trichocarpa]
Unigene0033453	1109	41.2791	16.4935	1.32351	up	7.0512e-11	2.49371e-09	PREDICTED: leucine-rich repeat receptor-like tyrosine-protein kinase At2g41820-like [Vitis vinifera]
Unigene0008520	572	48.2734	19.2969	1.32286	up	4.49522e-07	1.04934e-05	Lachrymatory-factor synthase [Medicago truncatula] >gi|355492686|gb|AES73889.1| Lachrymatory-factor synthase [Medicago truncatula]
Unigene0023281	829	388.01	155.211	1.32187	up	2.734e-67	3.92112e-65	predicted by genscan and genefinder [Arabidopsis thaliana]
Unigene0034160	2452	86.3357	34.7264	1.31392	up	1.77317e-44	2.08842e-42	PREDICTED: transcription factor bHLH13 [Vitis vinifera]
Unigene0023788	1907	404.156	162.562	1.31392	up	3.2305e-157	6.09514e-155	UDP-D-glucuronic acid 4-epimerase [Gossypium hirsutum]
Unigene0008025	1289	28.5621	11.499	1.31259	up	6.495e-09	1.91243e-07	metacaspase 2 [Solanum lycopersicum]
Unigene0033070	3677	6.38966	2.57302	1.31227	up	3.82348e-06	7.69985e-05	Helix-loop-helix DNA-binding [Medicago truncatula]
Unigene0030341	2440	13.7983	5.5577	1.31193	up	2.94364e-08	8.01755e-07	trichome birefringence [Arabidopsis thaliana]
Unigene0047795	1629	37.3209	15.1004	1.30539	up	9.87602e-14	4.90858e-12	PREDICTED: uncharacterized calcium-binding protein At1g02270-like [Vitis vinifera]
Unigene0021838	644	139.16	56.3156	1.30514	up	1.50207e-19	1.00311e-17	arabinogalactan protein 5 [Arabidopsis thaliana] >gi|119361081|sp|Q8LCE4.2|AGP5_ARATH RecName: Full=Classical arabinogalactan protein 5; Flags: Precursor >gi|3883128|gb|AAC77827.1| arabinogalactan-protein [Arabidopsis thaliana] >gi|28416877|gb|AAO42969.1| At1g35230 [Arabidopsis thaliana] >gi|332193649|gb|AEE31770.1| arabinogalactan protein 5 [Arabidopsis thaliana]
Unigene0049818	1251	77.4466	31.5115	1.29732	up	7.78932e-21	5.4451e-19	PREDICTED: leucine-rich repeat receptor-like tyrosine-protein kinase At2g41820-like [Vitis vinifera]
Unigene0029093	2216	75.2001	30.5974	1.29732	up	1.0305e-34	1.04576e-32	nitrite reductase [Nicotiana tabacum]
Unigene0034286	1714	23.4583	9.56773	1.29385	up	1.95929e-09	6.07271e-08	SGT1 [Pelargonium x hortorum]
Unigene0008271	653	31.8996	13.0397	1.29063	up	1.77916e-05	0.000317641	PREDICTED: high-affinity nitrate transporter 3.2 [Vitis vinifera]
Unigene0009634	604	48.523	19.841	1.29019	up	3.34666e-07	7.97515e-06	PREDICTED: LRR receptor-like serine/threonine-protein kinase FLS2-like [Vitis vinifera]
Unigene0024887	1609	580.471	237.358	1.29016	up	6.57234e-185	1.29669e-182	matrix metalloprotease 1 [Nicotiana benthamiana]
Unigene0044456	1524	139.067	56.9068	1.2891	up	2.71176e-43	3.13684e-41	PREDICTED: UDP-glucose 6-dehydrogenase [Vitis vinifera]
Unigene0018315	516	59.6147	24.4471	1.28601	up	1.82378e-07	4.49491e-06	Os05g0323400 [Oryza sativa Japonica Group] >gi|255676245|dbj|BAH93078.1| Os05g0323400 [Oryza sativa Japonica Group]
Unigene0012103	1141	19.53	8.01546	1.28483	up	9.61884e-06	0.000181748	glycine-rich protein A3 [Zea mays] >gi|195637776|gb|ACG38356.1| glycine-rich protein A3 [Zea mays] >gi|413942161|gb|AFW74810.1| glycine/proline-rich family protein isoform 1 [Zea mays] >gi|413942162|gb|AFW74811.1| glycine/proline-rich family protein isoform 2 [Zea mays]
Unigene0016711	841	144.292	59.2485	1.28414	up	2.46814e-25	1.95774e-23	Os01g0131300 [Oryza sativa Japonica Group] >gi|113531456|dbj|BAF03839.1| Os01g0131300 [Oryza sativa Japonica Group]
Unigene0019559	1504	60.7146	24.9526	1.28285	up	2.05894e-19	1.36561e-17	PREDICTED: xyloglucan glycosyltransferase 4-like [Glycine max]
Unigene0003684	669	170.89	70.2387	1.28273	up	6.41394e-24	4.9073e-22	metallothionein-like protein 2a [Nelumbo nucifera]
Unigene0027125	1326	13.8826	5.708	1.28222	up	6.11448e-05	0.00097199	Pheromone receptor-like protein [Medicago truncatula] >gi|355480251|gb|AES61454.1| Pheromone receptor-like protein [Medicago truncatula]
Unigene0027550	1974	70.3084	28.9166	1.2818	up	1.12903e-28	9.9732e-27	PREDICTED: interferon-related developmental regulator 1 [Vitis vinifera]
Unigene0011357	1316	39.0193	16.0559	1.28108	up	1.60943e-11	6.06728e-10	RecName: Full=Anthranilate N-methyltransferase; Short=RgANMT >gi|115315700|gb|ABI93949.1| anthranilate N-methyltransferase [Ruta graveolens]
Unigene0027930	1156	40.4389	16.6413	1.28097	up	1.31244e-10	4.54236e-09	PREDICTED: ferric reduction oxidase 4 [Vitis vinifera]
Unigene0032571	2205	42.7307	17.5919	1.28036	up	6.2864e-20	4.25668e-18	WRKY transcription factor 6-1 [Dimocarpus longan]
Unigene0014577	1007	23.572	9.70842	1.27976	up	5.20734e-06	0.000103473	PREDICTED: MIP18 family protein At1g68310-like [Vitis vinifera]
Unigene0028948	317	60.3625	24.8712	1.27918	up	4.48554e-05	0.00073437	Pto kinase interactor [Medicago truncatula] >gi|355480371|gb|AES61574.1| Pto kinase interactor [Medicago truncatula]
Unigene0027237	1911	284.168	117.499	1.27409	up	2.77134e-106	4.78727e-104	At3g21570 [Arabidopsis thaliana] >gi|111074316|gb|ABH04531.1| At3g21570 [Arabidopsis thaliana]
Unigene0014600	522	99.2985	41.0823	1.27326	up	1.60915e-11	6.07211e-10	PREDICTED: alternative oxidase 3, mitochondrial [Vitis vinifera]
Unigene0031991	1899	32.9075	13.6177	1.27293	up	1.34669e-13	6.54272e-12	At3g22970 [Arabidopsis thaliana]
Unigene0029634	833	101.48	42.0237	1.27192	up	7.27822e-18	4.48308e-16	AP2/ERF domain-containing transcription factor [Populus trichocarpa] >gi|148372108|gb|ABQ62985.1| RAP2-like protein [Populus trichocarpa] >gi|222858285|gb|EEE95832.1| AP2/ERF domain-containing transcription factor [Populus trichocarpa]
Unigene0015413	683	599.684	248.415	1.27145	up	2.30594e-80	3.61391e-78	glutaredoxin [Populus trichocarpa] >gi|222837306|gb|EEE75685.1| glutaredoxin [Populus trichocarpa]
Unigene0029029	1729	12.3278	5.10716	1.27133	up	1.77575e-05	0.000317179	PREDICTED: E3 ubiquitin-protein ligase HERC2 [Vitis vinifera]
Unigene0023297	1011	132.487	54.9007	1.27096	up	2.178e-27	1.85641e-25	glycosyltransferase family GT8 [Populus trichocarpa] >gi|222835214|gb|EEE73649.1| glycosyltransferase family GT8 [Populus trichocarpa]
Unigene0020780	3224	67.0897	27.8783	1.26695	up	4.96204e-43	5.65571e-41	PREDICTED: chaperone protein ClpB1 [Vitis vinifera]
Unigene0031870	2246	106.764	44.3704	1.26676	up	1.64147e-47	1.99372e-45	9-cis-epoxycarotenoid dioxygenase 5 [Citrus clementina]
Unigene0049263	1717	17.2103	7.16326	1.26459	up	4.5233e-07	1.05463e-05	Os11g0703600 [Oryza sativa Japonica Group] >gi|77552699|gb|ABA95496.1| expressed protein [Oryza sativa Japonica Group] >gi|77552700|gb|ABA95497.1| expressed protein [Oryza sativa Japonica Group] >gi|113645761|dbj|BAF28902.1| Os11g0703600 [Oryza sativa Japonica Group]
Unigene0022863	1040	81.5144	33.9626	1.26311	up	9.7715e-18	5.96215e-16	ATFP4-like [Arabidopsis thaliana]
Unigene0024102	1672	11.2995	4.71542	1.2608	up	6.0883e-05	0.000969017	CAAX amino terminal protease family protein [Arabidopsis lyrata subsp. lyrata] >gi|297310535|gb|EFH40959.1| CAAX amino terminal protease family protein [Arabidopsis lyrata subsp. lyrata]
Unigene0024671	629	80.4813	33.5924	1.26052	up	3.93928e-11	1.42825e-09	PREDICTED: patatin group A-3-like [Vitis vinifera]
Unigene0014601	477	82.2614	34.3796	1.25866	up	6.51948e-09	1.91819e-07	mitochondrial alternative oxidase 1a [Daucus carota]
Unigene0020645	1478	23.4348	9.81521	1.25556	up	5.39456e-08	1.41957e-06	PREDICTED: transcription factor AS1 [Vitis vinifera]
Unigene0029056	2254	30.7335	12.8721	1.25556	up	1.23041e-14	6.55997e-13	PREDICTED: leucine-rich repeat protein SHOC-2-like [Glycine max]
Unigene0029253	2792	581.245	243.528	1.25505	up	1.4e-306	3.18209e-304	PREDICTED: zinc finger CCCH domain-containing protein 29-like [Vitis vinifera]
Unigene0028627	1060	19.8798	8.33045	1.25484	up	2.4049e-05	0.000417469	Diacylglycerol Cholinephosphotransferase [Ricinus communis] >gi|223546136|gb|EEF47638.1| Diacylglycerol Cholinephosphotransferase [Ricinus communis]
Unigene0028062	2561	76.9865	32.2632	1.25471	up	8.25708e-39	8.79255e-37	PREDICTED: probable protein phosphatase 2C 15 [Vitis vinifera]
Unigene0020510	610	35.7365	14.9929	1.25312	up	1.76618e-05	0.000315759	RecName: Full=Probable pyridoxal biosynthesis protein PDX1.2; Short=AtPDX1.2; Short=AtPDX1;3 >gi|4103952|gb|AAD01897.1| A37 [Arabidopsis thaliana] >gi|4103954|gb|AAD01898.1| A37 [Arabidopsis thaliana] >gi|9294451|dbj|BAB02670.1| A37 protein; ethylene-inducible protein-like [Arabidopsis thaliana] >gi|27808576|gb|AAO24568.1| At3g16050 [Arabidopsis thaliana]
Unigene0050473	928	57.4215	24.1283	1.25086	up	1.59451e-11	6.02857e-10	PREDICTED: lysine-rich arabinogalactan protein 17 [Vitis vinifera]
Unigene0028800	2390	31.2142	13.1953	1.24218	up	2.03216e-15	1.12513e-13	PREDICTED: DUF246 domain-containing protein At1g04910-like [Glycine max]
Unigene0043817	1066	34.9915	14.7921	1.24218	up	2.16016e-08	6.00565e-07	PREDICTED: membrane steroid-binding protein 2-like [Glycine max]
Unigene0033560	1307	51.3338	21.7162	1.24114	up	5.39378e-14	2.7548e-12	PREDICTED: NADP-dependent alkenal double bond reductase P2 [Vitis vinifera]
Unigene0047737	1967	44.6994	18.9188	1.24043	up	7.10048e-18	4.38055e-16	PREDICTED: WD repeat-containing protein 44-like [Glycine max]
Unigene0017618	1019	157.118	66.5397	1.23956	up	2.94386e-31	2.76374e-29	PREDICTED: transcription factor bHLH35 [Vitis vinifera]
Unigene0035012	1964	52.6606	22.3198	1.2384	up	1.0282e-20	7.13623e-19	PREDICTED: 5'-adenylylsulfate reductase 3, chloroplastic-like isoform 1 [Vitis vinifera]
Unigene0025291	911	278.373	118.046	1.23767	up	1.94916e-48	2.39741e-46	dicyanin precursor [Solanum lycopersicum] >gi|7670832|gb|AAF66242.1|AF243180_1 dicyanin [Solanum lycopersicum]
Unigene0043812	539	59.3178	25.1592	1.23738	up	2.42958e-07	5.9056e-06	PREDICTED: NAC domain-containing protein 100-like [Vitis vinifera]
Unigene0018496	2124	142.774	60.579	1.23684	up	1.58727e-57	2.10555e-55	PREDICTED: phospholipase A1-Igamma3, chloroplastic [Vitis vinifera]
Unigene0045314	643	300.225	127.52	1.23532	up	3.64314e-37	3.79619e-35	calmodulin-like protein [Elaeis guineensis]
Unigene0023285	1278	41.6957	17.7672	1.23069	up	2.8464e-11	1.04467e-09	binding protein [Arabidopsis lyrata subsp. lyrata] >gi|297326904|gb|EFH57324.1| binding protein [Arabidopsis lyrata subsp. lyrata]
Unigene0018938	1771	15.4547	6.5887	1.22998	up	2.03768e-06	4.316e-05	PREDICTED: serine/threonine-protein kinase AtPK2/AtPK19-like [Vitis vinifera]
Unigene0020423	2699	89.2037	38.0918	1.22762	up	1.6405e-45	1.94394e-43	PREDICTED: probable glycerophosphoryl diester phosphodiesterase 1 [Vitis vinifera]
Unigene0027401	1287	23.5251	10.0467	1.22748	up	6.00216e-07	1.37794e-05	PREDICTED: uncharacterized isochorismatase family protein pncA [Vitis vinifera]
Unigene0029455	618	196.75	84.1999	1.22447	up	1.08344e-23	8.19263e-22	GRAS family protein, partial [Dimocarpus longan]
Unigene0029070	1763	21.2951	9.12293	1.22295	up	2.87138e-08	7.83721e-07	PREDICTED: GDP-mannose-dependent alpha-mannosyltransferase [Vitis vinifera]
Unigene0017560	713	29.8946	12.827	1.2207	up	3.21142e-05	0.000544108	PREDICTED: transcription factor TGA4 [Vitis vinifera]
Unigene0023940	1000	77.0241	33.1135	1.21789	up	1.94795e-15	1.08004e-13	Splicing factor, arginine/serine-rich [Medicago truncatula] >gi|355516981|gb|AES98604.1| Splicing factor, arginine/serine-rich [Medicago truncatula]
Unigene0029320	561	47.0612	20.2375	1.21751	up	3.7174e-06	7.51739e-05	protein phosphatase 2C [Prunus avium]
Unigene0049942	2061	170.055	73.1419	1.21723	up	1.25811e-64	1.7653e-62	PREDICTED: amino acid permease 2 [Vitis vinifera]
Unigene0013867	829	51.1309	22.0643	1.21248	up	4.61814e-09	1.38391e-07	AT4g32480/F8B4_180 [Arabidopsis thaliana] >gi|16974485|gb|AAL31246.1| AT4g32480/F8B4_180 [Arabidopsis thaliana]
Unigene0018262	652	70.5839	30.4726	1.21183	up	1.02086e-09	3.24165e-08	lipoxygenase, partial [Nicotiana attenuata]
Unigene0035091	600	99.7115	43.1002	1.21007	up	3.37286e-12	1.37127e-10	--
Unigene0016452	2018	115.826	50.1649	1.20721	up	3.91996e-43	4.49431e-41	PREDICTED: methylthioribose kinase-like [Glycine max]
Unigene0016977	1094	23.2472	10.0894	1.20421	up	6.7738e-06	0.000131114	PHD finger family protein [Arabidopsis lyrata subsp. lyrata] >gi|297330675|gb|EFH61094.1| PHD finger family protein [Arabidopsis lyrata subsp. lyrata]
Unigene0015570	947	90.5426	39.296	1.20421	up	9.51394e-17	5.5439e-15	PREDICTED: glutathione S-transferase U17 isoform 1 [Vitis vinifera]
Unigene0015403	1056	38.5341	16.724	1.20421	up	1.12897e-08	3.23121e-07	PREDICTED: cytochrome P450 93A1-like [Vitis vinifera]
Unigene0018568	1315	39.049	17.0274	1.19742	up	1.62998e-10	5.59652e-09	PREDICTED: 1-aminocyclopropane-1-carboxylate oxidase homolog 1-like [Glycine max]
Unigene0034344	1812	28.3385	12.3571	1.19742	up	1.62998e-10	5.59158e-09	PREDICTED: laccase-14-like [Glycine max]
Unigene0035777	770	130.544	56.9299	1.19728	up	3.22558e-19	2.11771e-17	Os06g0566100 [Oryza sativa Japonica Group] >gi|255677149|dbj|BAF19807.2| Os06g0566100 [Oryza sativa Japonica Group]
Unigene0021638	1734	21.6512	9.45737	1.19494	up	5.05868e-08	1.33661e-06	At3g25590 [Arabidopsis thaliana]
Unigene0049006	1341	53.8254	23.5173	1.19456	up	3.6285e-14	1.88541e-12	PREDICTED: probable serine/threonine-protein kinase Cx32, chloroplastic-like [Glycine max]
Unigene0049333	776	44.6348	19.5072	1.19416	up	1.70441e-07	4.22483e-06	--
Unigene0021926	1608	17.4732	7.64883	1.19183	up	2.65488e-06	5.51508e-05	expressed protein [Arabidopsis thaliana] >gi|22655220|gb|AAM98200.1| expressed protein [Arabidopsis thaliana] >gi|31711902|gb|AAP68307.1| At2g33570 [Arabidopsis thaliana]
Unigene0017184	283	96.7145	42.3461	1.1915	up	3.60678e-06	7.30509e-05	cytochrome P450 CYP72A129 [Panax ginseng]
Unigene0029720	297	84.8157	37.1645	1.19041	up	9.06138e-06	0.000172051	RecName: Full=DnaJ protein homolog 2; Flags: Precursor >gi|454303|emb|CAA54720.1| LDJ2 [Allium ampeloprasum]
Unigene0008167	795	31.6859	13.8841	1.19041	up	9.06138e-06	0.000171967	ACC synthase [Citrus sinensis] >gi|6433836|emb|CAB60722.1| ACC synthase [Citrus sinensis]
Unigene0048857	623	78.5349	34.4221	1.19	up	5.35182e-10	1.74504e-08	PREDICTED: LOW QUALITY PROTEIN: polyadenylate-binding protein 3 [Vitis vinifera]
Unigene0024670	1198	97.8561	42.9089	1.18939	up	5.99448e-22	4.33062e-20	PREDICTED: patatin group A-3-like [Vitis vinifera]
Unigene0049556	1731	27.006	11.8422	1.18934	up	1.32188e-09	4.16688e-08	expressed protein [Arabidopsis lyrata subsp. lyrata] >gi|297333043|gb|EFH63461.1| expressed protein [Arabidopsis lyrata subsp. lyrata]
Unigene0047800	1828	477.803	209.612	1.18869	up	1.39121e-152	2.58719e-150	PREDICTED: nematode resistance protein-like HSPRO2 isoform 1 [Vitis vinifera]
Unigene0044191	1335	30.6623	13.4651	1.18724	up	1.48133e-08	4.19337e-07	Os12g0152100 [Oryza sativa Japonica Group] >gi|255670058|dbj|BAF29192.2| Os12g0152100 [Oryza sativa Japonica Group]
Unigene0026534	1832	141.071	62.1438	1.18274	up	4.58472e-46	5.49982e-44	cytochrome P450 [Populus trichocarpa] >gi|222849313|gb|EEE86860.1| cytochrome P450 [Populus trichocarpa]
Unigene0018639	1421	38.6929	17.0889	1.17901	up	6.29792e-11	2.24159e-09	farnesyl diphosphate synthase [Hevea brasiliensis] >gi|34013692|gb|AAQ56011.1| farnesyl diphosphate synthase [Hevea brasiliensis]
Unigene0007311	1133	23.3022	10.2988	1.17798	up	6.54026e-06	0.000126973	Os03g0654500 [Oryza sativa Japonica Group] >gi|29244642|gb|AAO73235.1| expressed protein [Oryza sativa Japonica Group] >gi|50582766|gb|AAT78836.1| expressed protein [Oryza sativa Japonica Group] >gi|108710159|gb|ABF97954.1| expressed protein [Oryza sativa Japonica Group] >gi|113549268|dbj|BAF12711.1| Os03g0654500 [Oryza sativa Japonica Group]
Unigene0041126	665	37.5159	16.5983	1.17647	up	1.20948e-05	0.000225137	AT3G19900 [Arabidopsis thaliana]
Unigene0048177	1218	40.369	17.8656	1.17606	up	6.98736e-10	2.25189e-08	PREDICTED: cyclin-P3-1-like isoform 1 [Vitis vinifera]
Unigene0022823	609	171.817	76.1231	1.17447	up	2.14344e-19	1.41682e-17	PREDICTED: transcription factor MYB1R1 isoform 2 [Vitis vinifera]
Unigene0027744	1863	30.9431	13.7116	1.17422	up	2.5123e-11	9.26429e-10	UDP-glycosyltransferase 1 [Linum usitatissimum]
Unigene0050568	1346	16.9154	7.49758	1.17384	up	3.0504e-05	0.000519089	PREDICTED: 2,3-bisphosphoglycerate-dependent phosphoglycerate mutase-like [Vitis vinifera]
Unigene0015448	1189	197.397	87.5283	1.17328	up	1.75429e-41	1.9537e-39	GDP-L-galactose guanyltransferase [Rosa roxburghii]
Unigene0009170	1091	65.7153	29.1953	1.17049	up	1.10318e-13	5.46903e-12	low molecular weight heat shock protein [Gossypium hirsutum]
Unigene0024895	1939	26.3575	11.7104	1.17043	up	3.7552e-10	1.2411e-08	PREDICTED: caseinolytic peptidase B protein homolog [Vitis vinifera]
Unigene0033624	2147	35.6496	15.8638	1.16814	up	1.8027e-14	9.55874e-13	PREDICTED: probably inactive leucine-rich repeat receptor-like protein kinase At5g48380-like [Vitis vinifera]
Unigene0031985	2469	10.3007	4.5983	1.16357	up	1.18414e-05	0.000220632	PREDICTED: F-box/LRR-repeat protein 3 [Vitis vinifera]
Unigene0004263	445	52.2529	23.3868	1.15982	up	2.98392e-05	0.000509337	Serpin-ZX [Medicago truncatula] >gi|355492025|gb|AES73228.1| Serpin-ZX [Medicago truncatula]
Unigene0050230	948	49.056	21.9559	1.15982	up	3.03008e-09	9.23687e-08	AT3g15820/MSJ11_22 [Arabidopsis thaliana] >gi|28416535|gb|AAO42798.1| At3g15820/MSJ11_22 [Arabidopsis thaliana]
Unigene0015249	892	121.65	54.4468	1.15982	up	1.07585e-19	7.22196e-18	hydrogen peroxide induced protein 1 [Camellia sinensis]
Unigene0022397	1890	20.1204	9.01049	1.15898	up	8.6041e-08	2.20882e-06	PREDICTED: carboxyl-terminal-processing protease-like [Vitis vinifera]
Unigene0021395	1376	132.021	59.1313	1.15877	up	7.04774e-32	6.78031e-30	chalcone isomerase [Dimocarpus longan]
Unigene0050547	1447	27.6194	12.4229	1.15268	up	4.5917e-08	1.22237e-06	PREDICTED: protein E6 [Vitis vinifera]
Unigene0027641	1999	29.8072	13.4098	1.15237	up	2.31662e-11	8.58342e-10	PREDICTED: U-box domain-containing protein 38-like [Vitis vinifera]
Unigene0032643	393	65.9463	29.691	1.15126	up	1.15701e-05	0.000215785	SAG101 [Arabidopsis thaliana]
Unigene0025117	2249	22.7244	10.2365	1.15053	up	6.43628e-10	2.08119e-08	Molybdenum cofactor sulfurase [Medicago truncatula] >gi|355481385|gb|AES62588.1| Molybdenum cofactor sulfurase [Medicago truncatula]
Unigene0036098	1430	39.1269	17.6429	1.14907	up	1.03776e-10	3.62723e-09	PREDICTED: auxin-induced protein PCNT115 [Vitis vinifera]
Unigene0035092	1565	83.885	37.8844	1.14681	up	4.05462e-23	3.01321e-21	NAC domain class transcription factor [Malus x domestica]
Unigene0018718	901	25.5387	11.5506	1.14471	up	3.96526e-05	0.000656938	TPA: beta tubulin1 isoform 1 [Zea mays] >gi|414864265|tpg|DAA42822.1| TPA: beta tubulin1 isoform 2 [Zea mays]
Unigene0048369	1630	59.4391	26.8933	1.14417	up	2.12434e-17	1.2801e-15	spermidine synthase [Populus tomentosa]
Unigene0049532	1447	35.152	15.91	1.14367	up	8.49546e-10	2.72437e-08	At1g65690 [Arabidopsis thaliana] >gi|222422971|dbj|BAH19470.1| AT4G01670 [Arabidopsis thaliana]
Unigene0014725	1274	429.864	194.567	1.14361	up	8.89706e-91	1.44084e-88	PREDICTED: zinc finger protein ZAT10-like [Vitis vinifera]
Unigene0027992	1863	335.433	151.843	1.14344	up	2.68022e-103	4.58908e-101	hydroxymethylbutenyl diphosphate reductase [Camptotheca acuminata]
Unigene0025703	442	75.6234	34.248	1.14281	up	7.04244e-07	1.60257e-05	--
Unigene0025095	1440	22.7076	10.2932	1.14148	up	9.54722e-07	2.11799e-05	PREDICTED: protein ALUMINUM SENSITIVE 3 [Vitis vinifera]
Unigene0029705	1927	19.1056	8.67382	1.13926	up	2.03884e-07	4.9996e-06	PREDICTED: ethanolamine-phosphate cytidylyltransferase isoform 1 [Vitis vinifera] >gi|239056178|emb|CAQ58612.1| Ethanolamine-phosphate cytidylyltransferase [Vitis vinifera]
Unigene0010486	718	86.0231	39.0915	1.13787	up	1.60188e-11	6.05055e-10	At5g43150 [Arabidopsis thaliana]
Unigene0017293	922	27.0586	12.3137	1.13583	up	2.08578e-05	0.000367655	Myb transcription factor [Citrus sinensis] >gi|377655438|gb|AFB73910.1| Myb transcription factor [Citrus sinensis] >gi|377655445|gb|AFB73913.1| Myb transcription factor [Citrus sinensis] >gi|377655447|gb|AFB73914.1| Myb transcription factor [Citrus sinensis]
Unigene0023879	1423	24.3406	11.0811	1.13527	up	5.06696e-07	1.17504e-05	RecName: Full=Ribose-phosphate pyrophosphokinase 4; AltName: Full=Phosphoribosyl pyrophosphate synthase 4 >gi|4902879|emb|CAB43602.1| phosphoribosyl pyrophosphate synthase isozyme 4 [Spinacia oleracea]
Unigene0002803	982	35.2715	16.0574	1.13527	up	5.06696e-07	1.17434e-05	BCL-2-associated athanogene 6 [Arabidopsis thaliana] >gi|75220240|sp|O82345.1|BAG6_ARATH RecName: Full=BAG family molecular chaperone regulator 6; AltName: Full=Bcl-2-associated athanogene 6; AltName: Full=CaM-binding protein 1 >gi|330255570|gb|AEC10664.1| BCL-2-associated athanogene 6 [Arabidopsis thaliana]
Unigene0032185	1545	15.207	6.94012	1.1317	up	3.8611e-05	0.000642971	xanthine dehydrogenase [Populus trichocarpa] >gi|222850475|gb|EEE88022.1| xanthine dehydrogenase [Populus trichocarpa]
Unigene0017275	792	106.427	48.5793	1.13146	up	4.3856e-15	2.3974e-13	Contains similarity to nuclear protein ZAP from Mus musculus gb|AB033168. ESTs gb|AV521697, gb|AV440130 come from this gene [Arabidopsis thaliana]
Unigene0014202	1246	196.532	89.8518	1.12914	up	9.26942e-41	1.02351e-38	WRKY1 [Hevea brasiliensis]
Unigene0047192	1959	117.583	53.7686	1.12885	up	2.0064e-38	2.1191e-36	GH3 [Dimocarpus longan]
Unigene0025871	1462	66.7663	30.6307	1.12414	up	4.47696e-17	2.64046e-15	PREDICTED: GDP-mannose transporter GONST4 [Vitis vinifera]
Unigene0017573	1161	21.9057	10.0505	1.12404	up	2.02898e-05	0.000358456	AT5g21070/T10F18_100 [Arabidopsis thaliana] >gi|18958048|gb|AAL79597.1| AT5g21070/T10F18_100 [Arabidopsis thaliana]
Unigene0032543	1864	259.237	119.109	1.12199	up	5.78626e-78	8.88911e-76	Omega-3 fatty acid desaturase, chloroplast precursor [Ricinus communis] >gi|1345969|sp|P48619.1|FAD3C_RICCO RecName: Full=Omega-3 fatty acid desaturase, chloroplastic; Flags: Precursor >gi|414732|gb|AAA73511.1| linoleoyl desaturase [Ricinus communis] >gi|223532254|gb|EEF34057.1| Omega-3 fatty acid desaturase, chloroplast precursor [Ricinus communis]
Unigene0034861	1036	23.8473	10.9587	1.12175	up	2.75882e-05	0.000475508	PREDICTED: glucan endo-1,3-beta-glucosidase 7 [Vitis vinifera]
Unigene0006809	363	68.0602	31.2761	1.12175	up	2.75882e-05	0.000475297	--
Unigene0017758	891	32.3496	14.8658	1.12175	up	5.79282e-06	0.000113483	PREDICTED: 21.7 kDa class VI heat shock protein-like [Glycine max]
Unigene0023232	665	65.926	30.3511	1.1191	up	2.21156e-08	6.13976e-07	PREDICTED: mannan endo-1,4-beta-mannosidase 7 [Vitis vinifera]
Unigene0025777	2244	81.4936	37.5236	1.11889	up	1.97079e-30	1.82378e-28	PREDICTED: probable peptide transporter At1g52190-like [Vitis vinifera]
Unigene0015066	523	1295.82	596.966	1.11815	up	5.12884e-108	8.89922e-106	conserved hypothetical protein [Ricinus communis] >gi|223547664|gb|EEF49157.1| conserved hypothetical protein [Ricinus communis]
Unigene0029014	1822	1562.83	720.394	1.1173	up	0	0	RecName: Full=S-adenosylmethionine synthase; Short=AdoMet synthase; AltName: Full=Methionine adenosyltransferase; Short=MAT >gi|30142157|gb|AAP13994.1| S-adenosylmethionine synthetase [Litchi chinensis]
Unigene0008151	1411	32.444	14.9749	1.1154	up	1.17774e-08	3.36831e-07	myb family transcription factor [Arabidopsis thaliana] >gi|6223653|gb|AAF05867.1|AC011698_18 transfactor-like [Arabidopsis thaliana] >gi|332640508|gb|AEE74029.1| myb family transcription factor [Arabidopsis thaliana]
Unigene0016317	1271	82.7073	38.2113	1.11402	up	4.9183e-18	3.05367e-16	PREDICTED: GPI-anchored protein LORELEI [Vitis vinifera]
Unigene0025320	1599	64.3784	29.7814	1.11217	up	1.19626e-17	7.27619e-16	NTA15 protein [Nicotiana tabacum]
Unigene0048645	2002	33.0292	15.28	1.1121	up	7.52926e-12	2.95297e-10	aromatic and neutral amino acid transporter [Populus trichocarpa] >gi|222856667|gb|EEE94214.1| aromatic and neutral amino acid transporter [Populus trichocarpa]
Unigene0028883	799	43.35	20.1298	1.1067	up	8.5476e-07	1.91591e-05	PREDICTED: probable carboxylesterase 2-like [Vitis vinifera]
Unigene0030287	535	458.17	212.799	1.10639	up	1.51159e-39	1.63197e-37	histone H3 [Syntrichia ruralis]
Unigene0037850	1575	45.2133	21.0245	1.10468	up	1.55746e-12	6.57262e-11	Os02g0504100 [Oryza sativa Japonica Group] >gi|113536441|dbj|BAF08824.1| Os02g0504100, partial [Oryza sativa Japonica Group]
Unigene0022045	1202	19.7479	9.1829	1.10468	up	4.9512e-05	0.000804508	SAUR family protein [Populus trichocarpa] >gi|222860821|gb|EEE98363.1| SAUR family protein [Populus trichocarpa]
Unigene0020841	1805	37.1708	17.2971	1.10364	up	7.10924e-12	2.79388e-10	PREDICTED: zinc transporter 2-like isoform 1 [Vitis vinifera]
Unigene0023081	1021	55.7496	25.946	1.10345	up	2.78952e-10	9.37081e-09	PREDICTED: CRAL-TRIO domain-containing protein YKL091C-like [Vitis vinifera]
Unigene0030253	2441	224.452	104.519	1.10264	up	8.7549e-86	1.38324e-83	PREDICTED: transcription factor MYC2-like [Vitis vinifera]
Unigene0032048	1446	20.6033	9.59623	1.10233	up	5.4571e-06	0.00010783	kinase interacting KIP1-like protein [Arabidopsis thaliana] >gi|9279697|dbj|BAB01254.1| centromere protein [Arabidopsis thaliana] >gi|332643156|gb|AEE76677.1| kinase interacting KIP1-like protein [Arabidopsis thaliana]
Unigene0032431	2361	16.004	7.48012	1.0973	up	3.24284e-07	7.74198e-06	shaker-like potassium channel 1 [Populus euphratica]
Unigene0019647	1090	39.5542	18.517	1.09498	up	4.99368e-08	1.32034e-06	PREDICTED: E3 ubiquitin-protein ligase RMA1 isoform 1 [Glycine max] >gi|356519064|ref|XP_003528194.1| PREDICTED: E3 ubiquitin-protein ligase RMA1 isoform 2 [Glycine max]
Unigene0046854	1042	26.4994	12.4089	1.09459	up	1.36259e-05	0.000250756	ceramide glucosyltransferase [Gossypium arboreum]
Unigene0019635	798	76.7922	35.9629	1.09445	up	7.71784e-11	2.72452e-09	cyclophilin [Daucus carota]
Unigene0010944	884	81.3774	38.1723	1.0921	up	1.91656e-12	8.02702e-11	AR781, similar to yeast pheromone receptor [Arabidopsis thaliana]
Unigene0032050	1716	15.6677	7.35121	1.09174	up	1.84947e-05	0.000329286	kinase interacting KIP1-like protein [Arabidopsis thaliana] >gi|9279697|dbj|BAB01254.1| centromere protein [Arabidopsis thaliana] >gi|332643156|gb|AEE76677.1| kinase interacting KIP1-like protein [Arabidopsis thaliana]
Unigene0017599	1297	71.3383	33.5549	1.08816	up	1.6332e-15	9.08119e-14	transcription factor [Arabidopsis lyrata subsp. lyrata] >gi|297323813|gb|EFH54234.1| transcription factor [Arabidopsis lyrata subsp. lyrata]
Unigene0049601	1517	60.9926	28.6886	1.08816	up	1.6332e-15	9.06822e-14	PREDICTED: auxin-responsive protein IAA27 isoform 1 [Vitis vinifera]
Unigene0009175	1721	19.8444	9.34557	1.08638	up	1.47048e-06	3.17164e-05	leucoanthocyanidin reductase [Populus trichocarpa] >gi|222869032|gb|EEF06163.1| leucoanthocyanidin reductase [Populus trichocarpa]
Unigene0027072	2564	14.359	6.76489	1.08582	up	5.74428e-07	1.32265e-05	PREDICTED: probable boron transporter 2-like [Vitis vinifera]
Unigene0023771	1803	319.997	151.299	1.08065	up	2.0147e-87	3.20924e-85	catechol o-methyltransferase related [Populus trichocarpa] >gi|222861010|gb|EEE98552.1| catechol o-methyltransferase related [Populus trichocarpa]
Unigene0049561	1075	45.2884	21.4156	1.08048	up	9.79144e-09	2.82947e-07	PREDICTED: protein VERNALIZATION INSENSITIVE 3-like [Vitis vinifera]
Unigene0032422	1131	44.7593	21.1918	1.07868	up	5.20716e-09	1.55086e-07	PREDICTED: receptor-like protein kinase HSL1-like [Glycine max]
Unigene0026267	1744	19.8604	9.40315	1.07868	up	1.42176e-06	3.07338e-05	Octicosapeptide/Phox/Bem1p [Medicago truncatula]
Unigene0025120	1617	40.7435	19.3082	1.07736	up	2.6929e-11	9.90208e-10	Os02g0802800 [Oryza sativa Japonica Group] >gi|255671323|dbj|BAH91915.1| Os02g0802800 [Oryza sativa Japonica Group]
Unigene0025522	1728	72.3278	34.3108	1.07589	up	4.31252e-20	2.93546e-18	PREDICTED: probable protein phosphatase 2C 49-like [Glycine max]
Unigene0025446	1042	436.543	207.319	1.07427	up	1.14299e-68	1.64536e-66	PREDICTED: zinc finger A20 and AN1 domain-containing stress-associated protein 3-like isoform 1 [Glycine max] >gi|356543588|ref|XP_003540242.1| PREDICTED: zinc finger A20 and AN1 domain-containing stress-associated protein 3-like isoform 2 [Glycine max]
Unigene0027564	1155	28.7302	13.6523	1.07343	up	2.60314e-06	5.41919e-05	PREDICTED: suppressor of disruption of TFIIS-like [Vitis vinifera]
Unigene0017983	1317	19.127	9.09943	1.07176	up	4.4708e-05	0.000733192	chalcone-flavanone isomerase-like protein [Arabidopsis thaliana] >gi|330252727|gb|AEC07821.1| chalcone-flavanone isomerase-like protein [Arabidopsis thaliana]
Unigene0050597	1969	68.2727	32.5137	1.07026	up	2.50876e-21	1.77934e-19	CBL-interacting protein kinase 19 [Populus euphratica]
Unigene0029911	1239	19.7447	9.41774	1.06801	up	6.07142e-05	0.000966726	Pectinesterase [Medicago truncatula] >gi|355517169|gb|AES98792.1| Pectinesterase [Medicago truncatula]
Unigene0033734	3366	9.42663	4.49721	1.06771	up	4.76878e-06	9.51968e-05	PREDICTED: probable receptor protein kinase TMK1-like [Vitis vinifera]
Unigene0018368	1486	78.7277	37.5639	1.06752	up	1.09704e-18	7.05938e-17	AT3g25290/MJL12_25 [Arabidopsis thaliana] >gi|25090093|gb|AAN72226.1| At3g25290/MJL12_25 [Arabidopsis thaliana]
Unigene0016359	1234	33.172	15.845	1.06593	up	2.0293e-07	4.98249e-06	PREDICTED: probable protein phosphatase 2C 25-like [Vitis vinifera]
Unigene0028610	1581	68.0222	32.5141	1.06494	up	3.09078e-17	1.84814e-15	RecName: Full=UPF0496 protein At2g18630
Unigene0033930	3155	38.4625	18.3922	1.06436	up	3.0562e-19	2.0099e-17	multidrug resistance protein ABC transporter family [Populus trichocarpa] >gi|222843202|gb|EEE80749.1| multidrug resistance protein ABC transporter family [Populus trichocarpa]
Unigene0019356	1044	27.1447	12.9893	1.06335	up	1.66461e-05	0.000300085	RecName: Full=UPF0548 protein At2g17695
Unigene0021002	1071	65.8117	31.5073	1.06266	up	9.32618e-12	3.61396e-10	At1g05070/T7A14_6 [Arabidopsis thaliana] >gi|22655016|gb|AAM98099.1| At1g05070/T7A14_6 [Arabidopsis thaliana]
Unigene0016397	1042	143.422	68.7028	1.06183	up	2.93794e-23	2.20442e-21	AT5G09960-like protein [Arabidopsis arenosa]
Unigene0024344	1787	34.5633	16.589	1.05902	up	2.00946e-10	6.84502e-09	PREDICTED: hippocampus abundant transcript 1 protein [Vitis vinifera]
Unigene0022815	863	44.9064	21.5604	1.05854	up	4.99516e-07	1.15978e-05	PREDICTED: protein TRANSPARENT TESTA 12 [Vitis vinifera]
Unigene0027154	1058	32.28	15.5001	1.05836	up	2.42184e-06	5.06891e-05	PREDICTED: shaggy-related protein kinase theta isoform 1 [Vitis vinifera]
Unigene0033631	2868	15.2862	7.36736	1.05301	up	9.99358e-08	2.54869e-06	LRR receptor-like protein kinase m4 [Malus x domestica]
Unigene0021517	905	48.4428	23.3476	1.05301	up	9.99358e-08	2.55036e-06	structural constituent of ribosome [Arabidopsis lyrata subsp. lyrata] >gi|297317418|gb|EFH47840.1| structural constituent of ribosome [Arabidopsis lyrata subsp. lyrata]
Unigene0047016	1921	140.966	67.9656	1.05247	up	2.795e-40	3.06009e-38	PREDICTED: mitogen-activated protein kinase homolog NTF6 [Vitis vinifera]
Unigene0024914	1445	1160.11	559.367	1.0524	up	6.64064e-240	1.39514e-237	ethylene-responsive element binding-factor [Jatropha curcas]
Unigene0019188	711	118.552	57.2185	1.05097	up	1.45392e-13	7.0198e-12	cytochrome P450 [Populus trichocarpa] >gi|222848256|gb|EEE85803.1| cytochrome P450 [Populus trichocarpa]
Unigene0050882	1444	20.7996	10.0463	1.04989	up	1.13951e-05	0.000212726	RING/U-box domain-containing protein-like protein [Arabidopsis thaliana] >gi|332008921|gb|AED96304.1| RING/U-box domain-containing protein-like protein [Arabidopsis thaliana]
Unigene0027173	1571	24.5144	11.8438	1.04949	up	6.49688e-07	1.48625e-05	phospholipase C3 [Populus tomentosa]
Unigene0029635	1614	124.108	59.9862	1.0489	up	4.57134e-30	4.19043e-28	AP2/ERF domain-containing transcription factor [Populus trichocarpa] >gi|222870420|gb|EEF07551.1| AP2/ERF domain-containing transcription factor [Populus trichocarpa]
Unigene0016217	864	46.8169	22.6305	1.04876	up	3.4345e-07	8.16944e-06	expressed protein [Arabidopsis thaliana] >gi|15912211|gb|AAL08239.1| At2g31160/T16B12.3 [Arabidopsis thaliana] >gi|19547989|gb|AAL87358.1| At2g31160/T16B12.3 [Arabidopsis thaliana]
Unigene0050153	412	66.4325	32.1491	1.04711	up	2.94262e-05	0.000503836	PREDICTED: probable clathrin assembly protein At4g32285-like isoform 1 [Vitis vinifera]
Unigene0048552	2895	10.793	5.22888	1.04552	up	8.10066e-06	0.000155021	PREDICTED: receptor-like protein kinase HSL1-like [Vitis vinifera]
Unigene0022084	1056	33.2586	16.1267	1.04427	up	2.24464e-06	4.72091e-05	PREDICTED: SEC12-like protein 1-like [Vitis vinifera]
Unigene0049999	1169	43.9259	21.3122	1.04339	up	1.02742e-08	2.96238e-07	PREDICTED: probable mannitol dehydrogenase-like isoform 2 [Vitis vinifera] >gi|359497143|ref|XP_002266559.2| PREDICTED: probable mannitol dehydrogenase-like isoform 1 [Vitis vinifera]
Unigene0031905	1095	75.8716	36.8648	1.04132	up	3.2657e-13	1.51285e-11	AGAMOUS-like protein [Mangifera indica]
Unigene0029980	798	190.311	92.4761	1.04121	up	6.3863e-23	4.70999e-21	Os01g0121300 [Oryza sativa Japonica Group] >gi|113531406|dbj|BAF03789.1| Os01g0121300 [Oryza sativa Japonica Group]
Unigene0024979	1896	207.083	100.631	1.04113	up	1.17082e-56	1.54259e-54	JHL18I08.12 [Jatropha curcas]
Unigene0024579	1751	19.6427	9.54566	1.04108	up	3.0322e-06	6.22899e-05	PREDICTED: cysteine-rich repeat secretory protein 3-like [Glycine max]
Unigene0050624	1209	41.2706	20.0854	1.03897	up	1.86176e-08	5.21709e-07	PREDICTED: LOW QUALITY PROTEIN: acyl-coenzyme A thioesterase 9, mitochondrial-like [Glycine max]
Unigene0027970	1681	15.4176	7.50427	1.03879	up	5.40462e-05	0.00087018	PREDICTED: L-ascorbate oxidase-like [Vitis vinifera]
Unigene0025801	1126	108.631	52.9346	1.03715	up	1.19351e-18	7.65482e-17	At5g47870 [Arabidopsis thaliana]
Unigene0049136	1572	114.79	55.9716	1.03623	up	9.62598e-27	7.96028e-25	Os01g0121300 [Oryza sativa Japonica Group] >gi|113531406|dbj|BAF03789.1| Os01g0121300 [Oryza sativa Japonica Group]
Unigene0014393	559	128.257	62.6221	1.03429	up	1.74686e-11	6.56625e-10	At1g67920 [Arabidopsis thaliana]
Unigene0015728	899	113.428	55.426	1.03315	up	1.05039e-15	5.88263e-14	PREDICTED: E3 ubiquitin-protein ligase RHA2A-like [Vitis vinifera]
Unigene0020865	605	231.405	113.115	1.03263	up	5.4836e-21	3.84713e-19	PREDICTED: REF/SRPP-like protein At1g67360-like [Vitis vinifera]
Unigene0033614	2320	83.9397	41.0521	1.0319	up	1.49889e-28	1.32103e-26	AT1G70100 [Arabidopsis thaliana]
Unigene0028882	2021	335.337	164.159	1.03051	up	6.39076e-95	1.06149e-92	trans-cinnamate 4-monooxygenase [Populus trichocarpa] >gi|224126973|ref|XP_002319975.1| cytochrome P450 cinnamate 4-hydroxylase [Populus trichocarpa] >gi|222858350|gb|EEE95897.1| trans-cinnamate 4-monooxygenase [Populus trichocarpa] >gi|222858351|gb|EEE95898.1| cytochrome P450 cinnamate 4-hydroxylase [Populus trichocarpa]
Unigene0007262	2152	46.0342	22.5681	1.02842	up	3.38756e-15	1.86493e-13	sterol regulatory element-binding protein site 2 protease [Cucumis melo subsp. melo]
Unigene0005598	2313	25.0277	12.2711	1.02826	up	1.84709e-09	5.74327e-08	PREDICTED: subtilisin-like protease-like [Vitis vinifera]
Unigene0025743	1841	119.068	58.414	1.0274	up	1.0156e-31	9.69862e-30	CBL-interacting protein kinase 16 [Populus trichocarpa]
Unigene0033167	1650	43.5985	21.4067	1.02622	up	2.16758e-11	8.04655e-10	cellulose synthase-like protein [Populus tomentosa]
Unigene0005691	1375	41.5728	20.4129	1.02616	up	2.4822e-09	7.65073e-08	Os07g0620600 [Oryza sativa Japonica Group] >gi|113611838|dbj|BAF22216.1| Os07g0620600 [Oryza sativa Japonica Group]
Unigene0025326	1609	223.096	109.565	1.02588	up	9.30456e-51	1.16283e-48	flavonol synthase [Vitis vinifera]
Unigene0034932	1948	40.7835	20.0747	1.02261	up	2.27208e-12	9.43472e-11	PREDICTED: nitrate transporter 1.7-like [Glycine max]
Unigene0017704	1542	23.2475	11.453	1.02135	up	2.68444e-06	5.56756e-05	PREDICTED: acyl-protein thioesterase 2 isoform 1 [Vitis vinifera]
Unigene0028712	1803	167.118	82.3837	1.02044	up	1.58729e-42	1.7882e-40	BAG-domain protein 1 / regulator of cell death [Medicago truncatula] >gi|355481357|gb|AES62560.1| BAG-domain protein 1 / regulator of cell death [Medicago truncatula]
Unigene0020822	610	49.237	24.2988	1.01886	up	1.84534e-05	0.000328702	lipoxygenase LOX1 [Populus deltoides]
Unigene0029319	1141	61.5619	30.4035	1.0178	up	5.0278e-11	1.79941e-09	protein phpsphatase 2C (PP2C) [Fagus sylvatica]
Unigene0032168	986	51.0959	25.2677	1.01591	up	2.8683e-08	7.83431e-07	PREDICTED: F-box/kelch-repeat protein At5g60570-like [Glycine max]
Unigene0021965	1887	84.9739	42.1158	1.01266	up	4.07626e-23	3.02351e-21	PREDICTED: galactinol--sucrose galactosyltransferase [Vitis vinifera]
Unigene0025928	981	84.1947	41.7918	1.01051	up	1.38232e-12	5.85897e-11	At3g56360 [Arabidopsis thaliana]
Unigene0016190	789	42.6714	21.1844	1.01027	up	6.58946e-06	0.00012761	PREDICTED: nudix hydrolase 15, mitochondrial [Vitis vinifera]
Unigene0028478	1392	1496.26	742.88	1.01016	up	1.72094e-278	3.84412e-276	AP2/ERF domain-containing transcription factor [Populus trichocarpa] >gi|222846666|gb|EEE84213.1| AP2/ERF domain-containing transcription factor [Populus trichocarpa]
Unigene0032574	1158	177.164	87.9651	1.01008	up	5.08694e-29	4.55562e-27	light-harvesting complex I protein Lhca3 [Populus trichocarpa] >gi|222861991|gb|EEE99533.1| light-harvesting complex I protein Lhca3 [Populus trichocarpa]
Unigene0016490	902	838.619	416.41	1.01001	up	2.23686e-102	3.81316e-100	Os04g0533300 [Oryza sativa Japonica Group] >gi|32489830|emb|CAE04574.1| OSJNBb0039L24.13 [Oryza sativa Japonica Group] >gi|113564980|dbj|BAF15323.1| Os04g0533300 [Oryza sativa Japonica Group]
Unigene0032233	1761	20.9066	10.3869	1.0092	up	2.46564e-06	5.14673e-05	triacylglycerol lipase [Arabidopsis thaliana] >gi|332657892|gb|AEE83292.1| triacylglycerol lipase [Arabidopsis thaliana]
Unigene0015449	1320	206.249	102.494	1.00884	up	6.65738e-38	7.01226e-36	VTC2-like protein [Malus x domestica]
Unigene0024707	1382	90.7865	45.1828	1.0067	up	2.93794e-18	1.85673e-16	PREDICTED: annexin D4 [Vitis vinifera]
Unigene0027578	1104	404.568	201.389	1.00639	up	7.54706e-61	1.02923e-58	PREDICTED: E3 ubiquitin-protein ligase RING1-like [Vitis vinifera]
Unigene0024882	2693	21.4062	10.6567	1.00627	up	3.79402e-09	1.15025e-07	RecName: Full=Oligopeptide transporter 3; Short=AtOPT3 >gi|25083021|gb|AAN72034.1| isp4 like protein [Arabidopsis thaliana]
Unigene0018909	1535	23.5113	11.7107	1.00553	up	3.32264e-06	6.77195e-05	PREDICTED: DUF246 domain-containing protein At1g04910 [Vitis vinifera]
Unigene0033841	1492	18.6693	9.30037	1.00531	up	4.55672e-05	0.000744143	PREDICTED: LOW QUALITY PROTEIN: alcohol dehydrogenase-like 1-like [Vitis vinifera]
Unigene0048098	1533	18.17	9.05163	1.00531	up	4.55672e-05	0.000744769	protein kinase MK6 [Mesembryanthemum crystallinum]
Unigene0016957	1944	14.3285	7.13794	1.00531	up	4.55672e-05	0.000744456	PREDICTED: G-type lectin S-receptor-like serine/threonine-protein kinase B120 [Vitis vinifera]
Unigene0026255	1356	99.3149	49.5377	1.00348	up	2.15402e-19	1.4214e-17	PREDICTED: probable inactive receptor-like protein kinase At1g65250-like, partial [Vitis vinifera]
Unigene0001477	2477	148.927	74.3538	1.00213	up	3.19188e-50	3.95092e-48	PREDICTED: cytochrome P450 71A1-like [Vitis vinifera]
Unigene0017917	1082	41.4137	20.6941	1.00089	up	2.3747e-07	5.77581e-06	ABC transporter family protein [Populus trichocarpa] >gi|222843763|gb|EEE81310.1| ABC transporter family protein [Populus trichocarpa]
Unigene0020864	795	186.459	93.2217	1.00012	up	4.37832e-21	3.09404e-19	PREDICTED: REF/SRPP-like protein At1g67360-like [Vitis vinifera]
Unigene0049899	2881	21.0182	10.5086	1.00007	up	1.85336e-09	5.75816e-08	PREDICTED: beta-1,3-galactosyltransferase 15 [Vitis vinifera]
