# Supplementary material for: Transcriptomic analysis of Litchi chinensis pericarp during maturation with a focus on chlorophyll degradation and flavonoid biosynthesis
Source: BMC Genomics. 2015 Mar 21;16(1):225. doi: 10.1186/s12864-015-1433-4 (PMC4376514; doi:10.1186/s12864-015-1433-4)
Supplement: Additional file 8: — Differentially-expressed genes between the red and green libraries. RPKM: Reads Per Kb per Million reads. P-value: pvalue for hypothesis testing. FDR: false discovery rate. We used FDR ≤ 0.001 and the absolute value of log2 Ratio ≥ 1 as the threshold to judge the significance of gene expression difference. [file 12864_2015_1433_MOESM8_ESM.xlsx]

## Sheet: hong-VS-lv.GeneDiffExpFilter
GeneID	Gene_length	red-RPKM	green-RPKM	log2 Ratio(lv/hong)	Up-Down-Regulation(red/green)	P-value	FDR	Description
Unigene0021409	949	190.913	0.001	17.5426	up	4.1784e-205	6.35861e-203	glutathione S-transferase [Litchi chinensis]
Unigene0003073	361	59.7148	0.001	15.8658	up	5.08902e-25	2.89182e-23	AP2 domain class transcription factor [Malus x domestica]
Unigene0010250	210	54.2098	0.001	15.7263	up	1.52763e-13	5.37885e-12	autoinhibited calcium ATPase [Populus trichocarpa] >gi|222852377|gb|EEE89924.1| autoinhibited calcium ATPase [Populus trichocarpa]
Unigene0002877	297	49.7477	0.001	15.6023	up	2.28152e-17	1.03454e-15	--
Unigene0009408	293	35.5468	0.001	15.1174	up	1.89279e-12	5.20486e-11	PREDICTED: L-ascorbate oxidase homolog [Vitis vinifera]
Unigene0042526	416	34.9347	0.001	15.0924	up	4.28052e-17	1.92145e-15	flowering locus T like protein [Populus nigra] >gi|50199496|dbj|BAD27481.1| flowering locus T like protein [Populus nigra]
Unigene0039563	274	33.5917	0.001	15.0358	up	4.40006e-11	1.03984e-09	PREDICTED: UDP-glucose flavonoid 3-O-glucosyltransferase 7 [Vitis vinifera]
Unigene0039413	233	29.1073	0.001	14.8291	up	2.37776e-08	4.16964e-07	Male sterility 5 family protein [Medicago truncatula] >gi|355497987|gb|AES79190.1| Male sterility 5 family protein [Medicago truncatula]
Unigene0015261	261	23.2006	0.001	14.5019	up	1.5703e-07	2.46529e-06	WRKY transcription factor 36-2 [Dimocarpus longan]
Unigene0037433	261	20.4165	0.001	14.3174	up	1.03704e-06	1.46546e-05	--
Unigene0004611	273	19.5191	0.001	14.2526	up	1.03704e-06	1.46495e-05	--
Unigene0006876	265	17.3663	0.001	14.084	up	6.84872e-06	8.45047e-05	PREDICTED: dehydration-responsive element-binding protein 1F-like [Glycine max]
Unigene0028767	463	17.2636	0.001	14.0754	up	1.02286e-09	2.11276e-08	PREDICTED: nudix hydrolase 2-like [Vitis vinifera]
Unigene0000748	327	14.8143	0.001	13.8547	up	3.65038e-06	4.7186e-05	--
Unigene0006803	344	14.7863	0.001	13.852	up	1.94566e-06	2.62041e-05	--
Unigene0009009	348	14.6164	0.001	13.8353	up	1.94566e-06	2.62217e-05	--
Unigene0040426	344	14.0822	0.001	13.7816	up	3.65038e-06	4.71708e-05	heat shock protein 22 [Corylus heterophylla]
Unigene0043753	438	12.719	0.001	13.6347	up	5.52744e-07	8.17317e-06	AP2/ERF domain-containing transcription factor [Populus trichocarpa] >gi|222857089|gb|EEE94636.1| AP2/ERF domain-containing transcription factor [Populus trichocarpa]
Unigene0025724	603	12.0505	0.001	13.5568	up	6.75502e-09	1.2765e-07	PREDICTED: potassium transporter 5-like [Vitis vinifera]
Unigene0005585	401	11.4765	0.001	13.4864	up	6.84872e-06	8.45307e-05	--
Unigene0041583	468	11.3861	0.001	13.475	up	1.03704e-06	1.46598e-05	PREDICTED: LOW QUALITY PROTEIN: transcription repressor MYB5 [Vitis vinifera]
Unigene0013320	406	11.3351	0.001	13.4685	up	6.84872e-06	8.44788e-05	predicted protein [Populus trichocarpa] >gi|222866497|gb|EEF03628.1| predicted protein [Populus trichocarpa]
Unigene0013884	432	10.6529	0.001	13.379	up	6.84872e-06	8.45566e-05	predicted protein [Populus trichocarpa] >gi|222850077|gb|EEE87624.1| predicted protein [Populus trichocarpa]
Unigene0009174	457	10.6002	0.001	13.3718	up	3.65038e-06	4.71556e-05	hypothetical protein VITISV_036944 [Vitis vinifera]
Unigene0044186	583	9.97108	0.001	13.2835	up	2.94614e-07	4.48678e-06	--
Unigene0012598	641	9.44673	0.001	13.2056	up	1.5703e-07	2.46433e-06	K(+)/H(+) antiporter [Medicago truncatula] >gi|87240332|gb|ABD32190.1| Sodium/hydrogen exchanger [Medicago truncatula] >gi|355500510|gb|AES81713.1| K(+)/H(+) antiporter [Medicago truncatula]
Unigene0031555	457	8.48015	0.001	13.0499	up	4.52296e-05	0.000466282	f-box family protein [Populus trichocarpa] >gi|222860804|gb|EEE98346.1| f-box family protein [Populus trichocarpa]
Unigene0043725	438	8.29501	0.001	13.018	up	8.4858e-05	0.000824267	predicted protein [Populus trichocarpa] >gi|222867692|gb|EEF04823.1| predicted protein [Populus trichocarpa]
Unigene0046075	503	7.22309	0.001	12.8184	up	8.4858e-05	0.000824666	PREDICTED: probable NADH dehydrogenase-like [Glycine max]
Unigene0025723	1917	6.94928	0.001	12.7626	up	9.95064e-16	4.2214e-14	PREDICTED: potassium transporter 5-like isoform 1 [Vitis vinifera]
Unigene0023779	762	6.67519	0.001	12.7046	up	1.94566e-06	2.62129e-05	Os06g0179500 [Oryza sativa Japonica Group] >gi|24413990|dbj|BAC22241.1| pentatricopeptide (PPR) repeat-containing protein-like [Oryza sativa Japonica Group] >gi|113595009|dbj|BAF18883.1| Os06g0179500 [Oryza sativa Japonica Group]
Unigene0043394	625	5.81314	0.001	12.5051	up	8.4858e-05	0.000824467	PREDICTED: ankyrin repeat-containing protein At2g01680-like [Vitis vinifera]
Unigene0022901	1601	2.26934	0.001	11.1481	up	8.4858e-05	0.000824068	Cell wall-associated hydrolase, partial [Medicago truncatula] >gi|355503009|gb|AES84212.1| Cell wall-associated hydrolase, partial [Medicago truncatula]
Unigene0005792	416	62.3003	0.664539	6.55074	up	3.15426e-28	1.9288e-26	UDP-glucose flavonoid glucosyl-transferase [Litchi chinensis]
Unigene0004873	236	84.1592	1.17139	6.16683	up	1.65526e-21	8.58064e-20	F18O14.26 [Arabidopsis thaliana]
Unigene0026534	1832	141.071	2.11259	6.06126	up	2.12118e-265	3.4783e-263	cytochrome P450 [Populus trichocarpa] >gi|222849313|gb|EEE86860.1| cytochrome P450 [Populus trichocarpa]
Unigene0042652	315	47.6739	0.877613	5.76347	up	3.69832e-16	1.59763e-14	PREDICTED: trehalose-phosphate phosphatase-like [Vitis vinifera]
Unigene0040034	207	66.6966	1.3355	5.64216	up	7.93736e-15	3.21131e-13	UDP-glucose flavonoid glucosyl-transferase [Litchi chinensis]
Unigene0027592	1376	119.523	2.41088	5.63158	up	7.52632e-165	1.02152e-162	PREDICTED: ethylene-responsive transcription factor ABR1 [Vitis vinifera]
Unigene0013155	267	44.4513	1.03539	5.42398	up	1.05646e-12	3.01231e-11	glucosyltransferase [Sinningia cardinalis]
Unigene0016046	769	230.875	5.39235	5.42005	up	5.12232e-175	7.19543e-173	PREDICTED: ethylene-responsive transcription factor ERF025-like [Vitis vinifera]
Unigene0009974	551	105.502	2.5086	5.39424	up	4.5428e-58	4.13848e-56	--
Unigene0033049	1120	30.0605	0.740486	5.34325	up	5.49928e-34	3.76377e-32	PREDICTED: 1-aminocyclopropane-1-carboxylate oxidase homolog 11 [Vitis vinifera]
Unigene0028277	790	14.1036	0.349934	5.33284	up	6.57556e-12	1.6741e-10	PREDICTED: acyl-[acyl-carrier-protein] desaturase 6, chloroplastic [Vitis vinifera]
Unigene0012582	331	65.8588	1.67038	5.30113	up	2.59418e-22	1.38224e-20	PREDICTED: uncharacterized glycosyl hydrolase Rv2006/MT2062 [Vitis vinifera]
Unigene0003584	371	55.4938	1.49029	5.21867	up	5.40388e-21	2.75509e-19	conserved hypothetical protein [Ricinus communis] >gi|223547694|gb|EEF49187.1| conserved hypothetical protein [Ricinus communis]
Unigene0005904	367	54.7787	1.50653	5.18431	up	1.81732e-20	9.03598e-19	PREDICTED: uncharacterized protein LOC100241447 [Vitis vinifera]
Unigene0047503	570	16.9975	0.484997	5.1312	up	2.51772e-10	5.51223e-09	At1g53885 [Arabidopsis thaliana]
Unigene0041959	307	30.7699	0.900482	5.09468	up	4.61416e-10	9.8446e-09	--
Unigene0024681	986	38.0763	1.12149	5.0854	up	6.03372e-37	4.27522e-35	MYC2 [Hevea brasiliensis]
Unigene0046344	670	13.7375	0.412609	5.0572	up	8.4515e-10	1.75654e-08	MYB-like DNA-binding domain protein [Gossypium hirsutum]
Unigene0045461	314	27.7698	0.880408	4.9792	up	2.8303e-09	5.5821e-08	--
Unigene0003575	306	27.7042	0.903425	4.93856	up	5.17446e-09	9.95136e-08	--
Unigene0048816	844	10.0444	0.327545	4.93856	up	5.17446e-09	9.9466e-08	PREDICTED: myb-related protein Myb4 [Vitis vinifera]
Unigene0009407	927	36.3191	1.19287	4.92822	up	9.322e-33	6.29431e-31	PREDICTED: L-ascorbate oxidase homolog [Glycine max]
Unigene0017293	922	27.0586	0.899506	4.91081	up	1.58762e-24	8.93314e-23	Myb transcription factor [Citrus sinensis] >gi|377655438|gb|AFB73910.1| Myb transcription factor [Citrus sinensis] >gi|377655445|gb|AFB73913.1| Myb transcription factor [Citrus sinensis] >gi|377655447|gb|AFB73914.1| Myb transcription factor [Citrus sinensis]
Unigene0017515	297	55.4564	1.8616	4.89674	up	1.5611e-16	6.83195e-15	flowering locus T [Litchi chinensis] >gi|358364711|gb|AEU08963.1| flowering locus T [Litchi chinensis] >gi|358364715|gb|AEU08965.1| flowering locus T [Litchi chinensis]
Unigene0007174	406	59.0621	2.04272	4.85367	up	1.755e-23	9.63212e-22	fiber protein Fb19 [Gossypium barbadense]
Unigene0040379	509	46.1587	1.62936	4.82423	up	5.8253e-23	3.15832e-21	UDP-glucose flavonoid glucosyl-transferase [Litchi chinensis]
Unigene0022885	762	20.3434	0.725585	4.80927	up	1.72439e-15	7.26176e-14	Progesterone 5-beta-reductase [Medicago truncatula] >gi|355504394|gb|AES85597.1| Progesterone 5-beta-reductase [Medicago truncatula]
Unigene0004928	580	12.9459	0.476635	4.76347	up	5.73898e-08	9.60281e-07	PREDICTED: probable calcium-binding protein CML10-like [Vitis vinifera]
Unigene0047136	1009	7.44166	0.273982	4.76347	up	5.73898e-08	9.59881e-07	protein kinase domain-containing protein [Arabidopsis thaliana] >gi|332191588|gb|AEE29709.1| protein kinase domain-containing protein [Arabidopsis thaliana]
Unigene0006644	333	153.475	5.81122	4.72302	up	5.1038e-48	4.1009e-46	--
Unigene0046402	725	19.3771	0.762615	4.66726	up	6.2463e-14	2.36741e-12	PREDICTED: L-ascorbate oxidase homolog [Vitis vinifera]
Unigene0024920	1615	8.39876	0.342351	4.61663	up	2.05842e-13	6.98455e-12	PREDICTED: aspartic proteinase nepenthesin-2 [Vitis vinifera]
Unigene0005637	320	40.8736	1.7278	4.56416	up	6.7681e-13	2.01265e-11	PREDICTED: temperature-sensitive omega-3 fatty acid desaturase, chloroplastic-like [Vitis vinifera]
Unigene0009725	643	10.1707	0.429935	4.56416	up	6.27772e-07	9.19123e-06	Os09g0483500 [Oryza sativa Japonica Group] >gi|113631743|dbj|BAF25424.1| Os09g0483500 [Oryza sativa Japonica Group]
Unigene0003628	300	63.7831	2.76448	4.52809	up	2.6853e-18	1.25008e-16	PREDICTED: myosin heavy chain kinase B-like [Vitis vinifera]
Unigene0049423	856	253.25	10.9804	4.52756	up	2.62498e-194	3.89146e-192	wound induced protein [Solanum lycopersicum]
Unigene0018721	1876	3.35691	0.14736	4.50971	up	1.13873e-06	1.59848e-05	sesquiterpene synthase [Toona sinensis]
Unigene0047911	877	7.18081	0.31522	4.50971	up	1.13873e-06	1.59736e-05	PREDICTED: kelch repeat-containing protein At3g27220 [Vitis vinifera]
Unigene0009600	390	16.1476	0.708841	4.50971	up	1.13873e-06	1.59792e-05	At5g02220 [Arabidopsis thaliana]
Unigene0012520	510	24.2214	1.08411	4.4817	up	4.01686e-12	1.0596e-10	DC1 domain-containing protein [Arabidopsis thaliana] >gi|332191930|gb|AEE30051.1| DC1 domain-containing protein [Arabidopsis thaliana]
Unigene0045091	806	22.5385	1.02896	4.45313	up	2.86998e-17	1.29844e-15	basic helix-loop-helix protein [Nicotiana tabacum]
Unigene0018577	1432	381.589	17.5676	4.44103	up	0	0	PREDICTED: glycerophosphodiester phosphodiesterase GDE1 [Vitis vinifera]
Unigene0046006	219	54.194	2.52464	4.42398	up	1.31239e-11	3.24864e-10	--
Unigene0004331	212	27.4205	1.304	4.39424	up	3.73322e-06	4.81175e-05	PREDICTED: uncharacterized protein LOC100258732 [Vitis vinifera]
Unigene0012111	477	145.735	6.95467	4.38922	up	3.98168e-62	3.75502e-60	predicted protein [Populus trichocarpa] >gi|222854947|gb|EEE92494.1| predicted protein [Populus trichocarpa]
Unigene0020400	1177	63.1774	3.05338	4.37093	up	3.46162e-66	3.3755e-64	C2H2L domain class transcription factor [Malus x domestica]
Unigene0024094	512	55.3497	2.69969	4.35771	up	5.71922e-26	3.32037e-24	NAC domain protein, IPR003441 [Populus trichocarpa] >gi|222845910|gb|EEE83457.1| NAC domain protein, IPR003441 [Populus trichocarpa]
Unigene0011908	580	67.6529	3.33644	4.34177	up	2.09384e-35	1.46551e-33	unknown [Populus trichocarpa]
Unigene0039706	332	50.3397	2.49802	4.33284	up	9.88234e-16	4.19686e-14	At4g40080 [Arabidopsis thaliana]
Unigene0045118	289	77.1062	3.82627	4.33284	up	1.33384e-20	6.68166e-19	At2g31940/F20M17.2 [Arabidopsis thaliana] >gi|20197846|gb|AAM15278.1| Expressed protein [Arabidopsis thaliana] >gi|20453363|gb|AAM19920.1| At2g31940/F20M17.2 [Arabidopsis thaliana]
Unigene0020426	1423	31.1491	1.55417	4.32497	up	9.82246e-40	7.16184e-38	alcohol dehydrogenase [Prunus armeniaca]
Unigene0007125	626	17.4116	0.883221	4.30113	up	1.38855e-10	3.134e-09	PREDICTED: U-box domain-containing protein 43-like [Vitis vinifera]
Unigene0013684	338	15.7654	0.817894	4.26871	up	1.21726e-05	0.000142493	WRKY transcription factor 72-2 [Dimocarpus longan]
Unigene0012596	326	16.3457	0.848	4.26871	up	1.21726e-05	0.000142534	PREDICTED: cation/H(+) antiporter 20-like [Glycine max]
Unigene0038303	320	16.6522	0.8639	4.26871	up	1.21726e-05	0.000142576	DC1 domain containing protein [Nicotiana tabacum]
Unigene0004183	516	10.327	0.535752	4.26871	up	1.21726e-05	0.000142451	cytochrome P450 [Populus trichocarpa] >gi|222850525|gb|EEE88072.1| cytochrome P450 [Populus trichocarpa]
Unigene0013796	636	467.291	24.3413	4.26284	up	8.4761e-256	1.36758e-253	defensin [Helianthus annuus]
Unigene0049485	1739	11.9784	0.635878	4.23554	up	4.5026e-19	2.12315e-17	PREDICTED: tryptophan synthase beta chain 2, chloroplastic-like [Vitis vinifera]
Unigene0047881	1309	11.6574	0.633571	4.20159	up	3.33478e-14	1.29695e-12	acyl CoA ligase [Linum usitatissimum]
Unigene0045447	424	23.4217	1.304	4.16683	up	1.44939e-09	2.93939e-08	PREDICTED: U-box domain-containing protein 43-like [Vitis vinifera]
Unigene0016615	268	55.1308	3.09457	4.15505	up	1.07213e-13	3.93e-12	--
Unigene0020403	1422	123.321	6.99869	4.1392	up	1.24211e-148	1.64151e-146	PREDICTED: LOB domain-containing protein 41-like [Glycine max]
Unigene0048686	1905	50.9858	2.90234	4.13481	up	6.01328e-83	6.45945e-81	ABA 8'-hydroxylase [Citrus sinensis]
Unigene0003481	374	12.9526	0.739166	4.1312	up	3.94392e-05	0.000412086	PREDICTED: fimbrin [Vitis vinifera]
Unigene0044400	518	18.7038	1.06737	4.1312	up	2.59896e-09	5.15366e-08	PREDICTED: probable LRR receptor-like serine/threonine-protein kinase At1g74360-like [Vitis vinifera]
Unigene0026269	1869	51.4494	2.95825	4.12034	up	6.1348e-82	6.53755e-80	Homeodomain-like [Medicago truncatula]
Unigene0009280	956	14.9484	0.867515	4.10696	up	3.43718e-13	1.11272e-11	5-enolpyruvylshikimate 3-phosphate synthase [Camptotheca acuminata]
Unigene0021186	520	99.6804	5.84794	4.09131	up	1.32659e-44	1.02888e-42	PREDICTED: allene oxide cyclase 4, chloroplastic [Vitis vinifera]
Unigene0025332	1929	130.336	7.73883	4.07398	up	4.85254e-210	7.49811e-208	BAHD acyltransferase [Erythroxylum coca]
Unigene0036857	292	15.7605	0.94674	4.0572	up	7.0797e-05	0.000699869	mitogen-activated protein kinase kinase kinase 15 [Arabidopsis thaliana] >gi|332009196|gb|AED96579.1| mitogen-activated protein kinase kinase kinase 15 [Arabidopsis thaliana]
Unigene0045475	481	9.56771	0.574736	4.0572	up	7.0797e-05	0.000700042	--
Unigene0019333	605	14.8131	0.913878	4.01873	up	1.48877e-08	2.67493e-07	PREDICTED: probable LRR receptor-like serine/threonine-protein kinase At1g74360-like [Vitis vinifera]
Unigene0013981	1538	17.3235	1.07847	4.00567	up	3.20724e-23	1.74832e-21	PREDICTED: cation/H(+) antiporter 20-like [Vitis vinifera]
Unigene0044471	1911	6.84436	0.433984	3.9792	up	6.24022e-12	1.59682e-10	PREDICTED: cytochrome P450 83B1 [Vitis vinifera]
Unigene0014859	590	928.624	59.0381	3.97538	up	0	0	conserved hypothetical protein [Ricinus communis] >gi|223549842|gb|EEF51330.1| conserved hypothetical protein [Ricinus communis]
Unigene0032219	443	48.6615	3.12018	3.96308	up	6.98112e-19	3.28415e-17	--
Unigene0014858	266	2927.51	188.109	3.96003	up	0	0	--
Unigene0006158	496	24.9051	1.67206	3.89674	up	3.51628e-11	8.37383e-10	PREDICTED: acyl-protein thioesterase 2-like [Glycine max]
Unigene0031497	237	34.748	2.3329	3.89674	up	8.43588e-08	1.37601e-06	--
Unigene0002179	319	25.8159	1.73322	3.89674	up	8.43588e-08	1.37545e-06	5-enolpyruvylshikimate 3-phosphate synthase [Camptotheca acuminata]
Unigene0024680	713	50.9567	3.48953	3.86817	up	1.85731e-30	1.19388e-28	lMYC5 [Hevea brasiliensis]
Unigene0018923	1065	22.7431	1.55745	3.86817	up	1.00777e-20	5.07356e-19	Syringolide-induced protein 14-1-1 [Medicago truncatula] >gi|355492883|gb|AES74086.1| Syringolide-induced protein 14-1-1 [Medicago truncatula]
Unigene0006165	605	13.2117	0.913878	3.85367	up	1.49986e-07	2.36487e-06	PREDICTED: ATP-dependent zinc metalloprotease FTSH, chloroplastic [Vitis vinifera]
Unigene0047192	1959	117.583	8.18478	3.8446	up	1.42322e-184	2.06419e-182	GH3 [Dimocarpus longan]
Unigene0017710	327	48.1465	3.38163	3.83164	up	8.60572e-14	3.1865e-12	xyloglucan endotransglucosylase/hydrolase 9 [Actinidia hemsleyana]
Unigene0050539	1223	245.185	17.4052	3.81628	up	2.1049e-238	3.34246e-236	CBF1 [Manihot esculenta]
Unigene0017250	999	19.3965	1.38362	3.80927	up	1.21728e-16	5.35645e-15	PREDICTED: protein TIFY 9 [Vitis vinifera]
Unigene0017049	920	71.6111	5.10828	3.80927	up	1.62248e-53	1.40179e-51	PREDICTED: myosin heavy chain kinase B-like [Vitis vinifera]
Unigene0029375	460	25.2745	1.80292	3.80927	up	1.96391e-10	4.35671e-09	PREDICTED: probable receptor-like protein kinase At1g11050 [Vitis vinifera]
Unigene0013762	396	137.01	9.77342	3.80927	up	2.54512e-44	1.96258e-42	NAC domain protein, IPR003441 [Populus trichocarpa] >gi|224149083|ref|XP_002336754.1| NAC domain protein, IPR003441 [Populus trichocarpa] >gi|222836661|gb|EEE75054.1| NAC domain protein, IPR003441 [Populus trichocarpa] >gi|222845535|gb|EEE83082.1| NAC domain protein, IPR003441 [Populus trichocarpa]
Unigene0049333	776	44.6348	3.20623	3.79922	up	1.00874e-28	6.25402e-27	--
Unigene0043482	722	42.6055	3.06314	3.79796	up	1.20254e-25	6.89185e-24	PREDICTED: probable LRR receptor-like serine/threonine-protein kinase At1g74360-like [Vitis vinifera]
Unigene0024723	366	41.0308	3.02129	3.76347	up	4.76664e-13	1.48105e-11	PREDICTED: L-type lectin-domain containing receptor kinase IV.2 [Vitis vinifera]
Unigene0009323	357	41.3867	3.09746	3.74001	up	8.41894e-13	2.44917e-11	--
Unigene0042547	253	143.605	10.9268	3.71617	up	1.40767e-29	8.93415e-28	PREDICTED: purple acid phosphatase 3 isoform 2 [Vitis vinifera]
Unigene0044438	269	40.5191	3.08306	3.71617	up	1.08608e-09	2.23645e-08	--
Unigene0003684	669	170.89	13.2232	3.69192	up	1.39979e-89	1.54921e-87	metallothionein-like protein 2a [Nelumbo nucifera]
Unigene0028968	2342	21.3049	1.65255	3.68842	up	6.87574e-40	5.04075e-38	phosphate transporter [Citrus trifoliata]
Unigene0003208	222	31.6406	2.49052	3.66726	up	1.4754e-06	2.03552e-05	--
Unigene0040835	303	102.321	8.21133	3.63935	up	4.91736e-25	2.79823e-23	--
Unigene0025291	911	278.373	22.4557	3.63187	up	3.88602e-194	5.73974e-192	dicyanin precursor [Solanum lycopersicum] >gi|7670832|gb|AAF66242.1|AF243180_1 dicyanin [Solanum lycopersicum]
Unigene0047290	322	412.215	33.4828	3.6219	up	3.56074e-102	4.13447e-100	conserved hypothetical protein [Ricinus communis] >gi|223546946|gb|EEF48443.1| conserved hypothetical protein [Ricinus communis]
Unigene0008377	434	23.4401	1.91093	3.61663	up	5.93966e-09	1.13469e-07	At5g04080 [Arabidopsis thaliana] >gi|41349906|gb|AAS00338.1| At5g04080 [Arabidopsis thaliana]
Unigene0021648	1140	5.94912	0.484997	3.61663	up	2.60144e-06	3.44019e-05	f-box family protein [Populus trichocarpa] >gi|222856933|gb|EEE94480.1| f-box family protein [Populus trichocarpa]
Unigene0018325	985	544.183	44.6246	3.60818	up	0	0	PREDICTED: protein NDR1-like [Glycine max]
Unigene0018507	1011	188.788	15.5861	3.59844	up	1.96137e-145	2.5501e-143	Avr9/Cf-9 rapidly elicited protein [Medicago truncatula] >gi|355518419|gb|AET00043.1| Avr9/Cf-9 rapidly elicited protein [Medicago truncatula]
Unigene0028768	390	25.4635	2.12652	3.58186	up	1.04363e-08	1.92329e-07	PREDICTED: nudix hydrolase 2-like [Vitis vinifera]
Unigene0049931	553	11.826	0.999812	3.56416	up	4.57776e-06	5.83661e-05	PREDICTED: probable NADH dehydrogenase-like [Vitis vinifera]
Unigene0011292	892	32.8564	2.78927	3.55821	up	2.4941e-23	1.36327e-21	PREDICTED: peroxidase 25 [Vitis vinifera]
Unigene0006996	602	26.9574	2.29608	3.55344	up	1.89945e-13	6.48347e-12	Methyltransferase-related protein [Arabidopsis thaliana] >gi|332005130|gb|AED92513.1| Methyltransferase-related protein [Arabidopsis thaliana]
Unigene0001352	308	31.4564	2.69268	3.54624	up	1.83102e-08	3.25781e-07	Male sterility 5 family protein [Medicago truncatula] >gi|355497987|gb|AES79190.1| Male sterility 5 family protein [Medicago truncatula]
Unigene0047866	775	2449.64	209.744	3.54587	up	0	0	Os09g0425200 [Oryza sativa Japonica Group] >gi|50725911|dbj|BAD33439.1| fibroin heavy chain precursor (Fib-H) (H-fibroin)-like protein [Oryza sativa Japonica Group] >gi|50726079|dbj|BAD33601.1| fibroin heavy chain precursor (Fib-H) (H-fibroin)-like protein [Oryza sativa Japonica Group] >gi|113631452|dbj|BAF25133.1| Os09g0425200 [Oryza sativa Japonica Group]
Unigene0027802	1032	122.75	10.715	3.51801	up	2.77564e-95	3.15004e-93	PREDICTED: probable xyloglucan endotransglucosylase/hydrolase protein 23-like [Vitis vinifera]
Unigene0012682	324	19.4369	1.70647	3.50971	up	8.03844e-06	9.7773e-05	PREDICTED: serine/threonine-protein kinase At5g01020 [Vitis vinifera]
Unigene0011254	795	7.92147	0.695467	3.50971	up	8.03844e-06	9.78026e-05	ATDGK2 [Arabidopsis lyrata subsp. lyrata] >gi|297310700|gb|EFH41124.1| ATDGK2 [Arabidopsis lyrata subsp. lyrata]
Unigene0042019	204	46.3056	4.06541	3.50971	up	3.20758e-08	5.53542e-07	myb-like transcription factor 5, partial [Gossypium hirsutum] >gi|23476303|gb|AAN28282.1| myb-like transcription factor 2, partial [Gossypium raimondii]
Unigene0036173	268	35.2476	3.09457	3.50971	up	3.20758e-08	5.5378e-07	trehalose 6-phosphate phosphatase [Nicotiana tabacum]
Unigene0028756	1805	97.5566	8.57678	3.50773	up	1.72579e-131	2.15322e-129	PREDICTED: lysine histidine transporter 2-like [Glycine max]
Unigene0013761	529	124.083	10.9743	3.49911	up	6.97754e-50	5.74432e-48	NAC domain protein, IPR003441 [Populus trichocarpa] >gi|224149083|ref|XP_002336754.1| NAC domain protein, IPR003441 [Populus trichocarpa] >gi|222836661|gb|EEE75054.1| NAC domain protein, IPR003441 [Populus trichocarpa] >gi|222845535|gb|EEE83082.1| NAC domain protein, IPR003441 [Populus trichocarpa]
Unigene0015413	683	599.684	53.8325	3.47765	up	2.63178e-301	4.44251e-299	glutaredoxin [Populus trichocarpa] >gi|222837306|gb|EEE75685.1| glutaredoxin [Populus trichocarpa]
Unigene0012353	544	11.1312	1.01635	3.45313	up	1.40835e-05	0.000163433	white-brown-complex ABC transporter family [Populus trichocarpa] >gi|222865421|gb|EEF02552.1| white-brown-complex ABC transporter family [Populus trichocarpa]
Unigene0003034	462	19.3981	1.79512	3.43377	up	9.79552e-08	1.58683e-06	PREDICTED: xyloglucan glycosyltransferase 4 [Vitis vinifera]
Unigene0014931	1142	221.641	20.5763	3.42917	up	1.20681e-184	1.75665e-182	RecName: Full=Probable calcium-binding protein CML27; AltName: Full=Calmodulin-like protein 27 >gi|8671778|gb|AAF78384.1|AC069551_17 T10O22.19 [Arabidopsis thaliana] >gi|9719735|gb|AAF97837.1|AC034107_20 Strong similarity to calcium-binding protein (PCA23) from Olea europaea gb|AF078680 and contains multiple EF-hand PF|00036 domains. ESTs gb|T21585, gb|T21589, gb|T41586, gb|Z37721, gb|Z29218, gb|…
Unigene0007169	313	84.3493	7.94899	3.40753	up	1.95988e-20	9.72077e-19	hypothetical protein [Rosa rugosa]
Unigene0015463	714	49.1891	4.64619	3.40422	up	9.88264e-27	5.90826e-25	Lipase [Medicago truncatula] >gi|355480476|gb|AES61679.1| Lipase [Medicago truncatula]
Unigene0024095	789	244.056	23.1249	3.39969	up	7.826e-140	1.01096e-137	PREDICTED: NAC domain-containing protein 68 [Vitis vinifera]
Unigene0021187	492	35.446	3.37132	3.39424	up	7.1371e-14	2.67975e-12	allene oxide cyclase [Jatropha curcas]
Unigene0001682	841	6.91218	0.657427	3.39424	up	2.46148e-05	0.000270783	PREDICTED: cysteine desulfurase 1, mitochondrial [Vitis vinifera]
Unigene0048889	1839	41.0934	3.90846	3.39424	up	9.2185e-56	8.15756e-54	cytochrome P450 [Populus trichocarpa] >gi|222842515|gb|EEE80062.1| cytochrome P450 [Populus trichocarpa]
Unigene0046186	295	166.676	15.9309	3.38715	up	1.01019e-36	7.14517e-35	PREDICTED: purple acid phosphatase 3 isoform 1 [Vitis vinifera]
Unigene0043733	804	89.4746	8.59602	3.37974	up	5.86034e-53	5.04152e-51	NAC domain protein, IPR003441 [Populus trichocarpa] >gi|222862277|gb|EEE99783.1| NAC domain protein, IPR003441 [Populus trichocarpa]
Unigene0003489	971	14.7174	1.42352	3.36999	up	1.62194e-11	3.98054e-10	Os02g0179200 [Oryza sativa Japonica Group] >gi|113535613|dbj|BAF07996.1| Os02g0179200 [Oryza sativa Japonica Group]
Unigene0022920	706	108.413	10.5724	3.35817	up	6.09258e-56	5.42726e-54	Os08g0562600 [Oryza sativa Japonica Group] >gi|113624490|dbj|BAF24435.1| Os08g0562600 [Oryza sativa Japonica Group]
Unigene0003092	430	72.101	7.07193	3.34984	up	1.9336e-23	1.05979e-21	PREDICTED: exocyst complex component 7-like [Glycine max]
Unigene0010789	585	14.0774	1.41768	3.31178	up	5.15788e-07	7.64641e-06	immediate-early salicylate-induced glucosyltransferase [Nicotiana tabacum]
Unigene0008528	638	103.264	10.3993	3.31178	up	8.82816e-48	7.05112e-46	At1g29290 [Arabidopsis thaliana]
Unigene0034073	705	15.4605	1.5685	3.30113	up	6.50488e-09	1.23445e-07	expressed protein [Arabidopsis thaliana] >gi|194708808|gb|ACF88488.1| At2g43540 [Arabidopsis thaliana]
Unigene0040711	350	22.8373	2.36955	3.26871	up	8.93788e-07	1.27832e-05	AP2/ERF domain-containing transcription factor [Populus trichocarpa] >gi|148372132|gb|ABQ62997.1| RAP2-like protein [Populus trichocarpa] >gi|222854484|gb|EEE92031.1| AP2/ERF domain-containing transcription factor [Populus trichocarpa]
Unigene0011179	569	309.047	32.066	3.26871	up	1.83136e-123	2.25e-121	Phloem specific protein [Medicago truncatula] >gi|355490232|gb|AES71435.1| Phloem specific protein [Medicago truncatula]
Unigene0003734	463	51.7909	5.37372	3.26871	up	4.71466e-18	2.17965e-16	Triacylglycerol lipase [Medicago truncatula] >gi|355500967|gb|AES82170.1| Triacylglycerol lipase [Medicago truncatula]
Unigene0044397	298	17.8816	1.85536	3.26871	up	7.4594e-05	0.000734513	--
Unigene0050282	952	5.59739	0.580773	3.26871	up	7.4594e-05	0.000734333	tir-nbs-lrr resistance protein [Populus trichocarpa] >gi|222870950|gb|EEF08081.1| tir-nbs-lrr resistance protein [Populus trichocarpa]
Unigene0045523	636	29.3247	3.04267	3.26871	up	2.57008e-14	1.01129e-12	Jp18 [Citrus trifoliata]
Unigene0044062	417	12.7787	1.32589	3.26871	up	7.4594e-05	0.000734153	--
Unigene0005940	269	48.6229	5.13844	3.24223	up	2.5151e-10	5.5095e-09	PREDICTED: 21 kDa protein [Vitis vinifera]
Unigene0018509	252	82.6604	8.77613	3.23554	up	1.0293e-15	4.35746e-14	GmMYB29A2 [Glycine max]
Unigene0045823	525	19.8385	2.10627	3.23554	up	1.94331e-08	3.4469e-07	TPA: metal ion binding protein [Zea mays]
Unigene0024896	2036	81.6105	8.68992	3.23134	up	1.53461e-115	1.85144e-113	PREDICTED: sugar transport protein 13 [Vitis vinifera] >gi|66016961|gb|AAT09979.1| hexose transporter [Vitis vinifera] >gi|310877796|gb|ADP37129.1| hexose transporter [Vitis vinifera]
Unigene0027801	360	93.5216	9.98285	3.22778	up	1.48248e-24	8.365e-23	PREDICTED: probable xyloglucan endotransglucosylase/hydrolase protein 23-like [Glycine max]
Unigene0020696	1566	74.8606	8.12044	3.20458	up	2.21082e-81	2.34973e-79	PREDICTED: probable mitochondrial chaperone BCS1-B-like [Glycine max]
Unigene0029707	1531	200.606	21.8486	3.19875	up	4.13846e-210	6.41941e-208	PREDICTED: E3 ubiquitin-protein ligase PUB23-like [Vitis vinifera]
Unigene0008778	927	24.5611	2.68396	3.19394	up	7.10348e-17	3.14992e-15	Mitochondrial carrier protein [Ribes nigrum]
Unigene0026500	328	53.9074	5.89981	3.19174	up	2.25638e-13	7.5985e-12	PREDICTED: ABC transporter G family member 14-like [Vitis vinifera]
Unigene0048522	1217	165.788	18.1724	3.18952	up	2.89936e-138	3.72146e-136	PREDICTED: dihydrofolate reductase [Vitis vinifera]
Unigene0035791	750	33.587	3.68597	3.18779	up	1.66695e-18	7.79622e-17	--
Unigene0022919	735	17.1362	1.8806	3.18779	up	7.45732e-10	1.55797e-08	Os08g0562600 [Oryza sativa Japonica Group] >gi|113624490|dbj|BAF24435.1| Os08g0562600 [Oryza sativa Japonica Group]
Unigene0004248	987	7.60754	0.840268	3.17851	up	2.66626e-06	3.5178e-05	cytochrome P450 [Populus trichocarpa] >gi|222836229|gb|EEE74650.1| cytochrome P450 [Populus trichocarpa]
Unigene0012852	581	81.7108	9.04047	3.17606	up	1.40953e-33	9.61421e-32	CBF/DREB-like transcription factor 1 [Citrus trifoliata]
Unigene0012191	1139	207.977	23.0576	3.17311	up	2.98402e-161	4.03646e-159	lipoxygenase [Carica papaya]
Unigene0045299	533	18.6319	2.07466	3.16683	up	5.7651e-08	9.63849e-07	PREDICTED: inactive rhomboid protein 1 [Vitis vinifera]
Unigene0025112	1597	541.607	60.4135	3.1643	up	0	0	type III polyketide synthase [Acer maximowiczianum]
Unigene0014872	1626	111.127	12.4113	3.16248	up	5.03524e-123	6.1674e-121	PREDICTED: U-box domain-containing protein 21-like [Vitis vinifera]
Unigene0008370	793	31.1549	3.4861	3.15977	up	4.8985e-18	2.26204e-16	PREDICTED: inactive rhomboid protein 1 [Vitis vinifera]
Unigene0001684	257	28.274	3.22702	3.1312	up	4.5888e-06	5.83956e-05	LOC100284727 precursor [Zea mays] >gi|195644254|gb|ACG41595.1| purple acid phosphatase 1 [Zea mays]
Unigene0009371	439	16.5522	1.88917	3.1312	up	4.5888e-06	5.84141e-05	Glucose-6-phosphate/phosphate translocator [Medicago truncatula] >gi|355511454|gb|AES92596.1| Glucose-6-phosphate/phosphate translocator [Medicago truncatula]
Unigene0008343	272	62.3345	7.11447	3.1312	up	1.13759e-12	3.22988e-11	F-box protein PP2-B10 [Medicago truncatula] >gi|355508931|gb|AES90073.1| F-box protein PP2-B10 [Medicago truncatula]
Unigene0046229	488	19.3573	2.26597	3.09468	up	1.69733e-07	2.65125e-06	Expressed protein [Arabidopsis thaliana]
Unigene0022863	1040	81.5144	9.56936	3.09056	up	2.45078e-57	2.21757e-55	ATFP4-like [Arabidopsis thaliana]
Unigene0011533	290	275.623	32.4112	3.08813	up	4.14602e-54	3.59755e-52	protein rotundifolia like 12 [Arabidopsis thaliana] >gi|42822053|tpg|DAA02281.1| TPA_exp: DVL10 [Arabidopsis thaliana] >gi|332657874|gb|AEE83274.1| protein rotundifolia like 12 [Arabidopsis thaliana]
Unigene0022824	484	48.5429	5.71174	3.08726	up	7.14502e-17	3.16484e-15	MYBR domain class transcription factor [Malus x domestica]
Unigene0028091	1393	21.9088	2.57992	3.08611	up	1.605e-21	8.34164e-20	Monocopper oxidase-like protein SKS1 [Arabidopsis thaliana] >gi|38258619|sp|Q8VXX5.1|SKS1_ARATH RecName: Full=Monocopper oxidase-like protein SKS1; Flags: Precursor >gi|332659630|gb|AEE85030.1| Monocopper oxidase-like protein SKS1 [Arabidopsis thaliana]
Unigene0006146	285	24.6464	2.90998	3.08229	up	7.87754e-06	9.61946e-05	expressed protein [Arabidopsis thaliana] >gi|98960999|gb|ABF58983.1| At2g31090 [Arabidopsis thaliana]
Unigene0019276	493	14.2479	1.68224	3.08229	up	7.87754e-06	9.62531e-05	PREDICTED: germin-like protein 3 [Vitis vinifera]
Unigene0019353	282	24.9085	2.94094	3.08229	up	7.87754e-06	9.62238e-05	PREDICTED: phospholipase A1-Igamma1, chloroplastic-like [Vitis vinifera]
Unigene0045657	760	9.24238	1.09124	3.08229	up	7.87754e-06	9.62824e-05	Os08g0566000 [Oryza sativa Japonica Group] >gi|113624508|dbj|BAF24453.1| Os08g0566000 [Oryza sativa Japonica Group]
Unigene0012123	700	366.781	43.4418	3.07776	up	1.21297e-169	1.6746e-167	C2H2L domain class transcription factor [Malus x domestica]
Unigene0043446	486	38.3755	4.55059	3.07606	up	1.31084e-13	4.67286e-12	--
Unigene0039843	404	28.7779	3.42139	3.07231	up	6.43468e-09	1.22171e-07	synptobrevin-related protein [Pyrus pyrifolia]
Unigene0032838	631	18.4252	2.19056	3.07231	up	6.43468e-09	1.22228e-07	At3g20340 [Arabidopsis thaliana] >gi|45773836|gb|AAS76722.1| At3g20340 [Arabidopsis thaliana]
Unigene0016276	336	34.602	4.11381	3.07231	up	6.43468e-09	1.22286e-07	--
Unigene0017516	356	25.8543	3.10616	3.0572	up	2.90342e-07	4.42675e-06	flowering locus T [Litchi chinensis] >gi|358364711|gb|AEU08963.1| flowering locus T [Litchi chinensis] >gi|358364715|gb|AEU08965.1| flowering locus T [Litchi chinensis]
Unigene0028622	1578	8.74918	1.05113	3.0572	up	2.47978e-10	5.43805e-09	PREDICTED: nitrate reductase [NADH]-like [Vitis vinifera]
Unigene0050602	1660	246.592	29.6432	3.05635	up	1.45425e-267	2.39445e-265	GRAS family transcription factor [Populus trichocarpa] >gi|222858172|gb|EEE95719.1| GRAS family transcription factor [Populus trichocarpa]
Unigene0008278	616	99.874	12.117	3.04307	up	2.01928e-41	1.5249e-39	--
Unigene0043732	355	205.37	24.9193	3.04289	up	8.32222e-49	6.7003e-47	NAC domain protein, IPR003441 [Populus trichocarpa] >gi|222862277|gb|EEE99783.1| NAC domain protein, IPR003441 [Populus trichocarpa]
Unigene0022539	850	141.909	17.2373	3.04136	up	1.09616e-79	1.15283e-77	contains similarity to Solanum lycopersicum (tomato) wound-induced protein (GB:X59882) [Arabidopsis thaliana] >gi|4538956|emb|CAB39780.1| probable wound-induced protein [Arabidopsis thaliana] >gi|7267724|emb|CAB78150.1| probable wound-induced protein [Arabidopsis thaliana] >gi|21553934|gb|AAM63015.1| probable wound-induced protein [Arabidopsis thaliana] >gi|90962948|gb|ABE02398.1| At4g10270 [Arab…
Unigene0006280	529	34.3404	4.18069	3.03809	up	3.80346e-13	1.20698e-11	PREDICTED: probable mitochondrial chaperone BCS1-B-like [Glycine max]
Unigene0046101	649	20.8998	2.55576	3.03167	up	4.22538e-10	9.04875e-09	Adenosine 3'-phospho 5'-phosphosulfate transporter [Medicago truncatula] >gi|355498867|gb|AES80070.1| Adenosine 3'-phospho 5'-phosphosulfate transporter [Medicago truncatula]
Unigene0022886	486	27.9094	3.41294	3.03167	up	4.22538e-10	9.04393e-09	Progesterone 5-beta-reductase [Medicago truncatula] >gi|355504394|gb|AES85597.1| Progesterone 5-beta-reductase [Medicago truncatula]
Unigene0011965	426	15.9202	1.94682	3.03167	up	1.34868e-05	0.000156962	expressed protein [Arabidopsis thaliana] >gi|98960999|gb|ABF58983.1| At2g31090 [Arabidopsis thaliana]
Unigene0029987	273	24.8425	3.03789	3.03167	up	1.34868e-05	0.000156917	--
Unigene0004427	795	8.53081	1.0432	3.03167	up	1.34868e-05	0.000156871	Peptide transporter PTR1 [Medicago truncatula] >gi|355512788|gb|AES94411.1| Peptide transporter PTR1 [Medicago truncatula]
Unigene0023301	1171	730.779	89.4738	3.0299	up	0	0	hairpin-inducing protein [Casuarina glauca]
Unigene0018909	1535	23.5113	2.88154	3.02844	up	8.94842e-25	5.07772e-23	PREDICTED: DUF246 domain-containing protein At1g04910 [Vitis vinifera]
Unigene0016275	503	31.3	3.84719	3.02429	up	1.6456e-11	4.03615e-10	predicted protein [Populus trichocarpa] >gi|222861830|gb|EEE99372.1| predicted protein [Populus trichocarpa]
Unigene0046203	613	14.6198	1.8039	3.01873	up	4.95578e-07	7.36039e-06	predicted protein [Populus trichocarpa] >gi|222865963|gb|EEF03094.1| predicted protein [Populus trichocarpa]
Unigene0026037	1030	10.8173	1.34198	3.01091	up	1.87083e-08	3.32275e-07	Os01g0686000 [Oryza sativa Japonica Group] >gi|113533433|dbj|BAF05816.1| Os01g0686000, partial [Oryza sativa Japonica Group]
Unigene0004749	772	40.1599	5.01331	3.00192	up	2.65812e-21	1.37086e-19	PREDICTED: LOW QUALITY PROTEIN: chitinase 10-like [Vitis vinifera]
Unigene0029455	618	196.75	24.603	2.99946	up	3.02996e-79	3.17002e-77	GRAS family protein, partial [Dimocarpus longan]
Unigene0006153	353	30.8772	3.91569	2.9792	up	3.18106e-08	5.49673e-07	Triacylglycerol lipase [Medicago truncatula] >gi|355500967|gb|AES82170.1| Triacylglycerol lipase [Medicago truncatula]
Unigene0014428	551	23.7379	3.01032	2.9792	up	1.22098e-09	2.49506e-08	PREDICTED: heat stress transcription factor A-3-like [Vitis vinifera]
Unigene0021945	510	21.3718	2.71028	2.9792	up	3.18106e-08	5.49437e-07	At3g22970 [Arabidopsis thaliana]
Unigene0018617	471	13.8849	1.76082	2.9792	up	2.30242e-05	0.000255807	PREDICTED: 3-phosphoshikimate 1-carboxyvinyltransferase, chloroplastic-like [Glycine max]
Unigene0044731	266	24.5856	3.11784	2.9792	up	2.30242e-05	0.000255878	--
Unigene0012690	343	502.789	64.4777	2.96308	up	2.28486e-110	2.7078e-108	ERF4 [Populus x canadensis]
Unigene0017391	1277	16.881	2.16482	2.96308	up	4.95846e-15	2.03896e-13	PREDICTED: ethylene-responsive transcription factor 12-like [Vitis vinifera]
Unigene0045096	1282	103.914	13.3696	2.95837	up	1.67243e-85	1.82087e-83	PREDICTED: 2-aminoethanethiol dioxygenase [Vitis vinifera]
Unigene0043911	521	57.6479	7.42855	2.95612	up	2.18046e-20	1.08015e-18	duf246 domain-containing protein, partial [Morella rubra]
Unigene0023281	829	388.01	50.0208	2.9555	up	8.34042e-204	1.26444e-201	predicted by genscan and genefinder [Arabidopsis thaliana]
Unigene0018406	650	121.852	15.7363	2.95297	up	2.1777e-51	1.83032e-49	RecName: Full=Late embryogenesis abundant protein Lea14-A >gi|167326|gb|AAA18542.1| Group 4 late embryogenesis-abundant protein [Gossypium hirsutum] >gi|167328|gb|AAA18543.1| Group 4 late embryogenesis-abundant protein [Gossypium hirsutum]
Unigene0018151	663	145.036	18.7634	2.95042	up	5.29064e-62	4.97779e-60	Harpin-induced 1 [Medicago truncatula]
Unigene0043812	539	59.3178	7.69336	2.94678	up	1.4898e-21	7.75292e-20	PREDICTED: NAC domain-containing protein 100-like [Vitis vinifera]
Unigene0012234	561	37.9944	4.92777	2.94678	up	8.38548e-15	3.3858e-13	AP2/ERF domain-containing transcription factor [Populus trichocarpa] >gi|222845184|gb|EEE82731.1| AP2/ERF domain-containing transcription factor [Populus trichocarpa]
Unigene0010546	533	750.728	97.5089	2.94468	up	3.80026e-252	6.10702e-250	PREDICTED: uncharacterized protein LOC100257577 [Vitis vinifera] >gi|147809573|emb|CAN62391.1| hypothetical protein VITISV_039481 [Vitis vinifera] >gi|147864307|emb|CAN80944.1| hypothetical protein VITISV_014657 [Vitis vinifera]
Unigene0041137	818	23.3923	3.0416	2.94313	up	2.10962e-13	7.12218e-12	synaptobrevin 1 [Elaeis guineensis]
Unigene0050452	1042	55.0909	7.16324	2.94313	up	1.54459e-37	1.10416e-35	galactinol synthase [Coffea arabica]
Unigene0013023	1596	61.1606	7.9678	2.94035	up	1.04936e-62	9.94297e-61	Exocyst complex component [Medicago truncatula] >gi|355486362|gb|AES67565.1| Exocyst complex component [Medicago truncatula]
Unigene0028090	575	29.4869	3.84623	2.93856	up	5.33894e-12	1.3776e-10	Monocopper oxidase-like protein SKS1 [Arabidopsis thaliana] >gi|38258619|sp|Q8VXX5.1|SKS1_ARATH RecName: Full=Monocopper oxidase-like protein SKS1; Flags: Precursor >gi|332659630|gb|AEE85030.1| Monocopper oxidase-like protein SKS1 [Arabidopsis thaliana]
Unigene0014253	532	167.091	21.8248	2.93659	up	3.57672e-57	3.22185e-55	Exocyst complex component [Medicago truncatula] >gi|355507653|gb|AES88795.1| Exocyst complex component [Medicago truncatula]
Unigene0049579	1315	43.2854	5.67612	2.9309	up	4.389e-37	3.11534e-35	WRKY transcription factor 23 [(Populus tomentosa x P. bolleana) x P. tomentosa]
Unigene0049484	1417	1148.17	151.198	2.92482	up	0	0	PREDICTED: UDP-glycosyltransferase 73C3-like [Vitis vinifera]
Unigene0003832	390	16.1476	2.12652	2.92475	up	3.9186e-05	0.000409653	AP2/ERF domain-containing transcription factor [Populus trichocarpa] >gi|148372095|gb|ABQ62979.1| TINY-like protein [Populus trichocarpa] >gi|222836958|gb|EEE75351.1| AP2/ERF domain-containing transcription factor [Populus trichocarpa]
Unigene0013024	723	17.4207	2.29417	2.92475	up	3.50468e-09	6.84827e-08	At1g21010 [Arabidopsis thaliana]
Unigene0019655	636	65.8853	8.69334	2.92197	up	1.34243e-27	8.1223e-26	autoinhibited calcium ATPase [Populus trichocarpa] >gi|222863702|gb|EEF00833.1| autoinhibited calcium ATPase [Populus trichocarpa]
Unigene0022823	609	171.817	22.6969	2.92031	up	1.18725e-66	1.16336e-64	PREDICTED: transcription factor MYB1R1 isoform 2 [Vitis vinifera]
Unigene0026268	1127	131.746	17.416	2.91927	up	7.36226e-94	8.28512e-92	PREDICTED: abscisic acid receptor PYL4-like [Vitis vinifera]
Unigene0009064	628	63.2534	8.36387	2.9189	up	3.28936e-26	1.92639e-24	PREDICTED: calmodulin-like protein 11 isoform 1 [Vitis vinifera]
Unigene0012192	2007	187.423	24.7935	2.91826	up	5.24852e-235	8.26899e-233	lipoxygenase 2 [Olea europaea]
Unigene0050747	1597	44.4388	5.88556	2.91657	up	1.19414e-45	9.35178e-44	PREDICTED: dehydration-responsive element-binding protein 2C-like [Vitis vinifera]
Unigene0047066	1287	83.9375	11.1696	2.90973	up	1.63449e-68	1.62138e-66	PREDICTED: probable serine/threonine-protein kinase WNK11-like [Glycine max]
Unigene0020946	1151	68.1819	9.12687	2.9012	up	4.67638e-50	3.87368e-48	PREDICTED: SPX domain-containing protein 2 isoform 1 [Vitis vinifera]
Unigene0009762	207	39.784	5.34199	2.89674	up	2.42982e-06	3.23238e-05	--
Unigene0013974	626	39.0793	5.29932	2.88252	up	1.82978e-16	7.97303e-15	PREDICTED: 15.4 kDa class V heat shock protein-like [Vitis vinifera]
Unigene0027725	1281	114.395	15.5381	2.88014	up	2.0699e-91	2.30995e-89	PREDICTED: 12-oxophytodienoate reductase 2 [Vitis vinifera]
Unigene0016338	546	40.8126	5.56947	2.87341	up	4.55976e-15	1.87885e-13	endo-1,4-beta-glucanase [Dimocarpus longan]
Unigene0010756	373	639.627	87.4554	2.87061	up	3.02612e-147	3.98604e-145	At5g57123 [Arabidopsis thaliana]
Unigene0050404	498	12.1593	1.66535	2.86817	up	6.64762e-05	0.00066106	ATGWD2/GWD3 [Arabidopsis lyrata subsp. lyrata] >gi|297315554|gb|EFH45977.1| ATGWD2/GWD3 [Arabidopsis lyrata subsp. lyrata]
Unigene0011573	944	6.41457	0.878543	2.86817	up	6.64762e-05	0.000660896	PREDICTED: GDSL esterase/lipase At5g55050 [Vitis vinifera]
Unigene0009122	264	152.301	20.943	2.86239	up	5.09512e-26	2.96662e-24	--
Unigene0001347	303	66.3491	9.1237	2.86239	up	1.14065e-13	4.14711e-12	--
Unigene0024169	1100	222.837	30.6606	2.86153	up	9.5957e-151	1.28075e-148	PREDICTED: inorganic pyrophosphatase 2-like [Glycine max]
Unigene0050208	1254	38.4375	5.29087	2.86094	up	6.79022e-31	4.37877e-29	PREDICTED: purple acid phosphatase 17-like isoform 1 [Glycine max]
Unigene0019334	825	19.3771	2.68071	2.85367	up	4.31306e-11	1.02108e-09	PREDICTED: probable LRR receptor-like serine/threonine-protein kinase At1g74360-like [Vitis vinifera]
Unigene0042023	526	30.3919	4.20453	2.85367	up	4.31306e-11	1.02048e-09	At2g18690/MSF3.7 [Arabidopsis thaliana] >gi|23505851|gb|AAN28785.1| At2g18690/MSF3.7 [Arabidopsis thaliana]
Unigene0018849	592	111.288	15.4101	2.85234	up	1.45208e-41	1.10071e-39	PREDICTED: E3 ubiquitin-protein ligase RNF181-like [Vitis vinifera]
Unigene0017001	857	30.2414	4.19349	2.8503	up	3.49388e-17	1.5701e-15	PREDICTED: zinc transporter 2-like [Vitis vinifera]
Unigene0006157	508	144.947	20.135	2.84775	up	3.34864e-46	2.63271e-44	JHL25H03.13 [Jatropha curcas]
Unigene0004005	456	43.5561	6.06246	2.8449	up	1.91578e-13	6.53367e-12	RecName: Full=Metallothionein-like protein type 3; Short=MT-3 >gi|1566700|emb|CAA69624.1| metallothionein-like protein [Carica papaya] >gi|354464673|gb|AER26532.1| metallothionein-like protein [Carica papaya]
Unigene0039449	306	32.4535	4.51713	2.8449	up	2.60504e-07	3.98695e-06	--
Unigene0017476	468	215.819	30.1258	2.84075	up	1.22237e-62	1.1555e-60	PREDICTED: protein TIFY 5A [Vitis vinifera]
Unigene0019058	1256	234.886	32.7952	2.8404	up	1.09211e-179	1.5614e-177	PREDICTED: GEM-like protein 5 [Vitis vinifera]
Unigene0019499	1491	17.2198	2.41035	2.83676	up	5.85912e-17	2.61545e-15	PREDICTED: probable receptor-like protein kinase At1g11050 [Vitis vinifera]
Unigene0047273	499	51.4523	7.20205	2.83676	up	5.85912e-17	2.61836e-15	autoinhibited calcium ATPase [Populus trichocarpa] >gi|222863702|gb|EEF00833.1| autoinhibited calcium ATPase [Populus trichocarpa]
Unigene0003180	527	52.3955	7.34397	2.83481	up	3.97176e-18	1.84256e-16	hypothetical protein [Bruguiera gymnorhiza]
Unigene0018508	882	89.2512	12.5373	2.83164	up	5.23706e-49	4.22488e-47	R2R3 Myb14 transcription factor [Vitis vinifera]
Unigene0034356	474	169.141	23.9122	2.82241	up	1.01561e-49	8.29308e-48	Cis-zeatin O-glucosyltransferase [Medicago truncatula] >gi|355513971|gb|AES95594.1| Cis-zeatin O-glucosyltransferase [Medicago truncatula]
Unigene0008519	586	16.5334	2.35877	2.80927	up	4.38236e-07	6.5426e-06	PREDICTED: E3 ubiquitin-protein ligase ATL41-like [Vitis vinifera]
Unigene0045487	352	38.5341	5.49755	2.80927	up	1.84396e-09	3.7059e-08	--
Unigene0015507	969	9.99852	1.42646	2.80927	up	4.38236e-07	6.54017e-06	PREDICTED: BURP domain-containing protein 17-like isoform 1 [Vitis vinifera] >gi|359475294|ref|XP_003631640.1| PREDICTED: BURP domain-containing protein 17-like isoform 2 [Vitis vinifera]
Unigene0011590	772	10.04	1.43237	2.80927	up	6.92194e-06	8.53295e-05	glycosyltransferase [Nicotiana tabacum]
Unigene0002823	436	17.7772	2.53622	2.80927	up	6.92194e-06	8.53034e-05	Pinus taeda anonymous locus UMN_801_01 genomic sequence >gi|361069839|gb|AEW09231.1| Pinus taeda anonymous locus UMN_801_01 genomic sequence
Unigene0011194	696	171.22	24.6261	2.79759	up	1.7926e-72	1.81863e-70	--
Unigene0023606	278	137.661	19.8883	2.79113	up	3.13084e-24	1.75183e-22	LOC100284727 precursor [Zea mays] >gi|195644254|gb|ACG41595.1| purple acid phosphatase 1 [Zea mays]
Unigene0011025	374	122.402	17.74	2.78655	up	1.16187e-28	7.19233e-27	RecName: Full=Probable galacturonosyltransferase-like 10; AltName: Full=Galactinol synthase 8; Short=AtGolS8; Short=GolS-8 >gi|11994580|dbj|BAB02626.1| glycosyl transferase-like protein [Arabidopsis thaliana] >gi|44917577|gb|AAS49113.1| At3g28340 [Arabidopsis thaliana]
Unigene0008422	315	48.4428	7.0209	2.78655	up	2.03462e-10	4.50363e-09	--
Unigene0028265	1757	15.1642	2.20277	2.78328	up	3.10744e-17	1.40114e-15	WRKY transcription factor 5 [Dimocarpus longan]
Unigene0022937	1076	123.133	17.9845	2.77539	up	9.88198e-80	1.04476e-77	PREDICTED: transcriptional activator Myb [Vitis vinifera]
Unigene0022779	2058	281.053	41.1045	2.77347	up	0	0	allene oxide synthase [Camellia sinensis]
Unigene0028278	640	14.7599	2.15975	2.77275	up	7.35444e-07	1.06627e-05	stearoyl-ACP desaturase [Ricinus communis] >gi|195963829|gb|ACG59947.1| stearoyl-acyl-carrier protein desaturase [Ricinus communis] >gi|195963831|gb|ACG59948.1| stearoyl-acyl-carrier protein desaturase [Ricinus communis] >gi|223534540|gb|EEF36239.1| stearoyl-ACP desaturase [Ricinus communis]
Unigene0010790	691	13.6706	2.00035	2.77275	up	7.35444e-07	1.06589e-05	immediate-early salicylate-induced glucosyltransferase [Nicotiana tabacum]
Unigene0008181	553	51.246	7.49859	2.77275	up	3.5202e-18	1.63496e-16	--
Unigene0046876	2799	22.2397	3.2593	2.77051	up	3.18426e-38	2.30086e-36	PREDICTED: respiratory burst oxidase homolog protein C-like [Vitis vinifera]
Unigene0034919	1057	16.0407	2.35386	2.76863	up	2.25612e-11	5.4701e-10	galactosyltransferase [Arabidopsis lyrata subsp. lyrata] >gi|297313095|gb|EFH43518.1| galactosyltransferase [Arabidopsis lyrata subsp. lyrata]
Unigene0020416	812	168.834	24.8531	2.76411	up	4.2765e-82	4.56937e-80	AP2/ERF domain-containing transcription factor [Populus trichocarpa] >gi|222859946|gb|EEE97493.1| AP2/ERF domain-containing transcription factor [Populus trichocarpa]
Unigene0004673	264	28.4418	4.18861	2.76347	up	1.16326e-05	0.000136889	conserved hypothetical protein [Ricinus communis] >gi|223525112|gb|EEF27860.1| conserved hypothetical protein [Ricinus communis]
Unigene0026501	774	36.3008	5.35752	2.76037	up	5.86772e-18	2.6972e-16	PREDICTED: ABC transporter G family member 14-like [Vitis vinifera]
Unigene0031944	758	484.109	72.212	2.74502	up	3.2384e-215	5.04274e-213	WRKY transcription factor B [Dimocarpus longan]
Unigene0021946	282	32.6388	4.90156	2.73527	up	1.2311e-06	1.71675e-05	expressed protein [Arabidopsis thaliana]
Unigene0011301	617	56.5297	8.51299	2.73127	up	9.7461e-22	5.09167e-20	predicted protein [Populus trichocarpa] >gi|222859109|gb|EEE96656.1| predicted protein [Populus trichocarpa]
Unigene0001844	577	73.042	11.0196	2.72866	up	5.96924e-26	3.46052e-24	f-box family protein [Populus trichocarpa] >gi|222866655|gb|EEF03786.1| f-box family protein [Populus trichocarpa]
Unigene0023087	1471	521.477	78.7435	2.72737	up	0	0	ethylene responsive factor, partial [Prunus persica]
Unigene0028226	1515	51.9601	7.84638	2.72731	up	3.63374e-47	2.88509e-45	PREDICTED: protein BPS1, chloroplastic-like [Vitis vinifera]
Unigene0015461	505	39.8095	6.02164	2.72488	up	4.67118e-13	1.45364e-11	--
Unigene0050914	698	824.153	125.154	2.71921	up	0	0	PREDICTED: U-box domain-containing protein 27-like [Vitis vinifera]
Unigene0006031	403	36.0617	5.4878	2.71617	up	9.45776e-10	1.95758e-08	Protein MKS1 [Medicago truncatula] >gi|355491200|gb|AES72403.1| Protein MKS1 [Medicago truncatula]
Unigene0027692	1208	15.0381	2.28848	2.71617	up	6.96578e-12	1.76896e-10	PREDICTED: (3S,6E)-nerolidol synthase 1, chloroplastic-like [Vitis vinifera]
Unigene0045529	746	9.74052	1.4823	2.71617	up	1.94886e-05	0.000219499	heme oxygenase-like, multi-helical protein [Arabidopsis thaliana] >gi|332006501|gb|AED93884.1| heme oxygenase-like, multi-helical protein [Arabidopsis thaliana]
Unigene0009388	312	52.0139	7.97446	2.70544	up	1.04369e-10	2.38105e-09	ACT domain-containing protein [Arabidopsis thaliana] >gi|332196758|gb|AEE34879.1| ACT domain-containing protein [Arabidopsis thaliana]
Unigene0025576	425	29.6356	4.55326	2.70236	up	1.43643e-08	2.5855e-07	AAA-ATPase 1 [Arabidopsis thaliana] >gi|332007118|gb|AED94501.1| AAA-ATPase 1 [Arabidopsis thaliana]
Unigene0029226	713	12.5693	1.93863	2.6968	up	2.05536e-06	2.76075e-05	Identical to gene ZW10 from Arabidopsis thaliana gb|AB028195 and is a member of the Phosphoglycerate mutase PF|00300 family [Arabidopsis thaliana]
Unigene0015516	1149	201.107	31.0372	2.69589	up	1.30796e-133	1.64725e-131	xyloglucan endotransglycosylase 3 [Litchi chinensis]
Unigene0012587	740	19.3117	2.98863	2.69192	up	1.57291e-09	3.18026e-08	nitrate transporter [Gossypium hirsutum]
Unigene0011718	1192	25.4	3.94263	2.6876	up	9.50748e-19	4.46218e-17	PREDICTED: cellulose synthase-like protein D3-like [Glycine max]
Unigene0015517	905	112.141	17.4116	2.68719	up	2.01564e-59	1.8573e-57	conserved hypothetical protein [Ricinus communis] >gi|223545411|gb|EEF46916.1| conserved hypothetical protein [Ricinus communis]
Unigene0000272	274	38.8957	6.05361	2.68374	up	2.20272e-07	3.39709e-06	Male sterility 5 family protein [Medicago truncatula] >gi|355497987|gb|AES79190.1| Male sterility 5 family protein [Medicago truncatula]
Unigene0047769	1715	6.21424	0.967165	2.68374	up	2.20272e-07	3.39579e-06	PREDICTED: leucine-rich repeat extensin-like protein 6-like [Vitis vinifera]
Unigene0003877	355	45.0314	7.00854	2.68374	up	1.73351e-10	3.86051e-09	protein ROH1 [Arabidopsis thaliana] >gi|66792688|gb|AAY56446.1| At1g63930 [Arabidopsis thaliana] >gi|115311479|gb|ABI93920.1| At1g63930 [Arabidopsis thaliana] >gi|332196046|gb|AEE34167.1| protein ROH1 [Arabidopsis thaliana]
Unigene0019033	351	111.101	17.3272	2.68076	up	1.08494e-23	5.99552e-22	PREDICTED: probable pectinesterase/pectinesterase inhibitor 41-like [Glycine max]
Unigene0023078	303	58.3552	9.1237	2.67717	up	1.92043e-11	4.69588e-10	--
Unigene0029062	1620	207.078	32.4229	2.67509	up	1.51961e-191	2.23628e-189	erg-1 [Solanum tuberosum]
Unigene0007340	485	39.9528	6.26996	2.67177	up	2.13662e-12	5.82352e-11	PREDICTED: protein NIM1-INTERACTING 2-like [Vitis vinifera]
Unigene0027697	1648	340.834	53.5115	2.67115	up	0	0	plastid jasmonates ZIM-domain protein [Hevea brasiliensis]
Unigene0017618	1019	157.118	24.6877	2.66999	up	3.73138e-92	4.18738e-90	PREDICTED: transcription factor bHLH35 [Vitis vinifera]
Unigene0007126	230	30.54	4.80779	2.66726	up	3.25432e-05	0.000347904	PREDICTED: U-box domain-containing protein 43-like [Vitis vinifera]
Unigene0005838	642	21.8823	3.44484	2.66726	up	2.6111e-09	5.17518e-08	PREDICTED: probable calcium-binding protein CML16 [Vitis vinifera]
Unigene0016409	982	523.153	82.484	2.66505	up	3.96192e-291	6.57728e-289	salt responsive protein 2 [Solanum lycopersicum] >gi|195549553|gb|ACG50004.1| salt responsive protein 2 [Solanum lycopersicum]
Unigene0012304	745	93.9596	14.8428	2.66227	up	4.54478e-41	3.41922e-39	Avr9/Cf-9 rapidly elicited protein 75 [Nicotiana tabacum]
Unigene0014485	431	73.0576	11.5454	2.66172	up	2.94618e-19	1.40407e-17	PREDICTED: auxin-induced protein X15-like [Glycine max]
Unigene0049561	1075	45.2884	7.20051	2.65297	up	6.53266e-29	4.088e-27	PREDICTED: protein VERNALIZATION INSENSITIVE 3-like [Vitis vinifera]
Unigene0021285	1247	69.537	11.0845	2.64923	up	3.04442e-50	2.53229e-48	glycosyltransferase, CAZy family GT2 [Populus trichocarpa] >gi|222839184|gb|EEE77535.1| glycosyltransferase, CAZy family GT2 [Populus trichocarpa] >gi|429326498|gb|AFZ78589.1| cellulose synthase-like protein [Populus tomentosa]
Unigene0017589	1081	105.31	16.8784	2.6414	up	2.97092e-65	2.86915e-63	type-a response regulator [Populus trichocarpa] >gi|222852589|gb|EEE90136.1| type-a response regulator [Populus trichocarpa]
Unigene0045314	643	300.225	48.1527	2.64036	up	1.95427e-109	2.30243e-107	calmodulin-like protein [Elaeis guineensis]
Unigene0013039	845	248.234	39.9132	2.63676	up	1.39292e-118	1.69577e-116	AP2/ERF domain-containing transcription factor [Populus trichocarpa] >gi|148372128|gb|ABQ62995.1| RAP2-like protein [Populus trichocarpa] >gi|222833491|gb|EEE71968.1| AP2/ERF domain-containing transcription factor [Populus trichocarpa]
Unigene0005629	594	31.8059	5.11941	2.63525	up	5.8465e-12	1.49989e-10	Suspensor-specific protein [Medicago truncatula] >gi|355507934|gb|AES89076.1| Suspensor-specific protein [Medicago truncatula]
Unigene0014195	416	53.5666	8.639	2.6324	up	7.29488e-14	2.72625e-12	auxin-responsive protein [Gossypium hirsutum]
Unigene0025314	1050	91.1187	14.7439	2.62763	up	8.60736e-55	7.55023e-53	EST gb|AA597511 comes from this gene [Arabidopsis thaliana] >gi|29028842|gb|AAO64800.1| At1g23710 [Arabidopsis thaliana]
Unigene0012313	661	100.403	16.3109	2.6219	up	2.14694e-38	1.55411e-36	predicted protein [Populus trichocarpa] >gi|222844809|gb|EEE82356.1| predicted protein [Populus trichocarpa]
Unigene0020771	2010	51.5759	8.38972	2.62	up	4.73868e-59	4.32674e-57	Aspartic proteinase nepenthesin-2 [Medicago truncatula] >gi|355512636|gb|AES94259.1| Aspartic proteinase nepenthesin-2 [Medicago truncatula]
Unigene0047839	1404	15.6991	2.5597	2.61663	up	1.20312e-13	4.3389e-12	PREDICTED: RING-H2 finger protein ATL60-like [Vitis vinifera]
Unigene0050071	2166	64.1879	10.4657	2.61663	up	1.59213e-78	1.6614e-76	MLO protein 1 [Rosa multiflora]
Unigene0038230	232	29.2327	4.76635	2.61663	up	5.41544e-05	0.000549269	AP2/ERF domain-containing transcription factor [Populus trichocarpa] >gi|222835752|gb|EEE74187.1| AP2/ERF domain-containing transcription factor [Populus trichocarpa]
Unigene0041089	364	32.6058	5.31631	2.61663	up	6.55682e-08	1.08627e-06	cellulose synthase-like protein [Populus tomentosa]
Unigene0008544	575	17.6922	2.88468	2.61663	up	6.06518e-07	8.90927e-06	PREDICTED: UDP-glycosyltransferase 85A2 [Vitis vinifera]
Unigene0014360	912	39.0411	6.36558	2.61663	up	3.17854e-21	1.63296e-19	PREDICTED: WRKY transcription factor 6-like [Vitis vinifera]
Unigene0025595	1710	7.93216	1.29332	2.61663	up	7.15434e-09	1.34626e-07	PREDICTED: siroheme synthase-like [Vitis vinifera]
Unigene0048857	623	78.5349	12.8684	2.60951	up	1.48871e-28	9.20135e-27	PREDICTED: LOW QUALITY PROTEIN: polyadenylate-binding protein 3 [Vitis vinifera]
Unigene0025658	1702	192.121	31.5105	2.60811	up	1.16964e-181	1.68424e-179	auxin-responsive family protein [Arabidopsis lyrata subsp. lyrata] >gi|297316279|gb|EFH46702.1| auxin-responsive family protein [Arabidopsis lyrata subsp. lyrata]
Unigene0025446	1042	436.543	72.163	2.59679	up	9.28724e-251	1.48651e-248	PREDICTED: zinc finger A20 and AN1 domain-containing stress-associated protein 3-like isoform 1 [Glycine max] >gi|356543588|ref|XP_003540242.1| PREDICTED: zinc finger A20 and AN1 domain-containing stress-associated protein 3-like isoform 2 [Glycine max]
Unigene0019206	686	72.7349	12.0896	2.58888	up	7.53744e-29	4.70212e-27	PREDICTED: glutamate decarboxylase 1 [Vitis vinifera]
Unigene0050603	1547	147.802	24.6605	2.58339	up	3.02576e-126	3.75185e-124	PREDICTED: probable 2-oxoglutarate/Fe(II)-dependent dioxygenase-like [Vitis vinifera]
Unigene0023077	1251	201.167	33.5892	2.58233	up	1.04666e-138	1.34774e-136	MAPKKK19 [Arabidopsis lyrata subsp. lyrata] >gi|297312553|gb|EFH42977.1| MAPKKK19 [Arabidopsis lyrata subsp. lyrata]
Unigene0011594	607	92.5761	15.4847	2.57979	up	3.48114e-32	2.32317e-30	Os02g0740600 [Oryza sativa Japonica Group] >gi|113537605|dbj|BAF09988.1| Os02g0740600 [Oryza sativa Japonica Group]
Unigene0012866	305	27.0009	4.53194	2.57481	up	9.4018e-06	0.000112449	--
Unigene0049942	2061	170.055	28.7045	2.56666	up	3.72218e-191	5.45761e-189	PREDICTED: amino acid permease 2 [Vitis vinifera]
Unigene0014067	950	6.88398	1.16399	2.56416	up	8.97858e-05	0.000867102	PREDICTED: metal tolerance protein B-like [Vitis vinifera]
Unigene0047262	532	30.5044	5.19639	2.55344	up	3.87476e-10	8.34236e-09	AP2 domain class transcription factor [Malus x domestica]
Unigene0024887	1609	580.471	99.1364	2.54974	up	0	0	matrix metalloprotease 1 [Nicotiana benthamiana]
Unigene0025353	834	942.428	162.422	2.53664	up	0	0	NAC domain protein [Citrus sinensis]
Unigene0008271	653	31.8996	5.50356	2.5351	up	1.43929e-12	4.01274e-11	PREDICTED: high-affinity nitrate transporter 3.2 [Vitis vinifera]
Unigene0015833	792	36.3933	6.28291	2.53417	up	6.98398e-17	3.10035e-15	hypoxia-responsive family protein [Citrus sinensis]
Unigene0006522	332	57.6353	9.9921	2.52809	up	1.28722e-11	3.19025e-10	PREDICTED: calcium-binding protein KIC [Vitis vinifera]
Unigene0034441	375	29.7116	5.16036	2.52548	up	2.93234e-07	4.46915e-06	WRKY transcription factor 28-3 [Dimocarpus longan]
Unigene0026292	732	212.765	37.0108	2.52324	up	2.52664e-84	2.7287e-82	ring zinc finger transcription factor [Citrus trifoliata]
Unigene0047292	250	57.1625	9.95213	2.52199	up	5.75384e-09	1.10076e-07	calmodulin-binding protein [Populus euphratica]
Unigene0022918	697	63.5942	11.1055	2.51762	up	4.83778e-25	2.75685e-23	calcium-dependent lipid-binding domain-containing protein [Arabidopsis thaliana] >gi|56381975|gb|AAV85706.1| At5g23950 [Arabidopsis thaliana] >gi|332005854|gb|AED93237.1| calcium-dependent lipid-binding domain-containing protein [Arabidopsis thaliana]
Unigene0017475	393	64.0974	11.2549	2.50971	up	8.93322e-15	3.59251e-13	--
Unigene0004684	530	29.7055	5.216	2.50971	up	1.04047e-09	2.14583e-08	PREDICTED: adenosine 3'-phospho 5'-phosphosulfate transporter 2 [Vitis vinifera]
Unigene0009580	531	29.6496	5.20618	2.50971	up	1.04047e-09	2.14473e-08	kinase-like protein [Arabidopsis thaliana] >gi|330250892|gb|AEC05986.1| kinase-like protein [Arabidopsis thaliana]
Unigene0031943	226	153.259	26.9109	2.50971	up	8.2392e-20	4.00738e-18	--
Unigene0019559	1504	60.7146	10.6609	2.50971	up	7.99402e-50	6.56768e-48	PREDICTED: xyloglucan glycosyltransferase 4-like [Glycine max]
Unigene0023031	450	31.2187	5.52896	2.49733	up	9.41702e-09	1.74345e-07	PREDICTED: probable serine/threonine-protein kinase RLCKVII-like [Glycine max]
Unigene0005858	692	15.7509	2.79644	2.49377	up	4.80736e-07	7.15053e-06	PREDICTED: nitrate transporter 1.5-like [Vitis vinifera]
Unigene0050146	1860	89.2025	15.9032	2.48777	up	2.61302e-88	2.86825e-86	neutral/alkaline invertase [Manihot esculenta]
Unigene0016410	833	590.561	105.535	2.48437	up	7.23694e-258	1.1771e-255	AT5g12010/F14F18_180 [Arabidopsis thaliana] >gi|25141199|gb|AAN73294.1| At5g12010/F14F18_180 [Arabidopsis thaliana]
Unigene0045368	379	32.5935	5.83532	2.4817	up	8.57252e-08	1.39603e-06	conserved hypothetical protein [Ricinus communis] >gi|223522026|gb|EEF26615.1| conserved hypothetical protein [Ricinus communis]
Unigene0026264	1051	11.7535	2.10427	2.4817	up	8.57252e-08	1.3966e-06	small GTPase [Hevea brasiliensis]
Unigene0022538	428	39.6145	7.10497	2.47913	up	3.08162e-10	6.71389e-09	contains similarity to Solanum lycopersicum (tomato) wound-induced protein (GB:X59882) [Arabidopsis thaliana] >gi|4538956|emb|CAB39780.1| probable wound-induced protein [Arabidopsis thaliana] >gi|7267724|emb|CAB78150.1| probable wound-induced protein [Arabidopsis thaliana] >gi|21553934|gb|AAM63015.1| probable wound-induced protein [Arabidopsis thaliana] >gi|90962948|gb|ABE02398.1| At4g10270 [Arab…
Unigene0010593	925	48.181	8.66702	2.47486	up	1.02949e-24	5.83356e-23	conserved hypothetical protein [Ricinus communis] >gi|223546305|gb|EEF47807.1| conserved hypothetical protein [Ricinus communis]
Unigene0021640	960	57.5259	10.3668	2.47224	up	3.06546e-30	1.96733e-28	Two-component response regulator ARR1 [Medicago truncatula] >gi|124361203|gb|ABN09175.1| Homeodomain-related [Medicago truncatula] >gi|355499932|gb|AES81135.1| Two-component response regulator ARR1 [Medicago truncatula]
Unigene0007094	555	1005.08	181.31	2.47078	up	2.61068e-290	4.31622e-288	--
Unigene0012867	346	70.7041	12.7837	2.46749	up	3.8629e-14	1.49944e-12	At3g19660 [Arabidopsis thaliana]
Unigene0015312	716	21.3121	3.86101	2.46463	up	2.77304e-09	5.47993e-08	hypothetical protein RCOM_1213740 [Ricinus communis] >gi|223536165|gb|EEF37820.1| hypothetical protein RCOM_1213740 [Ricinus communis]
Unigene0028351	695	21.9561	3.97767	2.46463	up	2.77304e-09	5.48262e-08	PREDICTED: cysteine-rich receptor-like protein kinase 29-like [Vitis vinifera]
Unigene0014600	522	99.2985	18.0062	2.46328	up	2.31644e-28	1.42298e-26	PREDICTED: alternative oxidase 3, mitochondrial [Vitis vinifera]
Unigene0007124	601	27.8083	5.05978	2.45837	up	5.02022e-10	1.06826e-08	PREDICTED: U-box domain-containing protein 43-like [Vitis vinifera]
Unigene0016490	902	838.619	152.629	2.45799	up	0	0	Os04g0533300 [Oryza sativa Japonica Group] >gi|32489830|emb|CAE04574.1| OSJNBb0039L24.13 [Oryza sativa Japonica Group] >gi|113564980|dbj|BAF15323.1| Os04g0533300 [Oryza sativa Japonica Group]
Unigene0026582	1409	20.4567	3.72783	2.45616	up	2.41294e-16	1.048e-14	Elicitor-responsive protein [Medicago truncatula] >gi|355501938|gb|AES83141.1| Elicitor-responsive protein [Medicago truncatula]
Unigene0007153	451	437.167	79.6857	2.45579	up	4.32302e-103	5.03413e-101	predicted protein [Populus trichocarpa] >gi|222839189|gb|EEE77540.1| predicted protein [Populus trichocarpa]
Unigene0015099	703	17.2272	3.14592	2.45313	up	1.39913e-07	2.21735e-06	AP2 domain class transcription factor [Malus x domestica]
Unigene0004181	703	25.8408	4.71889	2.45313	up	9.11964e-11	2.09122e-09	GAST-like protein [Litchi chinensis]
Unigene0050899	2556	61.8802	11.3564	2.44597	up	1.14927e-82	1.23125e-80	ein3-binding f-box protein 4 [Populus trichocarpa] >gi|222854958|gb|EEE92505.1| ein3-binding f-box protein 4 [Populus trichocarpa]
Unigene0025352	679	483.001	88.7565	2.4441	up	2.36726e-169	3.25701e-167	NAC domain protein [Citrus sinensis]
Unigene0017853	703	10.6809	1.9662	2.44154	up	4.1781e-05	0.000433734	PREDICTED: flavanone 7-O-glucoside 2''-O-beta-L-rhamnosyltransferase [Vitis vinifera]
Unigene0010081	207	36.2736	6.67749	2.44154	up	4.1781e-05	0.000433622	f-box family protein [Populus trichocarpa] >gi|222837621|gb|EEE75986.1| f-box family protein [Populus trichocarpa]
Unigene0013030	461	16.2877	2.99835	2.44154	up	4.1781e-05	0.00043351	AP2/ERF domain-containing transcription factor [Populus trichocarpa] >gi|222864747|gb|EEF01878.1| AP2/ERF domain-containing transcription factor [Populus trichocarpa]
Unigene0034995	846	10.5933	1.96062	2.43377	up	7.27568e-06	8.93339e-05	F-box protein PP2-B10 [Medicago truncatula] >gi|355508931|gb|AES90073.1| F-box protein PP2-B10 [Medicago truncatula]
Unigene0046384	640	84.018	15.5502	2.43377	up	5.5492e-29	3.47799e-27	ARF32 ARF type transcription factor, partial [Zea mays subsp. mays]
Unigene0008655	1045	62.8134	11.6399	2.43199	up	5.08432e-35	3.53395e-33	At3g03280 [Arabidopsis thaliana] >gi|57222180|gb|AAW38997.1| At3g03280 [Arabidopsis thaliana]
Unigene0043776	473	103.952	19.2871	2.43022	up	1.38507e-26	8.24374e-25	glycosyltransferase [Panax notoginseng]
Unigene0015263	1243	8.37909	1.55683	2.42818	up	1.28178e-06	1.78185e-05	PREDICTED: WRKY transcription factor 6-like [Vitis vinifera]
Unigene0033390	2991	91.3466	17.0065	2.42526	up	3.8533e-140	4.99375e-138	bg55 [Bruguiera gymnorhiza]
Unigene0034375	1296	306.692	57.1667	2.42355	up	7.34756e-203	1.10145e-200	PREDICTED: GEM-like protein 5-like [Vitis vinifera]
Unigene0043710	536	24.8541	4.64185	2.42071	up	4.07578e-08	6.93832e-07	PREDICTED: uncharacterized protein LOC100817182 [Glycine max]
Unigene0044404	676	873.547	163.579	2.4169	up	1.75598e-299	2.95174e-297	expressed protein [Arabidopsis thaliana]
Unigene0015759	794	362.101	68.5898	2.40033	up	1.27031e-145	1.65697e-143	late embryogenesis abundant protein 3L-1 [Camellia sinensis]
Unigene0010760	496	14.65	2.78677	2.39424	up	6.81958e-05	0.000675651	heavy-metal-associated domain-containing protein [Arabidopsis thaliana] >gi|56550699|gb|AAV97803.1| At1g56210 [Arabidopsis thaliana] >gi|332195239|gb|AEE33360.1| heavy-metal-associated domain-containing protein [Arabidopsis thaliana]
Unigene0020297	310	28.1281	5.35061	2.39424	up	1.18495e-05	0.000139116	PREDICTED: pyruvate kinase, cytosolic isozyme-like [Vitis vinifera]
Unigene0042613	519	33.602	6.39186	2.39424	up	3.89074e-10	8.3678e-09	PREDICTED: transcription factor bHLH118-like [Vitis vinifera]
Unigene0041414	299	24.3024	4.62288	2.39424	up	6.81958e-05	0.000675818	PREDICTED: uncharacterized protein LOC100790635 [Glycine max]
Unigene0019078	891	9.78643	1.8616	2.39424	up	1.18495e-05	0.000139197	serine/threonine-protein kinase [Dimocarpus longan] >gi|339777237|gb|AEK05515.1| serine/threonine-protein kinase [Dimocarpus longan]
Unigene0025578	669	13.0339	2.47935	2.39424	up	1.18495e-05	0.000139157	Mitochondrial chaperone BCS1 [Medicago truncatula] >gi|355493452|gb|AES74655.1| Mitochondrial chaperone BCS1 [Medicago truncatula]
Unigene0047016	1921	140.966	26.9109	2.38908	up	1.61868e-136	2.05793e-134	PREDICTED: mitogen-activated protein kinase homolog NTF6 [Vitis vinifera]
Unigene0016034	763	47.3	9.05793	2.38459	up	1.72403e-19	8.31486e-18	binding protein [Arabidopsis lyrata subsp. lyrata] >gi|297326904|gb|EFH57324.1| binding protein [Arabidopsis lyrata subsp. lyrata]
Unigene0019024	684	71.5311	13.7416	2.38002	up	7.33892e-26	4.24232e-24	PREDICTED: probable pectinesterase/pectinesterase inhibitor 7-like [Vitis vinifera]
Unigene0011750	525	41.0611	7.89852	2.37812	up	3.80816e-12	1.00587e-10	--
Unigene0012853	288	39.528	7.67911	2.36386	up	5.99168e-07	8.81743e-06	CBF/DREB-like transcription factor 1 [Citrus trifoliata]
Unigene0018051	2188	57.786	11.2449	2.36145	up	8.3609e-64	8.03587e-62	PREDICTED: phospholipase A1-Ibeta2, chloroplastic-like [Vitis vinifera]
Unigene0026131	1293	7.68042	1.49663	2.35947	up	3.37886e-06	4.39306e-05	PREDICTED: G-type lectin S-receptor-like serine/threonine-protein kinase B120-like [Vitis vinifera]
Unigene0026502	1233	54.0218	10.5378	2.35797	up	2.63036e-34	1.80641e-32	white-brown-complex ABC transporter family [Populus trichocarpa] >gi|222839150|gb|EEE77501.1| white-brown-complex ABC transporter family [Populus trichocarpa]
Unigene0014543	659	167.602	32.7207	2.35676	up	8.1098e-56	7.1923e-54	EST gb|AA597511 comes from this gene [Arabidopsis thaliana] >gi|29028842|gb|AAO64800.1| At1g23710 [Arabidopsis thaliana]
Unigene0020503	1084	7.82057	1.53016	2.3536	up	1.92334e-05	0.000216808	phi-1 [Nicotiana tabacum]
Unigene0017539	1166	105.735	20.864	2.34136	up	1.20798e-61	1.13125e-59	RING-H2 finger protein ATL5 [Arabidopsis thaliana] >gi|68565315|sp|Q9LZJ6.1|ATL5_ARATH RecName: Full=RING-H2 finger protein ATL5 >gi|7362749|emb|CAB83119.1| RING-H2 zinc finger protein ATL5 [Arabidopsis thaliana] >gi|32189289|gb|AAP75799.1| At3g62690 [Arabidopsis thaliana] >gi|110736661|dbj|BAF00294.1| RING-H2 zinc finger protein ATL5 [Arabidopsis thaliana] >gi|332646859|gb|AEE80380.1| RING-H2 fi…
Unigene0018315	516	59.6147	11.7865	2.33853	up	1.81949e-16	7.93681e-15	Os05g0323400 [Oryza sativa Japonica Group] >gi|255676245|dbj|BAH93078.1| Os05g0323400 [Oryza sativa Japonica Group]
Unigene0023870	1242	78.7879	15.5808	2.3382	up	3.4578e-49	2.80641e-47	PREDICTED: probable LRR receptor-like serine/threonine-protein kinase At1g56140-like [Glycine max]
Unigene0037850	1575	45.2133	8.95165	2.33652	up	3.41522e-36	2.40292e-34	Os02g0504100 [Oryza sativa Japonica Group] >gi|113536441|dbj|BAF08824.1| Os02g0504100, partial [Oryza sativa Japonica Group]
Unigene0012683	722	32.8767	6.50916	2.33652	up	5.33474e-13	1.62983e-11	PREDICTED: serine/threonine-protein kinase At5g01020 [Vitis vinifera]
Unigene0011147	404	68.9471	13.6855	2.33284	up	5.33782e-15	2.19271e-13	PREDICTED: probable protein phosphatase 2C 25-like [Glycine max]
Unigene0025105	712	15.6487	3.10616	2.33284	up	9.6782e-07	1.37978e-05	mitochondrial FAD carrier [Cucumis melo subsp. melo]
Unigene0027564	1155	28.7302	5.74438	2.32234	up	1.60103e-17	7.30923e-16	PREDICTED: suppressor of disruption of TFIIS-like [Vitis vinifera]
Unigene0012524	691	19.98	4.0007	2.32024	up	4.9966e-08	8.4273e-07	transducin/WD40 domain-containing protein [Arabidopsis thaliana] >gi|29028888|gb|AAO64823.1| At4g34380 [Arabidopsis thaliana] >gi|332660966|gb|AEE86366.1| transducin/WD40 domain-containing protein [Arabidopsis thaliana]
Unigene0028709	1544	8.94184	1.79047	2.32024	up	4.9966e-08	8.42377e-07	PREDICTED: transcription factor BPE-like [Vitis vinifera]
Unigene0012814	502	43.9073	8.81109	2.31707	up	4.66652e-12	1.21502e-10	F12F1.11 [Arabidopsis thaliana]
Unigene0021286	505	29.7372	6.02164	2.30404	up	1.44835e-08	2.6058e-07	cellulose synthase-like protein [Populus tomentosa]
Unigene0027804	306	182.848	37.0404	2.30347	up	2.6586e-28	1.62819e-26	PREDICTED: probable xyloglucan endotransglucosylase/hydrolase protein 23 [Vitis vinifera]
Unigene0010926	943	23.1169	4.69053	2.30113	up	7.47708e-12	1.88807e-10	PREDICTED: multidrug and toxin extrusion protein 2-like [Vitis vinifera]
Unigene0025111	2307	11.129	2.27677	2.28927	up	1.18882e-13	4.29504e-12	PREDICTED: probable leucine-rich repeat receptor-like protein kinase At5g49770-like [Vitis vinifera]
Unigene0007415	728	475.112	97.2125	2.28905	up	2.77474e-165	3.77882e-163	ethylene responsive factor, partial [Prunus persica]
Unigene0014828	363	26.023	5.33095	2.28732	up	8.79744e-06	0.000105915	--
Unigene0013690	283	33.3793	6.83794	2.28732	up	8.79744e-06	0.000105946	apocytochrome b [Bremia lactucae]
Unigene0011913	1389	2888.26	591.905	2.28676	up	0	0	allergenic-related protein [Manihot esculenta]
Unigene0020893	1708	30.7731	6.31234	2.28542	up	1.93646e-26	1.14745e-24	glycoside hydrolase [Populus trichocarpa] >gi|222845614|gb|EEE83161.1| glycoside hydrolase [Populus trichocarpa]
Unigene0014401	541	62.2325	12.7749	2.28436	up	1.9384e-17	8.82938e-16	PREDICTED: 70 kDa peptidyl-prolyl isomerase-like isoform 2 [Glycine max]
Unigene0025729	1274	162.744	33.4168	2.28396	up	1.53116e-99	1.75255e-97	E3 ubiquitin-protein ligase MARCH3 [Medicago truncatula] >gi|355515103|gb|AES96726.1| E3 ubiquitin-protein ligase MARCH3 [Medicago truncatula]
Unigene0026173	875	16.8858	3.47535	2.28058	up	2.32186e-08	4.07517e-07	PREDICTED: probable inactive poly [ADP-ribose] polymerase SRO2 [Vitis vinifera]
Unigene0015090	286	70.2929	14.499	2.27742	up	6.52758e-11	1.51412e-09	--
Unigene0019167	755	85.0156	17.5755	2.27416	up	8.92146e-32	5.82796e-30	PREDICTED: calcium-binding protein PBP1 [Vitis vinifera]
Unigene0028620	1375	74.69	15.4811	2.27041	up	8.3081e-50	6.81179e-48	nitrate reductase [Tilia platyphyllos]
Unigene0029093	2216	75.2001	15.5939	2.26976	up	9.37102e-80	9.93353e-78	nitrite reductase [Nicotiana tabacum]
Unigene0019023	248	32.2301	6.68826	2.26871	up	5.01258e-05	0.000511507	pectin methylesterase 3 [Pyrus communis]
Unigene0012416	427	24.9588	5.17935	2.26871	up	2.5035e-06	3.3216e-05	tyrosine specific protein phosphatase family protein [Arabidopsis lyrata subsp. lyrata] >gi|297335373|gb|EFH65790.1| tyrosine specific protein phosphatase family protein [Arabidopsis lyrata subsp. lyrata]
Unigene0042787	362	36.8005	7.63669	2.26871	up	1.28637e-07	2.05079e-06	AP2/ERF domain-containing transcription factor [Populus trichocarpa] >gi|148372132|gb|ABQ62997.1| RAP2-like protein [Populus trichocarpa] >gi|222854484|gb|EEE92031.1| AP2/ERF domain-containing transcription factor [Populus trichocarpa]
Unigene0044470	495	312.187	64.7838	2.26871	up	4.83134e-74	4.93891e-72	PREDICTED: 14 kDa proline-rich protein DC2.15 isoform 1 [Vitis vinifera]
Unigene0046478	675	15.7888	3.27642	2.26871	up	2.5035e-06	3.3227e-05	PREDICTED: protein LURP-one-related 4 [Vitis vinifera]
Unigene0025280	1020	135.355	28.1869	2.26365	up	3.71888e-66	3.61758e-64	calmodulin-binding protein [Populus euphratica]
Unigene0045592	1291	51.4072	10.7067	2.26345	up	1.26243e-32	8.4955e-31	exocyst complex component 7 [Arabidopsis thaliana] >gi|332641255|gb|AEE74776.1| exocyst complex component 7 [Arabidopsis thaliana]
Unigene0025104	435	70.1586	14.6168	2.26299	up	8.98584e-16	3.83234e-14	peroxisomal adenine nucleotide carrier 1 [Arabidopsis thaliana] >gi|15081797|gb|AAK82553.1| AT3g05290/T12H1_26 [Arabidopsis thaliana] >gi|23507743|gb|AAN38675.1| At3g05290/T12H1_26 [Arabidopsis thaliana] >gi|332640695|gb|AEE74216.1| peroxisomal adenine nucleotide carrier 1 [Arabidopsis thaliana]
Unigene0021077	944	23.8622	4.97841	2.26097	up	5.59818e-12	1.43894e-10	serine/threonine protein kinase family protein [Glycine max] >gi|223452282|gb|ACM89469.1| serine/threonine protein kinase family protein [Glycine max]
Unigene0018340	426	152.379	31.798	2.26065	up	6.72804e-32	4.42388e-30	AP2/ERF domain-containing transcription factor [Populus trichocarpa] >gi|222850259|gb|EEE87806.1| AP2/ERF domain-containing transcription factor [Populus trichocarpa]
Unigene0019034	296	67.0999	14.0092	2.25994	up	1.0421e-10	2.37878e-09	PREDICTED: probable pectinesterase/pectinesterase inhibitor 41-like [Glycine max]
Unigene0014603	563	21.0808	4.41924	2.25406	up	7.16012e-07	1.03923e-05	PREDICTED: probable WRKY transcription factor 45 [Vitis vinifera] >gi|388324555|gb|AFK27601.1| WRKY45 [Vitis amurensis]
Unigene0018276	650	93.1593	19.564	2.2515	up	1.01894e-29	6.47723e-28	Blue copper protein [Medicago truncatula] >gi|355510421|gb|AES91563.1| Blue copper protein [Medicago truncatula]
Unigene0008025	1289	28.5621	6.00508	2.24985	up	1.27432e-18	5.97384e-17	metacaspase 2 [Solanum lycopersicum]
Unigene0034750	861	21.3801	4.49509	2.24985	up	5.69524e-10	1.20235e-08	Reticuline oxidase [Medicago truncatula] >gi|355483656|gb|AES64859.1| Reticuline oxidase [Medicago truncatula]
Unigene0044181	886	94.8627	19.9692	2.24807	up	1.40199e-40	1.04113e-38	PREDICTED: transmembrane protein 53 [Vitis vinifera]
Unigene0048812	1001	223.34	47.2254	2.24161	up	8.13612e-105	9.5297e-103	Calcium-binding mitochondrial carrier protein SCaMC-1 [Medicago truncatula] >gi|355511122|gb|AES92264.1| Calcium-binding mitochondrial carrier protein SCaMC-1 [Medicago truncatula]
Unigene0014285	1248	24.0661	5.0948	2.23991	up	2.27364e-15	9.50505e-14	Monogalactosyldiacylglycerol synthase 2 [Arabidopsis thaliana] >gi|75100766|sp|O82730.1|MGDG2_ARATH RecName: Full=Monogalactosyldiacylglycerol synthase 2, chloroplastic; Short=AtMGD2; AltName: Full=MGDG synthase type B; Flags: Precursor >gi|3367638|emb|CAA04005.1| monogalactosyldiacylglycerol synthase [Arabidopsis thaliana] >gi|332005457|gb|AED92840.1| Monogalactosyldiacylglycerol synthase 2 [Ara…
Unigene0010171	1341	20.4103	4.32916	2.23714	up	4.16558e-14	1.60916e-12	nitrate transporter [Gossypium hirsutum]
Unigene0025281	624	77.2446	16.392	2.23645	up	8.94332e-24	4.95583e-22	calmodulin-binding protein [Populus euphratica]
Unigene0025524	268	38.8627	8.25218	2.23554	up	4.00824e-06	5.15299e-05	--
Unigene0028302	305	34.1482	7.2511	2.23554	up	4.00824e-06	5.15134e-05	--
Unigene0014208	1403	35.2186	7.48755	2.23377	up	2.65542e-24	1.48789e-22	PREDICTED: EID1-like F-box protein 3-like [Vitis vinifera]
Unigene0045643	386	101.027	21.4856	2.2333	up	1.77244e-19	8.53809e-18	PREDICTED: probable galacturonosyltransferase-like 9-like [Glycine max]
Unigene0022878	1040	17.4674	3.72142	2.23074	up	9.0701e-10	1.88219e-08	endo-1,4-beta-glucanase [Dimocarpus longan]
Unigene0018917	823	36.1997	7.72577	2.22823	up	3.61014e-15	1.49215e-13	At5g40460 [Arabidopsis thaliana]
Unigene0021032	1790	64.2747	13.7452	2.22532	up	2.69392e-54	2.34768e-52	Regulator of Vps4 activity in the MVB pathway protein [Arabidopsis thaliana] >gi|332190881|gb|AEE29002.1| Regulator of Vps4 activity in the MVB pathway protein [Arabidopsis thaliana]
Unigene0049945	1163	13.3291	2.85243	2.22431	up	1.71297e-08	3.05997e-07	PREDICTED: dual specificity protein kinase shkC-like [Vitis vinifera]
Unigene0023877	1538	10.0791	2.15694	2.22431	up	1.71297e-08	3.05861e-07	aquaporin, MIP family, NIP subfamily [Populus trichocarpa] >gi|222845055|gb|EEE82602.1| aquaporin, MIP family, NIP subfamily [Populus trichocarpa]
Unigene0029225	887	88.4751	19.0116	2.21839	up	2.09096e-37	1.48944e-35	phosphoglycerate mutase-like protein [Glycine max] >gi|21700765|gb|AAG38144.1| phosphoglycerate mutase-like protein [Glycine max]
Unigene0034985	681	71.4905	15.4259	2.2124	up	1.05455e-23	5.8356e-22	autoinhibited calcium ATPase [Populus trichocarpa] >gi|222852377|gb|EEE89924.1| autoinhibited calcium ATPase [Populus trichocarpa]
Unigene0033176	2383	199.321	43.0391	2.21137	up	5.62492e-217	8.79304e-215	PREDICTED: U-box domain-containing protein 19-like [Vitis vinifera]
Unigene0024188	1716	8.18673	1.7721	2.20782	up	9.4341e-08	1.53199e-06	AT3g19540/T31J18_4 [Arabidopsis thaliana] >gi|22137022|gb|AAM91356.1| At3g19540/T31J18_4 [Arabidopsis thaliana]
Unigene0021521	606	124.305	26.9149	2.2074	up	9.29572e-36	6.52894e-34	--
Unigene0047598	1467	976.617	211.623	2.20629	up	0	0	mitogen-activated protein kinase [Citrus sinensis]
Unigene0024367	1355	15.0155	3.26433	2.20159	up	1.22294e-10	2.77422e-09	expressed protein [Oryza sativa Japonica Group]
Unigene0008495	549	18.53	4.02839	2.20159	up	6.39708e-06	7.93218e-05	At4g10262 [Arabidopsis thaliana]
Unigene0024117	1300	12.6697	2.76448	2.1963	up	7.88258e-09	1.47431e-07	PREDICTED: probable WRKY transcription factor 70-like [Vitis vinifera]
Unigene0037848	395	99.3385	21.6959	2.19493	up	3.2924e-19	1.5635e-17	--
Unigene0004093	561	20.2925	4.435	2.19394	up	1.82179e-06	2.46848e-05	PREDICTED: arabinogalactan peptide 16-like [Vitis vinifera]
Unigene0042495	393	28.9671	6.33087	2.19394	up	1.82179e-06	2.47014e-05	PREDICTED: wall-associated receptor kinase-like 1-like [Vitis vinifera]
Unigene0021895	1680	6.77623	1.48097	2.19394	up	1.82179e-06	2.46931e-05	amino acid transporter [Populus trichocarpa] >gi|222865222|gb|EEF02353.1| amino acid transporter [Populus trichocarpa]
Unigene0008219	600	39.9653	8.75419	2.1907	up	3.05544e-12	8.17259e-11	JHL10I11.12 [Jatropha curcas]
Unigene0029634	833	101.48	22.2353	2.19027	up	1.43762e-39	1.04442e-37	AP2/ERF domain-containing transcription factor [Populus trichocarpa] >gi|148372108|gb|ABQ62985.1| RAP2-like protein [Populus trichocarpa] >gi|222858285|gb|EEE95832.1| AP2/ERF domain-containing transcription factor [Populus trichocarpa]
Unigene0044107	610	284.701	62.5407	2.18658	up	2.14146e-79	2.2463e-77	eukaryotic translation initiation factor 1Aa [Hevea brasiliensis] >gi|317159555|gb|ADV04052.1| eukaryotic translation initiation factor 1Ab [Hevea brasiliensis]
Unigene0013002	944	34.6387	7.61404	2.18565	up	3.66208e-16	1.58368e-14	PREDICTED: Protein-PII uridylyltransferase [Glycine max]
Unigene0043012	599	23.0488	5.07668	2.18273	up	1.49812e-07	2.36306e-06	fiber expressed protein [Gossypium hirsutum]
Unigene0027342	2358	71.2878	15.7099	2.18198	up	1.04445e-76	1.08426e-74	PREDICTED: probable protein phosphatase 2C 23-like isoform 2 [Vitis vinifera]
Unigene0050512	553	204.108	44.9915	2.18161	up	4.7768e-52	4.06585e-50	predicted by genscan and genefinder [Arabidopsis thaliana]
Unigene0025201	657	298.989	66.0614	2.17821	up	3.70124e-89	4.08509e-87	PREDICTED: U-box domain-containing protein 27-like [Vitis vinifera]
Unigene0010082	685	23.691	5.24646	2.17492	up	1.24903e-08	2.2716e-07	PREDICTED: F-box protein At2g27310-like [Vitis vinifera]
Unigene0025334	1191	314.207	69.6343	2.17385	up	8.65282e-168	1.18644e-165	PREDICTED: probable mitochondrial 2-oxoglutarate/malate carrier protein-like [Vitis vinifera]
Unigene0045017	3495	93.767	20.8028	2.1723	up	4.82884e-147	6.33983e-145	PREDICTED: receptor-like protein kinase HAIKU2 [Vitis vinifera]
Unigene0043906	689	12.6556	2.80862	2.17184	up	3.60256e-05	0.000381177	PREDICTED: HVA22-like protein c-like [Glycine max]
Unigene0007341	300	29.0657	6.45045	2.17184	up	3.60256e-05	0.000381277	--
Unigene0049362	874	231.683	51.5572	2.16791	up	2.545e-91	2.83228e-89	SYNC1 protein [Medicago truncatula] >gi|355492439|gb|AES73642.1| SYNC1 protein [Medicago truncatula]
Unigene0018277	1225	40.5338	9.02688	2.16683	up	1.43042e-23	7.86142e-22	copper binding protein 5 [Gossypium hirsutum]
Unigene0030069	2223	45.7625	10.1974	2.16597	up	1.15217e-46	9.12985e-45	pseudo-response regulator 5 [Castanea sativa]
Unigene0015269	773	54.5217	12.1594	2.16476	up	3.33856e-20	1.64775e-18	At3g61920 [Arabidopsis thaliana]
Unigene0016883	1339	46.1274	10.3229	2.15977	up	7.58318e-29	4.72332e-27	PREDICTED: enolase [Vitis vinifera]
Unigene0004747	226	245.429	55.045	2.15663	up	5.16358e-26	3.00212e-24	--
Unigene0015066	523	1295.82	290.72	2.15617	up	3.15182e-299	5.27602e-297	conserved hypothetical protein [Ricinus communis] >gi|223547664|gb|EEF49157.1| conserved hypothetical protein [Ricinus communis]
Unigene0034986	707	80.1671	17.9867	2.15608	up	1.53251e-26	9.10778e-25	autoinhibited calcium ATPase [Populus trichocarpa] >gi|222863702|gb|EEF00833.1| autoinhibited calcium ATPase [Populus trichocarpa]
Unigene0018461	1224	305.934	68.6603	2.15567	up	3.67296e-166	5.01909e-164	chalcone isomerase [Gossypium hirsutum]
Unigene0020775	1161	115.578	25.9542	2.15483	up	1.19903e-60	1.11765e-58	PREDICTED: expansin-like A1-like [Glycine max]
Unigene0047377	391	283.099	63.6325	2.15347	up	2.79666e-50	2.33103e-48	predicted by genscan and genefinder [Arabidopsis thaliana]
Unigene0011336	763	520.3	117.391	2.14802	up	2.87962e-175	4.05925e-173	HSP18.1A [Citrullus lanatus]
Unigene0015305	954	312.289	70.7058	2.14298	up	1.29443e-131	1.62005e-129	18.2 kDa class I heat shock protein [Medicago truncatula] >gi|87240494|gb|ABD32352.1| Heat shock protein Hsp20 [Medicago truncatula] >gi|355509332|gb|AES90474.1| 18.2 kDa class I heat shock protein [Medicago truncatula]
Unigene0049431	611	57.8777	13.1211	2.14112	up	5.7728e-17	2.58265e-15	OSJNBa0019K04.5 [Oryza sativa Japonica Group] >gi|116309923|emb|CAH66956.1| OSIGBa0147H17.4 [Oryza sativa Indica Group]
Unigene0047647	1714	22.7517	5.16122	2.14019	up	1.48485e-18	6.95264e-17	ammonium transporter [Populus trichocarpa] >gi|222855127|gb|EEE92674.1| ammonium transporter [Populus trichocarpa]
Unigene0014358	1114	100.234	22.8305	2.13434	up	3.69296e-50	3.06539e-48	WRKY DNA-binding protein [Citrus unshiu]
Unigene0010758	925	11.7834	2.68976	2.1312	up	4.57978e-06	5.83363e-05	PREDICTED: somatic embryogenesis receptor kinase 1 [Vitis vinifera]
Unigene0005043	927	24.8224	5.66614	2.1312	up	1.88985e-11	4.62674e-10	PREDICTED: trihelix transcription factor GT-3a [Vitis vinifera]
Unigene0024812	554	19.6744	4.49103	2.1312	up	4.57978e-06	5.83548e-05	--
Unigene0010708	1213	9.9841	2.27904	2.1312	up	1.30736e-06	1.81427e-05	PREDICTED: UDP-glycosyltransferase 74F2 [Vitis vinifera]
Unigene0006113	799	15.1573	3.45993	2.1312	up	1.30736e-06	1.8149e-05	JHL06B08.8 [Jatropha curcas]
Unigene0047366	351	134.563	30.7165	2.1312	up	4.61718e-22	2.44394e-20	--
Unigene0029256	1834	553.632	127.07	2.12331	up	0	0	PREDICTED: probable mitochondrial 2-oxoglutarate/malate carrier protein [Vitis vinifera]
Unigene0030455	2030	235.413	54.064	2.12245	up	1.83601e-207	2.80463e-205	berberine bridge enzyme [Hevea brasiliensis]
Unigene0012364	885	33.9373	7.80927	2.11961	up	1.88933e-14	7.50779e-13	jumonji domain protein [Populus trichocarpa] >gi|222833867|gb|EEE72344.1| jumonji domain protein [Populus trichocarpa]
Unigene0029245	1800	69.973	16.1261	2.1174	up	8.04898e-56	7.15415e-54	PREDICTED: CMP-N-acetylneuraminate-beta-galactosamide-alpha-2, 3-sialyltransferase 1-like [Vitis vinifera]
Unigene0028863	724	545.985	126.005	2.11538	up	3.19874e-171	4.44669e-169	mitogen-activated protein kinase [Citrus sinensis]
Unigene0033904	1956	11.021	2.544	2.11508	up	1.01613e-10	2.32609e-09	calcium-binding EF-hand domain-containing protein [Arabidopsis thaliana] >gi|332194787|gb|AEE32908.1| calcium-binding EF-hand domain-containing protein [Arabidopsis thaliana]
Unigene0004803	1607	481.866	111.474	2.11193	up	0	0	anthocyanidin synthase [Dimocarpus longan]
Unigene0007977	739	22.6154	5.23718	2.11044	up	1.41866e-08	2.55811e-07	--
Unigene0027613	2208	6.47221	1.50244	2.10696	up	1.69886e-07	2.65261e-06	heat shock protein 70 [Cucumis melo subsp. melo]
Unigene0004627	553	254.04	58.9889	2.10654	up	1.12085e-61	1.05211e-59	ethylene response factor 11 [Medicago sativa]
Unigene0048137	1035	249.469	57.9606	2.10572	up	7.64738e-112	9.08975e-110	Os11g0536000 [Oryza sativa Japonica Group] >gi|77551285|gb|ABA94082.1| expressed protein [Oryza sativa Japonica Group] >gi|255680149|dbj|BAF28389.2| Os11g0536000 [Oryza sativa Japonica Group]
Unigene0029371	1056	12.386	2.87967	2.10473	up	5.90618e-07	8.70755e-06	cytosolic alpha-amylase [Malus x domestica]
Unigene0014601	477	82.2614	19.1253	2.10473	up	2.6449e-18	1.2327e-16	mitochondrial alternative oxidase 1a [Daucus carota]
Unigene0048746	1451	26.2079	6.09672	2.1039	up	8.95378e-18	4.11106e-16	PREDICTED: beta-1,3-galactosyltransferase 7-like [Glycine max]
Unigene0015484	883	41.6948	9.70542	2.10301	up	3.03258e-17	1.36892e-15	VQ motif-containing protein [Arabidopsis thaliana] >gi|332643074|gb|AEE76595.1| VQ motif-containing protein [Arabidopsis thaliana]
Unigene0017658	545	39.1098	9.13039	2.09878	up	1.5936e-10	3.56673e-09	PREDICTED: RING finger protein 43-like [Glycine max]
Unigene0034440	2196	252.141	58.9152	2.09752	up	1.61895e-236	2.56068e-234	WRKY transcription factor 28 [(Populus tomentosa x P. bolleana) x P. tomentosa]
Unigene0044522	338	59.4786	13.9042	2.09685	up	5.46412e-10	1.15781e-08	conserved hypothetical protein [Ricinus communis] >gi|223530412|gb|EEF32300.1| conserved hypothetical protein [Ricinus communis]
Unigene0019135	766	38.5772	9.02246	2.09616	up	4.63324e-14	1.78125e-12	--
Unigene0018341	406	63.8348	14.9799	2.09131	up	1.82901e-12	5.0329e-11	AP2/ERF domain-containing transcription factor [Populus trichocarpa] >gi|222850259|gb|EEE87806.1| AP2/ERF domain-containing transcription factor [Populus trichocarpa]
Unigene0006186	431	19.1074	4.48988	2.08938	up	9.04798e-05	0.000872755	--
Unigene0040264	758	10.8645	2.55295	2.08938	up	9.04798e-05	0.000872546	PREDICTED: probable gluconokinase [Vitis vinifera]
Unigene0046880	2789	110.903	26.0688	2.0889	up	2.79844e-132	3.51335e-130	autoinhibited calcium ATPase [Populus trichocarpa] >gi|222852377|gb|EEE89924.1| autoinhibited calcium ATPase [Populus trichocarpa]
Unigene0015878	845	18.0586	4.25305	2.08611	up	7.69702e-08	1.26164e-06	core-2/I-branching beta-1,6-N-acetylglucosaminyltransferase-like protein [Arabidopsis thaliana] >gi|332197390|gb|AEE35511.1| core-2/I-branching beta-1,6-N-acetylglucosaminyltransferase-like protein [Arabidopsis thaliana]
Unigene0029996	671	22.7414	5.35592	2.08611	up	7.69702e-08	1.26215e-06	Os08g0107100 [Oryza sativa Japonica Group] >gi|113622764|dbj|BAF22709.1| Os08g0107100 [Oryza sativa Japonica Group]
Unigene0028830	2597	293.324	69.4048	2.07939	up	0	0	glycosyl hydrolase family 81 protein [Arabidopsis thaliana] >gi|332004836|gb|AED92219.1| glycosyl hydrolase family 81 protein [Arabidopsis thaliana]
Unigene0018432	422	141.196	33.4096	2.07936	up	1.1878e-26	7.09061e-25	ERT2 [Arabidopsis thaliana]
Unigene0050272	732	302.106	71.7556	2.07389	up	3.09402e-94	3.50147e-92	WRKY transcription factor 2-7 [Dimocarpus longan]
Unigene0043988	268	43.3816	10.3152	2.07231	up	3.2398e-06	4.22046e-05	At5g38700 [Arabidopsis thaliana]
Unigene0015274	275	75.747	18.0948	2.06561	up	3.8984e-10	8.37979e-09	--
Unigene0047406	1140	51.6299	12.3674	2.06166	up	4.47396e-26	2.61252e-24	ACR4 [Medicago truncatula] >gi|355515599|gb|AES97222.1| ACR4 [Medicago truncatula]
Unigene0029635	1614	124.108	29.803	2.05807	up	1.04384e-84	1.13341e-82	AP2/ERF domain-containing transcription factor [Populus trichocarpa] >gi|222870420|gb|EEF07551.1| AP2/ERF domain-containing transcription factor [Populus trichocarpa]
Unigene0011823	720	12.7835	3.07165	2.0572	up	4.00972e-05	0.0004182	Core-2/I-branching beta-1,6-N-acetylglucosaminyltransferase family protein [Arabidopsis thaliana] >gi|332196667|gb|AEE34788.1| Core-2/I-branching beta-1,6-N-acetylglucosaminyltransferase family protein [Arabidopsis thaliana]
Unigene0001789	513	17.9418	4.31108	2.0572	up	4.00972e-05	0.000418091	PREDICTED: NAC domain-containing protein 69-like [Glycine max]
Unigene0036107	710	100.297	24.1405	2.05475	up	4.20468e-31	2.7158e-29	--
Unigene0010791	1060	45.4723	10.9536	2.05358	up	1.60626e-21	8.33738e-20	PREDICTED: UDP-glucose flavonoid 3-O-glucosyltransferase 7 [Vitis vinifera]
Unigene0048612	642	67.9105	16.363	2.0532	up	1.33944e-19	6.47556e-18	autoinhibited calcium ATPase [Populus trichocarpa] >gi|222863702|gb|EEF00833.1| autoinhibited calcium ATPase [Populus trichocarpa]
Unigene0024466	1785	9.63429	2.32309	2.05213	up	1.57984e-08	2.83222e-07	PREDICTED: L-ascorbate oxidase homolog [Vitis vinifera]
Unigene0047427	1431	139.303	33.6142	2.05108	up	6.03224e-84	6.49719e-82	SNAP33 [Solanum chacoense]
Unigene0041394	418	60.2638	14.5499	2.05028	up	6.94924e-12	1.76588e-10	phi-1 [Nicotiana tabacum]
Unigene0029365	733	45.2706	10.9372	2.04933	up	3.21228e-15	1.3332e-13	PREDICTED: alpha-amylase type B isozyme-like [Vitis vinifera]
Unigene0050223	1119	39.8279	9.63492	2.04743	up	6.16442e-20	3.00918e-18	PREDICTED: UPF0483 protein AGAP003155 [Vitis vinifera]
Unigene0024174	1459	32.8707	7.95807	2.04631	up	2.4944e-21	1.28808e-19	PREDICTED: pentatricopeptide repeat-containing protein At1g19720-like [Vitis vinifera]
Unigene0027343	346	92.4054	22.3715	2.04631	up	1.08922e-14	4.35419e-13	PREDICTED: probable protein phosphatase 2C 4-like [Glycine max]
Unigene0050015	2428	133.677	32.5635	2.03742	up	2.13256e-134	2.6942e-132	PREDICTED: aspartic proteinase Asp1-like [Glycine max]
Unigene0041038	991	50.3493	12.2742	2.03634	up	5.2859e-22	2.78324e-20	PREDICTED: transmembrane protein 53 [Vitis vinifera]
Unigene0024352	1738	290.573	70.9412	2.03421	up	1.22658e-207	1.88083e-205	PREDICTED: serine acetyltransferase 1, chloroplastic-like [Vitis vinifera]
Unigene0035784	1300	220.229	53.801	2.0333	up	1.83592e-118	2.22834e-116	PREDICTED: protein TIFY 10A-like [Vitis vinifera]
Unigene0034160	2452	86.3357	21.1959	2.02618	up	1.13193e-87	1.2391e-85	PREDICTED: transcription factor bHLH13 [Vitis vinifera]
Unigene0048044	1626	55.2653	13.6014	2.02262	up	4.31752e-38	3.10854e-36	JHL10I11.12 [Jatropha curcas]
Unigene0050510	1016	12.1584	2.99304	2.02227	up	2.27054e-06	3.03658e-05	PREDICTED: ankyrin repeat-containing protein At3g12360-like [Vitis vinifera]
Unigene0035092	1565	83.885	20.6674	2.02106	up	7.59198e-55	6.67413e-53	NAC domain class transcription factor [Malus x domestica]
Unigene0048785	1830	24.4861	6.04258	2.01873	up	1.0553e-19	5.1142e-18	nodulin-like protein [Arabidopsis thaliana] >gi|20465250|gb|AAM19945.1| At2g16660/T24I21.7 [Arabidopsis thaliana] >gi|23463081|gb|AAN33210.1| At2g16660/T24I21.7 [Arabidopsis thaliana]
Unigene0012167	547	100.074	24.7641	2.01474	up	1.08883e-23	6.00876e-22	glutaredoxin family protein [Ammopiptanthus mongolicus]
Unigene0017651	1129	9.86878	2.44861	2.01091	up	7.92772e-06	9.67191e-05	Carboxyl-terminal proteinase-like protein [Medicago truncatula] >gi|355514511|gb|AES96134.1| Carboxyl-terminal proteinase-like protein [Medicago truncatula]
Unigene0049136	1572	114.79	28.4889	2.01052	up	2.944e-74	3.02494e-72	Os01g0121300 [Oryza sativa Japonica Group] >gi|113531406|dbj|BAF03789.1| Os01g0121300 [Oryza sativa Japonica Group]
Unigene0026293	644	108.695	27.0438	2.00692	up	9.89846e-30	6.30223e-28	RING-H2 subgroup RHE protein [Populus tremula x Populus alba]
Unigene0027578	1104	404.568	100.663	2.00685	up	1.0862e-180	1.55851e-178	PREDICTED: E3 ubiquitin-protein ligase RING1-like [Vitis vinifera]
Unigene0022722	2046	28.7674	7.16117	2.00617	up	3.15036e-25	1.80037e-23	PREDICTED: probable galactinol--sucrose galactosyltransferase 2-like [Glycine max]
Unigene0016221	874	15.2423	3.79563	2.00567	up	1.01691e-06	1.44209e-05	F14N23.27 [Arabidopsis thaliana]
Unigene0017364	780	287.241	71.593	2.00437	up	2.04342e-91	2.28675e-89	PREDICTED: polyadenylate-binding protein-interacting protein 2 [Vitis vinifera]
Unigene0010838	977	15.8666	3.96138	2.00192	up	1.32011e-07	2.10208e-06	jumonji domain protein [Populus trichocarpa] >gi|222840866|gb|EEE78413.1| jumonji domain protein [Populus trichocarpa]
Unigene0012601	252	61.5147	15.3582	2.00192	up	1.32011e-07	2.10291e-06	--
Unigene0022405	699	128.211	32.0348	2.00081	up	1.74585e-37	1.24581e-35	PREDICTED: LOW QUALITY PROTEIN: probable beta-D-xylosidase 5-like [Glycine max]
Unigene0030537	451	73.5772	18.389	2.00042	up	8.49016e-15	3.42462e-13	PREDICTED: U-box domain-containing protein 16 [Vitis vinifera]
Unigene0012048	521	91.1209	22.8163	1.99772	up	1.57568e-20	7.88331e-19	PREDICTED: leucoanthocyanidin dioxygenase-like [Glycine max]
Unigene0011579	508	19.5488	4.8977	1.9969	up	2.78104e-05	0.000301805	PREDICTED: GEM-like protein 4 [Vitis vinifera]
Unigene0016432	1063	9.34222	2.34058	1.9969	up	2.78104e-05	0.000301724	WW domain containing protein expressed [Medicago truncatula] >gi|355516435|gb|AES98058.1| WW domain containing protein expressed [Medicago truncatula]
Unigene0015229	677	188.19	47.3678	1.99021	up	2.96804e-52	2.53166e-50	Avr9/Cf-9 rapidly elicited protein [Jatropha curcas]
Unigene0028070	2285	222.816	56.1365	1.98884	up	2.58014e-203	3.88229e-201	sulfate/bicarbonate/oxalate exchanger and transporter sat-1 [Populus trichocarpa] >gi|222873225|gb|EEF10356.1| sulfate/bicarbonate/oxalate exchanger and transporter sat-1 [Populus trichocarpa]
Unigene0014374	1098	20.9566	5.28726	1.98681	up	1.37218e-10	3.09879e-09	PREDICTED: bidirectional sugar transporter SWEET3 [Vitis vinifera]
Unigene0023840	1276	26.5752	6.71621	1.98436	up	5.98672e-15	2.44676e-13	ACT domain-containing protein 6 [Arabidopsis thaliana] >gi|22138102|gb|AAM93431.1| ACR6 [Arabidopsis thaliana] >gi|332640226|gb|AEE73747.1| ACT domain-containing protein 6 [Arabidopsis thaliana]
Unigene0017386	617	173.515	43.9091	1.98247	up	5.90586e-44	4.54536e-42	IAA type protein [Elaeis guineensis]
Unigene0018727	345	25.2745	6.41039	1.9792	up	9.81216e-05	0.000939027	--
Unigene0018311	1115	60.1734	15.372	1.96882	up	6.81082e-28	4.1333e-26	glutamate decarboxylase [Citrus sinensis]
Unigene0008552	898	18.0717	4.61773	1.96847	up	9.2005e-08	1.49527e-06	PREDICTED: probable boron transporter 2-like [Vitis vinifera]
Unigene0050230	948	49.056	12.5393	1.96797	up	8.87282e-20	4.31035e-18	AT3g15820/MSJ11_22 [Arabidopsis thaliana] >gi|28416535|gb|AAO42798.1| At3g15820/MSJ11_22 [Arabidopsis thaliana]
Unigene0044469	649	327.68	83.9141	1.9653	up	1.07143e-84	1.16023e-82	At2g31940/F20M17.2 [Arabidopsis thaliana] >gi|20197846|gb|AAM15278.1| Expressed protein [Arabidopsis thaliana] >gi|20453363|gb|AAM19920.1| At2g31940/F20M17.2 [Arabidopsis thaliana]
Unigene0009384	767	15.4739	3.9647	1.96455	up	5.48774e-06	6.89399e-05	PREDICTED: probable receptor-like protein kinase At1g67000-like [Vitis vinifera]
Unigene0025906	215	45.0631	11.5722	1.96128	up	4.32612e-05	0.000447943	--
Unigene0029070	1763	21.2951	5.48819	1.95612	up	3.9985e-16	1.72545e-14	PREDICTED: GDP-mannose-dependent alpha-mannosyltransferase [Vitis vinifera]
Unigene0021522	496	60.5535	15.6059	1.95612	up	3.55978e-13	1.14595e-11	octicosapeptide/Phox/Bem1p domain-containing protein [Arabidopsis lyrata subsp. lyrata] >gi|297321727|gb|EFH52148.1| octicosapeptide/Phox/Bem1p domain-containing protein [Arabidopsis lyrata subsp. lyrata]
Unigene0007091	435	46.7724	12.0747	1.95366	up	2.46102e-09	4.89463e-08	--
Unigene0044115	419	30.6381	7.91737	1.95223	up	2.44582e-06	3.25044e-05	PREDICTED: uncharacterized N-acetyltransferase p20 [Vitis vinifera]
Unigene0045408	753	17.0483	4.40555	1.95223	up	2.44582e-06	3.25152e-05	PREDICTED: uncharacterized WD repeat-containing protein alr3466-like [Vitis vinifera]
Unigene0025054	1713	9.33224	2.42074	1.94678	up	1.42064e-07	2.24614e-06	Pectinacetylesterase family protein [Arabidopsis thaliana] >gi|332646781|gb|AEE80302.1| Pectinacetylesterase family protein [Arabidopsis thaliana]
Unigene0050258	223	47.7911	12.3968	1.94678	up	1.91373e-05	0.000215785	cytokinin-regulated kinase 1 [Nicotiana tabacum]
Unigene0009136	755	85.978	22.3355	1.94463	up	1.26164e-26	7.52024e-25	Calcium-binding protein CML24 [Medicago truncatula] >gi|355513094|gb|AES94717.1| Calcium-binding protein CML24 [Medicago truncatula]
Unigene0015719	468	1670.66	434.756	1.94214	up	1.25531e-301	2.12794e-299	PREDICTED: uncharacterized protein LOC100500354 [Glycine max]
Unigene0022169	1180	14.3686	3.74845	1.93856	up	6.38116e-08	1.06067e-06	PREDICTED: phosphatidylinositol transfer protein 1-like [Vitis vinifera]
Unigene0022504	990	117.682	30.7165	1.93781	up	2.49028e-46	1.96556e-44	ERF3 transcription factor [Vitis pseudoreticulata]
Unigene0042709	376	30.921	8.08758	1.93481	up	8.48994e-06	0.000102891	PREDICTED: zinc finger protein ZAT9-like isoform 1 [Vitis vinifera]
Unigene0049593	1248	105.581	27.6891	1.93095	up	6.03856e-52	5.12895e-50	PREDICTED: protein LURP-one-related 8 [Vitis vinifera]
Unigene0006475	1703	12.3738	3.2466	1.93029	up	1.70967e-09	3.44291e-08	PREDICTED: cytochrome P450 76C4 [Vitis vinifera]
Unigene0046704	667	28.3249	7.46037	1.92475	up	1.29148e-08	2.34245e-07	PREDICTED: UPF0481 protein At3g47200-like [Vitis vinifera]
Unigene0001177	876	17.9725	4.7337	1.92475	up	2.18804e-07	3.37705e-06	retrotransposon protein [Glycine max] >gi|225016158|gb|ACN78981.1| retrotransposon protein [Glycine max]
Unigene0035777	770	130.544	34.4663	1.92128	up	9.2474e-40	6.76711e-38	Os06g0566100 [Oryza sativa Japonica Group] >gi|255677149|dbj|BAF19807.2| Os06g0566100 [Oryza sativa Japonica Group]
Unigene0014194	256	52.9843	14.0384	1.91619	up	1.68282e-06	2.30191e-05	Gbiaa-Re [Gossypium barbadense]
Unigene0012389	1224	41.7542	11.067	1.91566	up	6.84682e-21	3.46437e-19	PREDICTED: probable protein phosphatase 2C 25 isoform 1 [Vitis vinifera]
Unigene0043260	726	14.346	3.80782	1.91361	up	2.9573e-05	0.00031861	PREDICTED: pyruvate kinase, cytosolic isozyme-like [Glycine max]
Unigene0015244	794	341.052	90.5246	1.91361	up	1.07113e-103	1.25095e-101	WRKY transcription factor 2-7 [Dimocarpus longan]
Unigene0004763	819	12.717	3.37543	1.91361	up	2.9573e-05	0.000318695	PREDICTED: probable calcium-binding protein CML41 [Vitis vinifera]
Unigene0015915	552	20.6233	5.50893	1.90443	up	1.30899e-05	0.000152476	glutaredoxin 2.1 [Hevea brasiliensis]
Unigene0030166	854	122.242	32.6947	1.90261	up	1.01543e-40	7.56864e-39	cupin domain-containing protein [Arabidopsis thaliana] >gi|37202048|gb|AAQ89639.1| At3g04300 [Arabidopsis thaliana] >gi|332640543|gb|AEE74064.1| cupin domain-containing protein [Arabidopsis thaliana]
Unigene0010080	442	35.0717	9.38172	1.90238	up	3.36118e-07	5.08225e-06	f-box family protein [Populus trichocarpa] >gi|222837621|gb|EEE75986.1| f-box family protein [Populus trichocarpa]
Unigene0025208	1359	306.912	82.1818	1.90093	up	2.51436e-157	3.38975e-155	heavy metal transport/detoxification domain-containing protein [Arabidopsis thaliana] >gi|28416657|gb|AAO42859.1| At5g60800 [Arabidopsis thaliana] >gi|332009995|gb|AED97378.1| heavy metal transport/detoxification domain-containing protein [Arabidopsis thaliana]
Unigene0021022	1260	287.581	77.2299	1.89674	up	1.5783e-136	2.01295e-134	AP2/ERF domain-containing transcription factor [Populus trichocarpa] >gi|222846665|gb|EEE84212.1| AP2/ERF domain-containing transcription factor [Populus trichocarpa]
Unigene0022925	421	51.2044	13.7896	1.89269	up	1.81111e-09	3.64353e-08	PREDICTED: serine/threonine-protein kinase CTR1-like [Glycine max]
Unigene0048135	1397	38.144	10.2901	1.89019	up	2.31138e-21	1.19511e-19	stay green protein [Capsicum annuum] >gi|170947249|emb|CAN88917.2| chlorophyll retainer (stay green) [Capsicum annuum] >gi|171903868|gb|ACB56586.1| chlorophyll retainer [Capsicum annuum]
Unigene0047233	994	63.8432	17.2432	1.8885	up	3.96428e-25	2.26229e-23	PREDICTED: probable calcium-binding protein CML27-like [Glycine max]
Unigene0010416	967	14.7783	4.00235	1.88456	up	1.15273e-06	1.61588e-05	At1g31720 [Arabidopsis thaliana]
Unigene0014400	1231	72.0149	19.5378	1.88203	up	2.43414e-34	1.67451e-32	PREDICTED: 70 kDa peptidyl-prolyl isomerase-like isoform 1 [Glycine max]
Unigene0021532	773	46.0614	12.5171	1.87966	up	1.19631e-14	4.77278e-13	pheromone receptor-like protein [Quercus robur]
Unigene0027307	551	36.9256	10.0344	1.87966	up	6.13872e-09	1.16994e-07	--
Unigene0050153	412	66.4325	18.1167	1.87457	up	1.54347e-11	3.79259e-10	PREDICTED: probable clathrin assembly protein At4g32285-like isoform 1 [Vitis vinifera]
Unigene0022835	1091	163.178	44.5966	1.87144	up	8.28364e-67	8.1368e-65	PREDICTED: BES1/BZR1 homolog protein 2-like [Vitis vinifera]
Unigene0051023	1754	13.2569	3.62503	1.87068	up	5.62644e-10	1.19032e-08	PREDICTED: wall-associated receptor kinase 1-like [Vitis vinifera]
Unigene0032168	986	51.0959	14.0187	1.86586	up	5.9184e-20	2.89612e-18	PREDICTED: F-box/kelch-repeat protein At5g60570-like [Glycine max]
Unigene0023760	1560	91.6066	25.1639	1.8641	up	1.09211e-53	9.45597e-52	AT5g11000/T30N20_270 [Arabidopsis thaliana] >gi|21436003|gb|AAM51579.1| AT5g11000/T30N20_270 [Arabidopsis thaliana]
Unigene0050101	1487	8.79594	2.41683	1.86372	up	3.95938e-06	5.09181e-05	PREDICTED: calcineurin B-like protein 01 [Vitis vinifera] >gi|359474415|ref|XP_002275887.2| PREDICTED: calcineurin B-like protein 1-like [Vitis vinifera] >gi|229609879|gb|ACQ83555.1| calcineurin B-like protein 01 [Vitis vinifera] >gi|310913176|emb|CBW30483.1| calcineurin B-like protein 01 [Vitis vinifera]
Unigene0023285	1278	41.6957	11.4646	1.86271	up	5.61916e-21	2.86121e-19	binding protein [Arabidopsis lyrata subsp. lyrata] >gi|297326904|gb|EFH57324.1| binding protein [Arabidopsis lyrata subsp. lyrata]
Unigene0018047	642	65.6468	18.0854	1.8599	up	7.32676e-17	3.24177e-15	--
Unigene0031624	1771	71.3923	19.6682	1.8599	up	1.49177e-47	1.18677e-45	myb transcription factor [Humulus lupulus]
Unigene0011650	687	204.489	56.3358	1.8599	up	1.18851e-52	1.01592e-50	dihydrokaempferol 4-reductase [Prunus avium]
Unigene0018530	633	34.8207	9.60799	1.85764	up	1.8989e-09	3.8125e-08	PREDICTED: calmodulin-like protein 1-like [Glycine max]
Unigene0035091	600	99.7115	27.6448	1.85075	up	3.51482e-23	1.91339e-21	--
Unigene0003933	685	383.653	106.543	1.84836	up	3.48062e-96	3.9613e-94	PREDICTED: 18.2 kDa class I heat shock protein isoform 1 [Vitis vinifera] >gi|359486745|ref|XP_003633470.1| PREDICTED: 18.2 kDa class I heat shock protein isoform 2 [Vitis vinifera]
Unigene0015038	1018	28.3138	7.87524	1.84611	up	7.30822e-12	1.84659e-10	PREDICTED: bifunctional monodehydroascorbate reductase and carbonic anhydrase nectarin-3 [Vitis vinifera]
Unigene0009577	933	10.6439	2.963	1.8449	up	6.98102e-05	0.000690794	Regulator of nonsense transcripts-like protein [Medicago truncatula] >gi|355504700|gb|AES85903.1| Regulator of nonsense transcripts-like protein [Medicago truncatula]
Unigene0049128	1405	59.9933	16.7246	1.84283	up	7.38246e-32	4.83834e-30	glycerol-3-phosphate transporter [Glycine max]
Unigene0030207	629	53.5259	14.9431	1.84075	up	1.3997e-13	4.95444e-12	neutral invertase [Vitis vinifera]
Unigene0025746	1405	287.899	80.4749	1.83895	up	4.81534e-146	6.30151e-144	PREDICTED: syntaxin-121-like [Glycine max]
Unigene0024278	877	143.064	40.033	1.8374	up	1.85844e-46	1.46974e-44	Os02g0799300 [Oryza sativa Japonica Group] >gi|113537939|dbj|BAF10322.1| Os02g0799300 [Oryza sativa Japonica Group]
Unigene0010944	884	81.3774	22.8289	1.83377	up	3.03414e-27	1.8248e-25	AR781, similar to yeast pheromone receptor [Arabidopsis thaliana]
Unigene0024172	683	21.6326	6.07133	1.83312	up	1.19865e-06	1.67732e-05	Myrosinase-binding protein-like protein [Medicago truncatula] >gi|355517032|gb|AES98655.1| Myrosinase-binding protein-like protein [Medicago truncatula]
Unigene0018770	841	193.253	54.2377	1.83312	up	1.68164e-59	1.5531e-57	At2g42760 [Arabidopsis thaliana]
Unigene0022882	1166	421.278	118.308	1.83222	up	4.54516e-176	6.42964e-174	ethylene-responsive element binding protein [Gossypium barbadense]
Unigene0002288	523	41.2181	11.6288	1.82558	up	4.37762e-09	8.46754e-08	PREDICTED: serine/threonine-protein kinase-like protein CCR4-like [Vitis vinifera]
Unigene0024524	1201	2118.01	599.623	1.82058	up	0	0	senescence-associated protein [Vitis quinquangularis]
Unigene0029980	798	190.311	54.0425	1.81619	up	4.94196e-55	4.36359e-53	Os01g0121300 [Oryza sativa Japonica Group] >gi|113531406|dbj|BAF03789.1| Os01g0121300 [Oryza sativa Japonica Group]
Unigene0030143	868	585.444	166.888	1.81065	up	3.42984e-179	4.88631e-177	flavanone 3-hydroxylase [Litchi chinensis]
Unigene0013000	426	38.6633	11.032	1.80927	up	3.63362e-07	5.45722e-06	--
Unigene0045046	638	18.223	5.19965	1.80927	up	2.0749e-05	0.000232652	PREDICTED: proline dehydrogenase 2, mitochondrial [Vitis vinifera]
Unigene0008167	795	31.6859	9.04107	1.80927	up	2.7404e-10	5.98997e-09	ACC synthase [Citrus sinensis] >gi|6433836|emb|CAB60722.1| ACC synthase [Citrus sinensis]
Unigene0014002	1610	9.62839	2.74731	1.80927	up	8.12702e-07	1.17026e-05	auxin efflux carrier family protein [Populus trichocarpa] >gi|222860699|gb|EEE98246.1| auxin efflux carrier family protein [Populus trichocarpa]
Unigene0011384	589	29.6085	8.44833	1.80927	up	1.62714e-07	2.54557e-06	PREDICTED: zinc finger AN1 domain-containing stress-associated protein 12 [Vitis vinifera]
Unigene0029751	777	113.47	32.3768	1.80927	up	1.80467e-32	1.2104e-30	PREDICTED: protein FAF-like, chloroplastic [Vitis vinifera]
Unigene0009095	744	16.9289	4.83041	1.80927	up	9.19774e-06	0.000110271	NtEIG-E80 [Nicotiana tabacum]
Unigene0011322	601	247.05	70.8369	1.80223	up	2.70436e-53	2.33149e-51	metal ion binding protein [Cucumis melo subsp. melo]
Unigene0016009	738	63.9997	18.355	1.8019	up	5.33408e-18	2.46035e-16	At1g70780 [Arabidopsis thaliana] >gi|15146214|gb|AAK83590.1| At1g70780/F5A18_4 [Arabidopsis thaliana] >gi|23506215|gb|AAN31119.1| At1g70780/F5A18_4 [Arabidopsis thaliana]
Unigene0047800	1828	477.803	137.165	1.8005	up	2e-304	3.40466e-302	PREDICTED: nematode resistance protein-like HSPRO2 isoform 1 [Vitis vinifera]
Unigene0010767	650	38.3816	11.0579	1.79534	up	4.13554e-10	8.86581e-09	At1g64405 [Arabidopsis thaliana]
Unigene0041911	675	34.0894	9.82926	1.79417	up	2.03118e-09	4.05781e-08	--
Unigene0015625	854	75.1601	21.6885	1.79303	up	8.8063e-24	4.88665e-22	PREDICTED: apoptosis-inducing factor homolog A [Vitis vinifera]
Unigene0027357	1569	282.197	81.5777	1.79046	up	5.06906e-154	6.81102e-152	NAC domain protein NAC4 [Gossypium hirsutum] >gi|206584355|gb|ACI15350.1| NAC domain protein NAC4 [Gossypium hirsutum]
Unigene0011756	793	22.908	6.6236	1.79017	up	1.10317e-07	1.77563e-06	Ripening-related protein-like hydrolase-like protein [Medicago truncatula] >gi|355486430|gb|AES67633.1| Ripening-related protein-like hydrolase-like protein [Medicago truncatula]
Unigene0025772	855	40.2274	11.6399	1.7891	up	2.25646e-13	7.5924e-12	MAC/Perforin domain containing protein [Medicago truncatula] >gi|355482848|gb|AES64051.1| MAC/Perforin domain containing protein [Medicago truncatula]
Unigene0014041	1450	44.0997	12.7738	1.78758	up	1.32173e-23	7.27406e-22	geranyl-diphosphate synthase [Hevea brasiliensis]
Unigene0006809	363	68.0602	19.8007	1.78126	up	6.22958e-10	1.30828e-08	--
Unigene0047023	366	64.8552	18.8831	1.78013	up	1.38026e-09	2.80911e-08	PREDICTED: U-box domain-containing protein 35-like [Vitis vinifera]
Unigene0045821	201	56.6371	16.5044	1.7789	up	3.149e-05	0.000337813	--
Unigene0021420	963	35.4644	10.3345	1.7789	up	3.39118e-13	1.09871e-11	PREDICTED: flavonol synthase/flavanone 3-hydroxylase-like [Glycine max]
Unigene0045708	268	38.8627	11.3467	1.77611	up	7.1316e-05	0.000704653	--
Unigene0020502	1074	19.3952	5.66281	1.77611	up	1.50863e-08	2.70698e-07	Phi-1 protein [Medicago truncatula] >gi|355524495|gb|AET04949.1| Phi-1 protein [Medicago truncatula]
Unigene0019633	647	16.0977	4.70004	1.77611	up	7.1316e-05	0.00070448	cyclophilin [Gossypium hirsutum]
Unigene0008474	1824	5.71009	1.66718	1.77611	up	7.1316e-05	0.000704307	PREDICTED: nodulation-signaling pathway 1 protein [Vitis vinifera]
Unigene0014877	1354	35.5987	10.4127	1.77347	up	5.62846e-18	2.59316e-16	PREDICTED: probable galacturonosyltransferase-like 9-like [Vitis vinifera]
Unigene0018558	1246	50.5423	14.8652	1.76555	up	6.65708e-23	3.60442e-21	DNA repair protein recA-like protein [Medicago truncatula] >gi|355500109|gb|AES81312.1| DNA repair protein recA-like protein [Medicago truncatula]
Unigene0010725	585	40.162	11.814	1.76533	up	2.07542e-09	4.14208e-08	AT3g18560/K24M9_5 [Arabidopsis thaliana] >gi|15809742|gb|AAL06799.1| AT3g18560/K24M9_5 [Arabidopsis thaliana]
Unigene0006513	337	69.7174	20.508	1.76533	up	2.07542e-09	4.14414e-08	AT3g10020/T22K18_16 [Arabidopsis thaliana] >gi|15529276|gb|AAK97732.1| AT3g10020/T22K18_16 [Arabidopsis thaliana] >gi|15809812|gb|AAL06834.1| AT3g10020/T22K18_16 [Arabidopsis thaliana] >gi|20147181|gb|AAM10307.1| AT3g10020/T22K18_16 [Arabidopsis thaliana]
Unigene0030526	1512	288.831	85.0187	1.76437	up	6.18768e-149	8.20429e-147	isoflavone reductase related protein [Pyrus communis]
Unigene0024978	845	241.068	70.9932	1.76369	up	2.0958e-70	2.09972e-68	Avr9/Cf-9 rapidly elicited protein 65 [Solanum tuberosum]
Unigene0008321	1190	31.5489	9.29237	1.76347	up	3.2451e-14	1.26452e-12	PREDICTED: wall-associated receptor kinase-like 1-like [Vitis vinifera]
Unigene0049411	733	49.8968	14.7087	1.76228	up	7.14176e-14	2.67899e-12	PREDICTED: auxin-induced protein 22D [Vitis vinifera]
Unigene0021921	1211	108.406	31.9593	1.76214	up	6.3356e-46	4.97134e-44	Os05g0165500 [Oryza sativa Japonica Group] >gi|113578297|dbj|BAF16660.1| Os05g0165500 [Oryza sativa Japonica Group]
Unigene0026618	943	36.7302	10.8468	1.75969	up	3.46244e-13	1.12e-11	1-aminocyclopropane-1-carboxylate synthase 3 [Prunus armeniaca]
Unigene0027369	279	73.7928	21.7988	1.75923	up	2.26894e-08	3.99626e-07	--
Unigene0015711	693	29.7088	8.77613	1.75923	up	2.26894e-08	3.99451e-07	PREDICTED: probable LRR receptor-like serine/threonine-protein kinase At4g08850-like [Vitis vinifera]
Unigene0014427	502	78.1647	23.1291	1.75681	up	1.00406e-14	4.01772e-13	--
Unigene0022988	2296	299.181	88.7379	1.7534	up	3.7568e-231	5.89568e-229	PREDICTED: calcium-dependent protein kinase 16 [Vitis vinifera]
Unigene0021984	1112	42.6924	12.6788	1.75156	up	1.88604e-17	8.60064e-16	AP2/ERF domain-containing transcription factor [Populus trichocarpa] >gi|222843890|gb|EEE81437.1| AP2/ERF domain-containing transcription factor [Populus trichocarpa]
Unigene0047354	1955	175.187	52.0373	1.75128	up	5.029e-116	6.08554e-114	PREDICTED: phosphatase YfbT [Vitis vinifera]
Unigene0018949	1538	14.4888	4.31388	1.74787	up	6.90646e-09	1.30327e-07	PREDICTED: phospholipase A1-IIgamma-like [Glycine max]
Unigene0009422	434	51.3449	15.2875	1.74787	up	6.90646e-09	1.30389e-07	aquaporin, MIP family, PIP subfamily [Populus trichocarpa] >gi|222855102|gb|EEE92649.1| aquaporin, MIP family, PIP subfamily [Populus trichocarpa]
Unigene0032452	2188	85.7934	25.6485	1.74199	up	6.11238e-64	5.88885e-62	PREDICTED: phosphate transporter PHO1 homolog 3 [Vitis vinifera]
Unigene0025287	1631	9.0589	2.71194	1.74001	up	2.79474e-06	3.68006e-05	PREDICTED: copper methylamine oxidase-like [Vitis vinifera]
Unigene0025531	269	54.9259	16.443	1.74001	up	2.79474e-06	3.68127e-05	--
Unigene0025653	2267	111.972	33.5347	1.73941	up	1.13904e-85	1.24351e-83	Nitrate and chloride transporter [Medicago truncatula] >gi|355503339|gb|AES84542.1| Nitrate and chloride transporter [Medicago truncatula]
Unigene0025133	250	369.134	110.579	1.73907	up	3.36636e-32	2.25031e-30	--
Unigene0027072	2564	14.359	4.31276	1.73527	up	1.08463e-13	3.96496e-12	PREDICTED: probable boron transporter 2-like [Vitis vinifera]
Unigene0030645	1669	53.9866	16.2324	1.73372	up	2.38768e-31	1.54968e-29	Regulator of Vps4 activity in the MVB pathway protein [Arabidopsis thaliana] >gi|332190881|gb|AEE29002.1| Regulator of Vps4 activity in the MVB pathway protein [Arabidopsis thaliana]
Unigene0025226	1189	100.227	30.2256	1.72942	up	8.28024e-41	6.18325e-39	PREDICTED: probable WRKY transcription factor 28 [Vitis vinifera]
Unigene0021733	1484	251.191	75.8183	1.72817	up	7.6901e-124	9.47699e-122	cytosolic ascorbate peroxidase [Dimocarpus longan]
Unigene0024950	3425	15.7704	4.76217	1.72753	up	2.6065e-19	1.24662e-17	PREDICTED: serine/threonine-protein kinase CTR1-like [Vitis vinifera]
Unigene0009978	1857	34.4343	10.4208	1.72439	up	1.55478e-22	8.31733e-21	phospholipase D beta [Litchi chinensis]
Unigene0023240	741	1052.54	318.605	1.72403	up	3.97476e-256	6.43895e-254	PREDICTED: thioredoxin H7-like [Glycine max]
Unigene0030505	1575	7.53555	2.28179	1.72354	up	3.17388e-05	0.00034021	PREDICTED: vacuolar amino acid transporter 1 [Vitis vinifera]
Unigene0005014	659	18.0099	5.45345	1.72354	up	3.17388e-05	0.000340391	PREDICTED: proline dehydrogenase 2, mitochondrial-like [Glycine max]
Unigene0012999	484	24.5217	7.42526	1.72354	up	3.17388e-05	0.000340301	At3g03280 [Arabidopsis thaliana] >gi|57222180|gb|AAW38997.1| At3g03280 [Arabidopsis thaliana]
Unigene0049325	767	67.58	20.5444	1.71785	up	1.86033e-18	8.69055e-17	PREDICTED: uncharacterized N-acetyltransferase p20 [Vitis vinifera]
Unigene0025076	925	31.4224	9.56361	1.71617	up	6.01082e-11	1.40235e-09	PREDICTED: beta-glucosidase 46-like [Vitis vinifera]
Unigene0020457	1390	92.7035	28.2415	1.71481	up	1.70574e-43	1.31029e-41	dihydroflavonol-4-reductase [Citrus sinensis] >gi|68161218|gb|AAY87035.1| dihydroflavonol 4-reductase [Citrus sinensis] >gi|68161220|gb|AAY87036.1| dihydroflavonol 4-reductase [Citrus sinensis]
Unigene0032571	2205	42.7307	13.0388	1.71246	up	3.53198e-32	2.35319e-30	WRKY transcription factor 6-1 [Dimocarpus longan]
Unigene0017047	522	384.666	117.57	1.71009	up	1.39913e-66	1.36764e-64	--
Unigene0048298	3400	22.5829	6.9112	1.70822	up	2.0024e-26	1.18304e-24	PREDICTED: serine/threonine-protein kinase CTR1-like [Vitis vinifera]
Unigene0025077	1112	32.455	9.94417	1.70652	up	3.58282e-13	1.15152e-11	PREDICTED: beta-glucosidase 46-like [Vitis vinifera]
Unigene0025361	1206	23.9001	7.33527	1.70409	up	8.94878e-11	2.05673e-09	conserved hypothetical protein [Ricinus communis] >gi|223528710|gb|EEF30722.1| conserved hypothetical protein [Ricinus communis]
Unigene0017896	1022	34.365	10.5494	1.70378	up	7.87774e-13	2.30677e-11	peripheral-type benzodiazepine receptor [Solanum tuberosum]
Unigene0008151	1411	32.444	9.9921	1.69909	up	3.05712e-16	1.32635e-14	myb family transcription factor [Arabidopsis thaliana] >gi|6223653|gb|AAF05867.1|AC011698_18 transfactor-like [Arabidopsis thaliana] >gi|332640508|gb|AEE74029.1| myb family transcription factor [Arabidopsis thaliana]
Unigene0004033	1088	13.1348	4.06541	1.69192	up	6.27166e-06	7.79833e-05	BAG-domain protein 1 / regulator of cell death [Medicago truncatula] >gi|355481357|gb|AES62560.1| BAG-domain protein 1 / regulator of cell death [Medicago truncatula]
Unigene0008471	912	18.591	5.75933	1.69063	up	8.38952e-07	1.20633e-05	Calcium-transporting ATPase 2, plasma membrane-type [Medicago truncatula] >gi|355512923|gb|AES94546.1| Calcium-transporting ATPase 2, plasma membrane-type [Medicago truncatula]
Unigene0022438	1519	12.916	4.00386	1.68969	up	1.13477e-07	1.81922e-06	PREDICTED: mitochondrial substrate carrier family protein B isoform 1 [Vitis vinifera]
Unigene0015149	573	210.088	65.1317	1.68956	up	6.16538e-40	4.52823e-38	BAP1 [Vitis vinifera]
Unigene0048738	1859	46.5145	14.4247	1.68914	up	3.98074e-29	2.50668e-27	PREDICTED: glycerol-3-phosphate dehydrogenase [NAD(P)+] [Vitis vinifera]
Unigene0029403	1050	23.7601	7.37195	1.68842	up	2.12508e-09	4.23908e-08	PREDICTED: cellulose synthase-like protein G2-like [Glycine max]
Unigene0006228	848	18.8516	5.868	1.68374	up	1.87125e-06	2.53209e-05	PREDICTED: proteasome subunit beta type-7-B isoform 1 [Vitis vinifera]
Unigene0010566	631	29.557	9.20033	1.68374	up	2.5214e-07	3.86631e-06	PREDICTED: B3 domain-containing protein Os03g0120900-like [Vitis vinifera]
Unigene0005651	535	29.8806	9.30106	1.68374	up	1.87125e-06	2.53294e-05	--
Unigene0028304	958	72.0574	22.5083	1.67869	up	2.2674e-23	1.24105e-21	HSF domain class transcription factor [Malus x domestica]
Unigene0018529	1090	18.666	5.83331	1.67803	up	7.60272e-08	1.24924e-06	aquaporin, MIP family, NIP subfamily [Populus trichocarpa] >gi|222846248|gb|EEE83795.1| aquaporin, MIP family, NIP subfamily [Populus trichocarpa]
Unigene0016363	663	26.6691	8.33931	1.67717	up	5.6081e-07	8.28633e-06	PREDICTED: pentatricopeptide repeat-containing protein At3g29230-like [Glycine max]
Unigene0027476	1785	13.8408	4.33644	1.67435	up	3.15382e-09	6.2019e-08	PREDICTED: probable esterase At1g33990-like [Vitis vinifera]
Unigene0028478	1392	1496.26	468.889	1.67405	up	0	0	AP2/ERF domain-containing transcription factor [Populus trichocarpa] >gi|222846666|gb|EEE84213.1| AP2/ERF domain-containing transcription factor [Populus trichocarpa]
Unigene0020579	1017	808.095	253.343	1.67343	up	8.53458e-259	1.39381e-256	PREDICTED: probable CCR4-associated factor 1 homolog 9-like [Vitis vinifera]
Unigene0009887	538	40.9693	12.8461	1.67321	up	2.29884e-08	4.04183e-07	JHL10I11.12 [Jatropha curcas]
Unigene0015626	726	114.435	36.1743	1.66148	up	1.95001e-27	1.17807e-25	PREDICTED: apoptosis-inducing factor homolog A-like [Vitis vinifera]
Unigene0026736	1971	71.0298	22.5815	1.65328	up	7.82844e-45	6.09511e-43	resveratrol/hydroxycinnamic acid O-glucosyltransferase [Vitis labrusca]
Unigene0032864	1340	148.401	47.2437	1.65131	up	7.28528e-63	6.91929e-61	WRKY transcription factor [Bruguiera gymnorhiza]
Unigene0025853	1673	111.914	35.692	1.64871	up	3.67502e-59	3.36319e-57	PREDICTED: ethylene-responsive transcription factor 4 [Vitis vinifera]
Unigene0024277	924	96.2041	30.8162	1.64241	up	8.48152e-29	5.26654e-27	Os02g0799300 [Oryza sativa Japonica Group] >gi|113537939|dbj|BAF10322.1| Os02g0799300 [Oryza sativa Japonica Group]
Unigene0045512	1046	35.429	11.3645	1.6404	up	7.7591e-13	2.27867e-11	Senescence/dehydration-associated protein-like protein [Arabidopsis thaliana] >gi|332643006|gb|AEE76527.1| Senescence/dehydration-associated protein-like protein [Arabidopsis thaliana]
Unigene0030233	650	153.527	49.3353	1.63779	up	5.1593e-32	3.40353e-30	PREDICTED: aspartic proteinase nepenthesin-2-like [Glycine max]
Unigene0015258	1224	51.2528	16.4875	1.63626	up	1.13938e-20	5.71466e-19	PREDICTED: probable WRKY transcription factor 70 [Vitis vinifera]
Unigene0014205	1229	15.3724	4.94862	1.63525	up	3.70062e-07	5.55577e-06	Os02g0756800 [Oryza sativa Japonica Group] >gi|113537701|dbj|BAF10084.1| Os02g0756800 [Oryza sativa Japonica Group]
Unigene0013001	375	50.3805	16.2183	1.63525	up	3.70062e-07	5.55369e-06	PREDICTED: Protein-PII uridylyltransferase [Glycine max]
Unigene0009175	1721	19.8444	6.42529	1.6269	up	8.16064e-12	2.05422e-10	leucoanthocyanidin reductase [Populus trichocarpa] >gi|222869032|gb|EEF06163.1| leucoanthocyanidin reductase [Populus trichocarpa]
Unigene0035796	992	585.025	189.501	1.6263	up	4.08206e-176	5.79494e-174	hypothetical protein VITISV_016129 [Vitis vinifera]
Unigene0047682	2196	17.0962	5.53903	1.62597	up	7.66056e-13	2.25138e-11	PREDICTED: pyruvate kinase isozyme A, chloroplastic [Vitis vinifera]
Unigene0021251	1292	75.9263	24.6064	1.62556	up	3.5255e-31	2.28079e-29	tetratricopeptide repeat domain-containing protein [Arabidopsis thaliana] >gi|332005429|gb|AED92812.1| tetratricopeptide repeat domain-containing protein [Arabidopsis thaliana]
Unigene0045279	1018	34.2621	11.134	1.62165	up	5.47224e-12	1.40837e-10	Aminophospholipid ATPase [Medicago truncatula] >gi|355486616|gb|AES67819.1| Aminophospholipid ATPase [Medicago truncatula]
Unigene0049287	1843	231.7	75.2995	1.62155	up	1.45952e-129	1.81536e-127	PREDICTED: UPF0496 protein 4-like [Glycine max]
Unigene0030216	1263	493.634	160.878	1.61747	up	1.33593e-187	1.95167e-185	PREDICTED: AP2/ERF and B3 domain-containing transcription repressor TEM1-like [Vitis vinifera]
Unigene0015065	725	18.709	6.10092	1.61663	up	2.05758e-05	0.000230839	PREDICTED: G-type lectin S-receptor-like serine/threonine-protein kinase At1g11410-like [Glycine max]
Unigene0034751	1294	11.7925	3.84549	1.61663	up	6.10588e-06	7.61104e-05	PREDICTED: reticuline oxidase-like protein-like [Vitis vinifera]
Unigene0024276	305	50.0311	16.315	1.61663	up	6.10588e-06	7.60868e-05	--
Unigene0034692	1292	34.1199	11.1264	1.61663	up	1.00071e-14	4.00831e-13	PREDICTED: probable clathrin assembly protein At4g32285-like isoform 1 [Vitis vinifera]
Unigene0050072	1646	101.83	33.2544	1.61455	up	1.25643e-51	1.06045e-49	MAC/Perforin domain-containing protein [Arabidopsis thaliana] >gi|75204910|sp|Q9SGN6.1|NSL1_ARATH RecName: Full=MACPF domain-containing protein NSL1; AltName: Full=Protein NECROTIC SPOTTED LESIONS 1; Short=Protein NSL1 >gi|6560762|gb|AAF16762.1|AC010155_15 F3M18.18 [Arabidopsis thaliana] >gi|332192844|gb|AEE30965.1| MAC/Perforin domain-containing protein [Arabidopsis thaliana]
Unigene0014329	509	124.676	40.734	1.61388	up	1.6261e-20	8.12544e-19	--
Unigene0045414	255	142.479	46.6167	1.61183	up	2.45896e-12	6.62567e-11	--
Unigene0010609	1118	29.4643	9.64354	1.61134	up	2.6244e-11	6.31727e-10	PREDICTED: cysteine-rich receptor-like protein kinase 29-like isoform 2 [Glycine max]
Unigene0049132	1137	24.4984	8.02356	1.61037	up	9.2399e-10	1.91544e-08	PREDICTED: heat shock cognate 70 kDa protein 4-like [Glycine max]
Unigene0025044	1595	65.6028	21.4919	1.60997	up	1.01496e-32	6.84159e-31	PREDICTED: thioredoxin reductase 2-like [Vitis vinifera]
Unigene0000670	603	26.511	8.71064	1.60574	up	4.0474e-06	5.19669e-05	cytochrome c oxidase subunit I [Lingulodinium polyedrum]
Unigene0025378	1232	56.6215	18.6243	1.60416	up	3.1901e-22	1.69527e-20	phosphoglycerate mutase-like protein [Arabidopsis thaliana] >gi|90186240|gb|ABD91496.1| At3g60450 [Arabidopsis thaliana] >gi|332646542|gb|AEE80063.1| phosphoglycerate mutase-like protein [Arabidopsis thaliana]
Unigene0049256	1870	104.528	34.4451	1.60151	up	2.99848e-59	2.75661e-57	PREDICTED: beta-1,4-mannosyl-glycoprotein 4-beta-N-acetylglucosaminyltransferase [Vitis vinifera]
Unigene0041168	339	140.756	46.4824	1.59844	up	1.3628e-15	5.75109e-14	--
Unigene0022729	860	390.077	129.223	1.59389	up	9.7825e-100	1.12611e-97	phloem protein 2 [Malus x domestica]
Unigene0044456	1524	139.067	46.0747	1.59373	up	1.16475e-63	1.11414e-61	PREDICTED: UDP-glucose 6-dehydrogenase [Vitis vinifera]
Unigene0029991	953	21.8577	7.25205	1.59168	up	1.60633e-07	2.51497e-06	PREDICTED: phosphatidylinositol-4-phosphate 5-kinase 1 [Vitis vinifera]
Unigene0013993	1257	109.257	36.2879	1.59016	up	1.01762e-41	7.74294e-40	PREDICTED: heat shock protein 83-like isoform 1 [Vitis vinifera]
Unigene0026305	1354	36.8509	12.2503	1.58888	up	4.11264e-16	1.7728e-14	RecName: Full=Hevamine-A; Includes: RecName: Full=Chitinase; Includes: RecName: Full=Lysozyme; Flags: Precursor >gi|3452147|emb|CAA07608.1| chitinase [Hevea brasiliensis]
Unigene0028909	1026	75.3083	25.0582	1.58753	up	4.1269e-24	2.29956e-22	homogentisate geranylgeranyl transferase [Hevea brasiliensis]
Unigene0005296	863	13.4719	4.48467	1.58688	up	0.000103169	0.00097986	PREDICTED: probable sucrose-phosphate synthase 4 [Vitis vinifera] >gi|58825798|gb|AAW82754.1| sucrose-phosphate synthase 1 [Vitis vinifera]
Unigene0013994	1084	224.785	74.9776	1.58402	up	2.64966e-72	2.67463e-70	heat shock protein [Hevea brasiliensis]
Unigene0019635	798	76.7922	25.6355	1.58281	up	2.34102e-19	1.12366e-17	cyclophilin [Daucus carota]
Unigene0025522	1728	72.3278	24.1572	1.5821	up	7.56094e-38	5.434e-36	PREDICTED: probable protein phosphatase 2C 49-like [Glycine max]
Unigene0018044	642	21.8823	7.32028	1.57979	up	2.0035e-05	0.000225338	hypothetical protein VITISV_039388 [Vitis vinifera]
Unigene0020586	728	16.9683	5.69605	1.57481	up	6.785e-05	0.000672889	PREDICTED: epidermis-specific secreted glycoprotein EP1-like [Vitis vinifera]
Unigene0047507	435	28.3975	9.53269	1.57481	up	6.785e-05	0.000672723	PREDICTED: nucleolin-like [Glycine max]
Unigene0032453	1443	73.5203	24.7137	1.57283	up	4.12692e-32	2.74048e-30	F16A14.26 [Arabidopsis thaliana]
Unigene0017069	550	168.229	56.7975	1.56652	up	4.71396e-28	2.8738e-26	anthocyanidin reductase [Gossypium hirsutum]
Unigene0050847	1411	167.541	56.6219	1.56509	up	5.08838e-69	5.0726e-67	carboxyesterase 20 [Arabidopsis thaliana] >gi|75180635|sp|Q9LVB8.1|CXE20_ARATH RecName: Full=Probable carboxylesterase 120; AltName: Full=AtCXE20 >gi|8809631|dbj|BAA97182.1| HSR203J protein-like protein [Arabidopsis thaliana] >gi|332010195|gb|AED97578.1| carboxyesterase 20 [Arabidopsis thaliana]
Unigene0016783	821	15.9313	5.38754	1.56416	up	4.46478e-05	0.000460757	--
Unigene0041495	374	34.9721	11.8267	1.56416	up	4.46478e-05	0.000460875	--
Unigene0033341	1763	54.6802	18.503	1.56326	up	4.43988e-29	2.78707e-27	PREDICTED: probable serine/threonine-protein kinase drkB-like [Glycine max]
Unigene0010608	509	35.2138	11.9486	1.5593	up	1.72582e-06	2.35753e-05	PREDICTED: cysteine-rich receptor-like protein kinase 29-like isoform 2 [Glycine max]
Unigene0006760	382	95.7443	32.5659	1.55583	up	7.28498e-12	1.84188e-10	PREDICTED: uncharacterized protein LOC100853563 [Vitis vinifera]
Unigene0030461	1879	93.7146	31.9261	1.55353	up	2.56712e-51	2.15311e-49	PREDICTED: ammonium transporter 1 member 1 [Vitis vinifera]
Unigene0028908	1156	70.8204	24.1533	1.55194	up	1.09992e-24	6.22383e-23	homogentisate geranylgeranyl transferase [Coriandrum sativum]
Unigene0017238	956	90.7036	30.9414	1.55162	up	4.77948e-26	2.78687e-24	At5g55210 [Arabidopsis thaliana]
Unigene0032162	614	50.0997	17.1092	1.55003	up	3.8059e-10	8.2073e-09	Vacuolar protein [Medicago truncatula] >gi|215598344|tpg|DAA06358.1| TPA_inf: ARO1-like protein 1 [Medicago truncatula] >gi|355513516|gb|AES95139.1| Vacuolar protein [Medicago truncatula]
Unigene0004006	457	99.1117	33.8755	1.54881	up	2.8191e-14	1.10495e-12	RecName: Full=Metallothionein-like protein type 3; Short=MT-3 >gi|1566700|emb|CAA69624.1| metallothionein-like protein [Carica papaya] >gi|354464673|gb|AER26532.1| metallothionein-like protein [Carica papaya]
Unigene0029505	1931	101.727	34.7886	1.54802	up	9.19104e-57	8.24219e-55	PME4 [Gossypium barbadense]
Unigene0018431	964	77.8904	26.6698	1.54624	up	1.18245e-22	6.35094e-21	ethylene-responsive/regulated nuclear protein [Arabidopsis thaliana] >gi|5262778|emb|CAB45883.1| ethylene-regulated transcript 2 (ERT2) [Arabidopsis thaliana] >gi|7268884|emb|CAB79088.1| ethylene-regulated transcript 2 (ERT2) [Arabidopsis thaliana] >gi|332658971|gb|AEE84371.1| ethylene-responsive/regulated nuclear protein [Arabidopsis thaliana]
Unigene0014725	1274	429.864	147.772	1.54051	up	6.3619e-154	8.51964e-152	PREDICTED: zinc finger protein ZAT10-like [Vitis vinifera]
Unigene0027119	2063	92.7529	31.8927	1.54017	up	6.08746e-55	5.36324e-53	PREDICTED: protein CYPRO4-like [Vitis vinifera]
Unigene0034357	886	133.136	45.8667	1.53738	up	2.02524e-34	1.39561e-32	AP2/ERF domain-containing transcription factor [Populus trichocarpa] >gi|148372120|gb|ABQ62991.1| RAP2.4-like protein [Populus trichocarpa] >gi|222835483|gb|EEE73918.1| AP2/ERF domain-containing transcription factor [Populus trichocarpa]
Unigene0030014	790	16.2498	5.59895	1.5372	up	6.54072e-05	0.000652691	PREDICTED: probable pectinesterase/pectinesterase inhibitor 40-like [Glycine max]
Unigene0017758	891	32.3496	11.1696	1.53417	up	1.80973e-09	3.64259e-08	PREDICTED: 21.7 kDa class VI heat shock protein-like [Glycine max]
Unigene0025381	2650	13.893	4.79872	1.53364	up	1.02304e-11	2.556e-10	PREDICTED: probable 1-deoxy-D-xylulose-5-phosphate synthase, chloroplastic [Vitis vinifera]
Unigene0013867	829	51.1309	17.674	1.53257	up	2.8746e-13	9.49729e-12	AT4g32480/F8B4_180 [Arabidopsis thaliana] >gi|16974485|gb|AAL31246.1| AT4g32480/F8B4_180 [Arabidopsis thaliana]
Unigene0010426	1147	752.617	260.3	1.53174	up	1.71496e-239	2.73407e-237	HyPRP2 [Gossypium hirsutum]
Unigene0033149	660	950.507	330.062	1.52596	up	1.22905e-173	1.72046e-171	expressed protein [Arabidopsis lyrata subsp. lyrata] >gi|297325867|gb|EFH56287.1| expressed protein [Arabidopsis lyrata subsp. lyrata]
Unigene0006925	737	22.6768	7.87708	1.52548	up	5.55342e-06	6.96997e-05	Calmodulin-binding protein [Medicago truncatula] >gi|355484275|gb|AES65478.1| Calmodulin-binding protein [Medicago truncatula]
Unigene0020402	1168	88.5492	30.769	1.525	up	4.87128e-30	3.10641e-28	diacylglycerol acyltransferase [Cucumis melo subsp. melo]
Unigene0004802	343	90.389	31.4329	1.52387	up	5.33122e-10	1.13204e-08	SYNC1 protein [Medicago truncatula] >gi|355492439|gb|AES73642.1| SYNC1 protein [Medicago truncatula]
Unigene0023973	515	72.4291	25.2292	1.52147	up	9.86768e-12	2.46999e-10	GRAS4 protein [Solanum lycopersicum] >gi|89474466|gb|ABD72960.1| GRAS4 [Solanum lycopersicum]
Unigene0047481	867	20.1147	7.01483	1.51977	up	3.66564e-06	4.72919e-05	T23E18.7 [Arabidopsis thaliana]
Unigene0016978	1715	1528.42	533.069	1.51965	up	0	0	N-rich protein [Glycine max] >gi|57898928|emb|CAI44933.1| N-rich protein [Glycine max]
Unigene0027081	1717	8.74623	3.05912	1.51554	up	1.85979e-05	0.000210174	1,3-beta-D-glucanase GH17_61 [Populus tremula x Populus tremuloides]
Unigene0030497	596	92.6591	32.4687	1.51288	up	1.44328e-16	6.32319e-15	--
Unigene0046754	414	38.0288	13.355	1.50971	up	1.2246e-05	0.000143227	PREDICTED: probable clathrin assembly protein At4g32285-like isoform 1 [Vitis vinifera]
Unigene0045402	778	28.331	9.94929	1.50971	up	2.11448e-07	3.26728e-06	ubiquitin-conjugating enzyme E2-17 kDa [Zea mays] >gi|195618112|gb|ACG30886.1| ubiquitin-conjugating enzyme E2-17 kDa [Zea mays]
Unigene0024528	1223	121.998	42.9478	1.50621	up	7.0288e-42	5.35829e-40	protein BPS1 [Arabidopsis thaliana] >gi|79316260|ref|NP_001030929.1| protein BPS1 [Arabidopsis thaliana] >gi|75174796|sp|Q9LMM6.1|BPS1_ARATH RecName: Full=Protein BPS1, chloroplastic; AltName: Full=Protein BYPASS 1; Flags: Precursor >gi|332189182|gb|AEE27303.1| protein BPS1 [Arabidopsis thaliana] >gi|332189183|gb|AEE27304.1| protein BPS1 [Arabidopsis thaliana]
Unigene0041838	845	26.9445	9.48757	1.50588	up	1.40061e-07	2.21708e-06	PREDICTED: cyanidin-3-O-glucoside 2-O-glucuronosyltransferase-like [Vitis vinifera]
Unigene0044303	397	164.12	57.7964	1.5057	up	3.69616e-19	1.7511e-17	predicted protein [Populus trichocarpa] >gi|222848816|gb|EEE86363.1| predicted protein [Populus trichocarpa]
Unigene0022693	959	27.7826	9.80108	1.50317	up	1.24263e-08	2.26303e-07	heavy-metal-associated domain-containing protein [Arabidopsis thaliana] >gi|330251644|gb|AEC06738.1| heavy-metal-associated domain-containing protein [Arabidopsis thaliana]
Unigene0026784	1350	96.168	33.9929	1.50032	up	1.87438e-36	1.32111e-34	S-adenosyl-L-methionine-dependent methyltransferase-like protein [Arabidopsis thaliana] >gi|332659562|gb|AEE84962.1| S-adenosyl-L-methionine-dependent methyltransferase-like protein [Arabidopsis thaliana]
Unigene0046887	897	50.495	17.8751	1.49819	up	1.14113e-13	4.14511e-12	predicted protein [Populus trichocarpa] >gi|222853844|gb|EEE91391.1| predicted protein [Populus trichocarpa]
Unigene0050023	1582	91.5576	32.5027	1.49412	up	3.03566e-40	2.24187e-38	PREDICTED: probable protein phosphatase 2C 63-like [Vitis vinifera]
Unigene0015844	864	236.888	84.1503	1.49316	up	4.054e-56	3.61932e-54	NtPRp27-like protein [Solanum tuberosum]
Unigene0025703	442	75.6234	26.8943	1.49153	up	2.1744e-10	4.80773e-09	--
Unigene0029808	842	89.4639	31.8473	1.49013	up	1.3168e-21	6.86155e-20	At4g33985 [Arabidopsis thaliana]
Unigene0049769	1567	57.9645	20.641	1.48966	up	9.99788e-26	5.75451e-24	terpene synthase 1 [Citrus sinensis]
Unigene0017655	1223	34.8567	12.4323	1.48735	up	7.9635e-13	2.33018e-11	armadillo/beta-catenin-like repeat-containing protein [Arabidopsis thaliana] >gi|332640140|gb|AEE73661.1| armadillo/beta-catenin-like repeat-containing protein [Arabidopsis thaliana]
Unigene0019047	765	20.2637	7.2274	1.48735	up	1.77588e-05	0.000201088	sequence-specific DNA binding transcription factor [Arabidopsis thaliana] >gi|42573087|ref|NP_974640.1| sequence-specific DNA binding transcription factor [Arabidopsis thaliana] >gi|30102576|gb|AAP21206.1| At4g30410 [Arabidopsis thaliana] >gi|32563008|emb|CAE09173.1| bHLH transcription factor [Arabidopsis thaliana] >gi|332660361|gb|AEE85761.1| sequence-specific DNA binding transcription factor [A…
Unigene0029014	1822	1562.83	557.751	1.48646	up	0	0	RecName: Full=S-adenosylmethionine synthase; Short=AdoMet synthase; AltName: Full=Methionine adenosyltransferase; Short=MAT >gi|30142157|gb|AAP13994.1| S-adenosylmethionine synthetase [Litchi chinensis]
Unigene0010858	683	52.131	18.6188	1.48539	up	6.3977e-11	1.48571e-09	PREDICTED: probable salt tolerance-like protein At1g75540 [Vitis vinifera]
Unigene0004781	1306	21.3282	7.62031	1.48484	up	7.89042e-09	1.47509e-07	plasma membrane Ca2+-ATPase [Glycine max] >gi|11066054|gb|AAG28435.1|AF195028_1 plasma membrane Ca2+-ATPase [Glycine max]
Unigene0004774	401	213.825	76.523	1.48246	up	3.28214e-24	1.83139e-22	PREDICTED: pentatricopeptide repeat-containing protein At5g39710 [Vitis vinifera]
Unigene0021809	934	30.6009	10.9514	1.48246	up	5.2363e-09	1.00558e-07	PREDICTED: abscisic acid receptor PYL2-like [Glycine max]
Unigene0023162	992	1172.25	420.246	1.47997	up	4e-306	6.8383e-304	calmodulin1 [Zea mays]
Unigene0048645	2002	33.0292	11.8754	1.47577	up	6.70616e-19	3.1585e-17	aromatic and neutral amino acid transporter [Populus trichocarpa] >gi|222856667|gb|EEE94214.1| aromatic and neutral amino acid transporter [Populus trichocarpa]
Unigene0049006	1341	53.8254	19.3782	1.47385	up	1.85709e-20	9.22232e-19	PREDICTED: probable serine/threonine-protein kinase Cx32, chloroplastic-like [Glycine max]
Unigene0049999	1169	43.9259	15.8443	1.47111	up	6.12286e-15	2.49479e-13	PREDICTED: probable mannitol dehydrogenase-like isoform 2 [Vitis vinifera] >gi|359497143|ref|XP_002266559.2| PREDICTED: probable mannitol dehydrogenase-like isoform 1 [Vitis vinifera]
Unigene0017444	1337	21.196	7.6504	1.47019	up	7.52646e-09	1.41165e-07	PREDICTED: exocyst complex component 7-like [Glycine max]
Unigene0030234	1254	57.946	20.943	1.46824	up	1.77392e-20	8.84207e-19	60S ribosomal protein L18a [Medicago truncatula] >gi|355518734|gb|AET00358.1| 60S ribosomal protein L18a [Medicago truncatula]
Unigene0022054	253	57.4421	20.7609	1.46824	up	3.90828e-05	0.000408787	--
Unigene0017486	1038	49.9363	18.1103	1.46328	up	5.8403e-15	2.39178e-13	NAC domain protein, IPR003441 [Populus trichocarpa] >gi|222850088|gb|EEE87635.1| NAC domain protein, IPR003441 [Populus trichocarpa]
Unigene0029047	1845	281.336	102.039	1.46318	up	1.81415e-135	2.29917e-133	early-responsive to dehydration-related protein [Populus euphratica]
Unigene0032665	1434	29.2211	10.603	1.46254	up	2.34706e-12	6.34543e-11	PREDICTED: G-type lectin S-receptor-like serine/threonine-protein kinase RKS1-like [Vitis vinifera]
Unigene0030496	1798	212.173	77.0303	1.46174	up	6.41198e-100	7.40234e-98	PREDICTED: CBL-interacting protein kinase 18 isoform 1 [Vitis vinifera] >gi|229609815|gb|ACQ83523.1| CBL-interacting protein kinase 07 [Vitis vinifera]
Unigene0009303	652	82.8432	30.104	1.46043	up	1.73089e-15	7.27389e-14	Replication factor C subunit [Medicago truncatula] >gi|355513389|gb|AES95012.1| Replication factor C subunit [Medicago truncatula]
Unigene0026263	1057	74.7037	27.2002	1.45756	up	6.70864e-22	3.51853e-20	small GTPase [Hevea brasiliensis]
Unigene0013977	531	79.8258	29.1546	1.45313	up	2.23356e-12	6.05079e-11	--
Unigene0043635	459	665.957	243.322	1.45256	up	1.08034e-79	1.13917e-77	KED [Nicotiana tabacum]
Unigene0046998	1470	170.044	62.2478	1.44981	up	2.57932e-65	2.49697e-63	At1g55340 [Arabidopsis thaliana] >gi|48310451|gb|AAT41823.1| At1g55340 [Arabidopsis thaliana]
Unigene0023974	1844	147.378	53.9703	1.44928	up	8.09228e-71	8.12768e-69	GRAS family transcription factor [Populus trichocarpa] >gi|222847121|gb|EEE84668.1| GRAS family transcription factor [Populus trichocarpa]
Unigene0030356	2771	77.3582	28.3332	1.44906	up	3.22426e-56	2.88496e-54	PREDICTED: U-box domain-containing protein 17 [Vitis vinifera]
Unigene0018434	1307	25.9449	9.5181	1.4467	up	4.0613e-10	8.7113e-09	PREDICTED: subtilisin-like protease [Vitis vinifera]
Unigene0028356	1637	12.4288	4.55962	1.4467	up	1.3801e-06	1.9106e-05	PREDICTED: probable leucine-rich repeat receptor-like protein kinase At1g68400 isoform 1 [Vitis vinifera]
Unigene0012284	445	30.4809	11.1822	1.4467	up	8.59912e-05	0.000834669	PREDICTED: nudix hydrolase 13, mitochondrial-like [Vitis vinifera]
Unigene0031852	2982	58.0762	21.3223	1.44558	up	1.37028e-45	1.07103e-43	Lateral signaling target protein-like protein [Medicago truncatula] >gi|355518616|gb|AET00240.1| Lateral signaling target protein-like protein [Medicago truncatula]
Unigene0015918	1269	144.107	52.9369	1.4448	up	5.2313e-48	4.19496e-46	It is a member of an Uncharacterised protein family PF|01894. ESTs gb|T43915, gb|AA395185 and gb|AI997079 come from this gene [Arabidopsis thaliana]
Unigene0028062	2561	76.9865	28.2817	1.44474	up	1.2682e-51	1.06813e-49	PREDICTED: probable protein phosphatase 2C 15 [Vitis vinifera]
Unigene0029640	1924	1070.7	393.551	1.44394	up	0	0	PLATZ [Gossypium hirsutum]
Unigene0022374	765	84.5375	31.0778	1.44371	up	5.6794e-18	2.61363e-16	drought-induced protein 1 [Glycine latifolia]
Unigene0049916	2185	20.2861	7.46473	1.44233	up	9.3983e-13	2.70083e-11	PREDICTED: L-aspartate oxidase 1-like [Vitis vinifera]
Unigene0034374	2154	17.4295	6.41709	1.44154	up	5.25886e-11	1.23192e-09	circadian clock-associated FKF1 [Glycine max] >gi|87138101|gb|ABD28287.1| circadian clock-associated FKF1 [Glycine max]
Unigene0024007	836	44.9081	16.534	1.44154	up	5.25886e-11	1.2312e-09	cyclic nucleotide-gated ion channel 1 [Arabidopsis thaliana] >gi|38502855|sp|O65717.1|CNGC1_ARATH RecName: Full=Cyclic nucleotide-gated ion channel 1; Short=AtCNGC1; AltName: Full=Cyclic nucleotide- and calmodulin-regulated ion channel 1 >gi|9757994|dbj|BAB08416.1| cyclic nucleotide-regulated ion channel [Arabidopsis thaliana] >gi|332008928|gb|AED96311.1| cyclic nucleotide-gated ion channel 1 [Ar…
Unigene0021786	1613	67.7239	25.0226	1.43643	up	4.25432e-29	2.67476e-27	PREDICTED: UDP-galactose transporter 2-like [Vitis vinifera]
Unigene0014596	921	36.5557	13.5072	1.43636	up	5.79834e-10	1.22283e-08	SAUR family protein [Populus trichocarpa] >gi|222840954|gb|EEE78501.1| SAUR family protein [Populus trichocarpa]
Unigene0024914	1445	1160.11	428.734	1.43611	up	0	0	ethylene-responsive element binding-factor [Jatropha curcas]
Unigene0047980	703	37.8998	14.1567	1.42071	up	4.75812e-08	8.04535e-07	glycine-rich protein [Arabidopsis thaliana] >gi|332640937|gb|AEE74458.1| glycine-rich protein [Arabidopsis thaliana]
Unigene0011219	715	39.2963	14.6923	1.41933	up	2.0869e-08	3.68695e-07	PREDICTED: monogalactosyldiacylglycerol synthase 2, chloroplastic-like [Vitis vinifera]
Unigene0029752	1227	59.0237	22.0798	1.41857	up	1.80119e-19	8.66621e-18	PREDICTED: protein FAF-like, chloroplastic-like [Glycine max]
Unigene0026068	2106	755.625	283.405	1.4148	up	0	0	DNA-binding protein [Vitis thunbergii]
Unigene0032542	1994	62.0719	23.2915	1.41414	up	4.9062e-32	3.24723e-30	omega-3 fatty acid desaturase [Citrus medica var. sarcodactylis]
Unigene0025300	1167	90.9081	34.1118	1.41414	up	1.09596e-27	6.64104e-26	MTN3-like protein [Arabidopsis thaliana] >gi|75100713|sp|O82587.1|SWT12_ARATH RecName: Full=Bidirectional sugar transporter SWEET12; Short=AtSWEET12; AltName: Full=MtN3-like protein >gi|3747111|gb|AAC64192.1| MTN3 homolog [Arabidopsis thaliana] >gi|8809694|dbj|BAA97235.1| MtN3-like protein [Arabidopsis thaliana] >gi|332005812|gb|AED93195.1| MTN3-like protein [Arabidopsis thaliana]
Unigene0001761	1450	110.249	41.3719	1.41405	up	6.76358e-41	5.06009e-39	--
Unigene0018145	989	39.4302	14.8147	1.41227	up	4.45026e-11	1.04985e-09	JHL20J20.10 [Jatropha curcas]
Unigene0011116	558	35.5942	13.3765	1.41194	up	2.82464e-06	3.71092e-05	predicted protein [Populus trichocarpa] >gi|118484370|gb|ABK94062.1| unknown [Populus trichocarpa] >gi|222861406|gb|EEE98948.1| predicted protein [Populus trichocarpa]
Unigene0048425	1323	15.0125	5.6418	1.41194	up	2.82464e-06	3.71335e-05	terpene synthase 2 [Populus trichocarpa]
Unigene0044247	634	31.3274	11.773	1.41194	up	2.82464e-06	3.71213e-05	expressed protein [Arabidopsis thaliana]
Unigene0017387	691	87.2812	32.8057	1.41172	up	2.35816e-16	1.02531e-14	PREDICTED: auxin-responsive protein IAA7-like [Vitis vinifera]
Unigene0017562	1806	12.6069	4.74523	1.40967	up	5.358e-07	7.9343e-06	calmodulin binding protein-like protein [Arabidopsis thaliana] >gi|332197389|gb|AEE35510.1| calmodulin binding protein-like protein [Arabidopsis thaliana]
Unigene0001854	1388	60.728	22.9046	1.40673	up	3.742e-22	1.98593e-20	PREDICTED: F-box/kelch-repeat protein At1g80440 [Vitis vinifera]
Unigene0025263	1323	622.653	236.538	1.39636	up	1.63603e-199	2.43435e-197	glutathione transferase [Dimocarpus longan]
Unigene0048179	656	43.1998	16.4352	1.39424	up	2.79224e-08	4.852e-07	PREDICTED: U-box domain-containing protein 35-like [Vitis vinifera]
Unigene0049103	2031	37.9242	14.4281	1.39424	up	4.00942e-20	1.974e-18	UPA14 [Capsicum annuum]
Unigene0019354	1463	32.7809	12.4713	1.39424	up	4.44972e-13	1.39119e-11	lipase-3 domain-containing protein [Arabidopsis thaliana] >gi|332193089|gb|AEE31210.1| lipase-3 domain-containing protein [Arabidopsis thaliana]
Unigene0029046	1240	353.359	134.434	1.39424	up	8.68872e-107	1.02067e-104	early-responsive to dehydration-related protein [Populus euphratica]
Unigene0027480	733	22.8005	8.67436	1.39424	up	2.1456e-05	0.000239976	PREDICTED: WD repeat-containing protein 44-like [Glycine max]
Unigene0017423	1223	64.366	24.6385	1.38539	up	2.37052e-20	1.17285e-18	PREDICTED: cystinosin homolog [Glycine max]
Unigene0023092	1298	193.883	74.33	1.38317	up	2.20674e-61	2.06176e-59	PREDICTED: MLO9 protein [Vitis vinifera]
Unigene0017279	666	41.0964	15.7733	1.38153	up	5.97494e-08	9.98101e-07	PREDICTED: histone H2A-like [Glycine max]
Unigene0034289	1649	63.3076	24.3087	1.38091	up	2.29172e-26	1.35e-24	PREDICTED: probable sugar phosphate/phosphate translocator At3g11320-like [Glycine max]
Unigene0032643	393	65.9463	25.3235	1.38082	up	1.36421e-07	2.16801e-06	SAG101 [Arabidopsis thaliana]
Unigene0023940	1000	77.0241	29.5799	1.38069	up	7.49678e-20	3.65514e-18	Splicing factor, arginine/serine-rich [Medicago truncatula] >gi|355516981|gb|AES98604.1| Splicing factor, arginine/serine-rich [Medicago truncatula]
Unigene0050560	1985	102.987	39.5523	1.38063	up	4.71652e-50	3.89889e-48	PREDICTED: ankyrin repeat-containing protein At5g02620 [Vitis vinifera]
Unigene0026185	545	91.1081	34.9998	1.38023	up	2.6166e-13	8.68776e-12	--
Unigene0014229	1243	1189.64	457.04	1.38013	up	0	0	extracellular matrix protein [Chlamydomonas reinhardtii] >gi|158279602|gb|EDP05362.1| extracellular matrix protein [Chlamydomonas reinhardtii]
Unigene0020989	953	49.8153	19.1454	1.37959	up	8.87358e-13	2.56472e-11	PREDICTED: proline-rich receptor-like protein kinase PERK1-like isoform 2 [Vitis vinifera]
Unigene0044209	456	861.56	331.616	1.37744	up	3.12018e-94	3.52116e-92	PRp27-like protein [Olea europaea subsp. europaea]
Unigene0023788	1907	404.156	155.692	1.37621	up	8.90208e-183	1.28648e-180	UDP-D-glucuronic acid 4-epimerase [Gossypium hirsutum]
Unigene0027909	2417	7.71638	2.97379	1.37562	up	8.68282e-06	0.000104849	PREDICTED: probable LRR receptor-like serine/threonine-protein kinase MRH1-like [Vitis vinifera]
Unigene0034665	704	44.727	17.278	1.37221	up	7.14616e-09	1.34535e-07	sesquiterpene synthase [Toona sinensis]
Unigene0030574	317	49.6654	19.1857	1.37221	up	4.65016e-05	0.000478658	--
Unigene0010718	662	23.7824	9.1871	1.37221	up	4.65016e-05	0.000478535	nudix hydrolase 1 [Arabidopsis thaliana] >gi|68565931|sp|Q9CA40.1|NUDT1_ARATH RecName: Full=Nudix hydrolase 1; Short=AtNUDT1; AltName: Full=7,8-dihydro-8-oxoguanine-triphosphatase; AltName: Full=8-oxo-dGTP diphosphatase; Short=8-oxo-dGTPase; AltName: Full=Dihydroneopterin triphosphate pyrophosphohydrolase; Short=DHNTP pyrophosphohydrolase; AltName: Full=NADH pyrophosphatase >gi|51971967|dbj|BAD44…
Unigene0047827	1718	53.2928	20.5968	1.37152	up	4.31226e-23	2.34432e-21	galactosyl transferase GMA12/MNN10 family protein [Arabidopsis lyrata subsp. lyrata] >gi|297333379|gb|EFH63797.1| galactosyl transferase GMA12/MNN10 family protein [Arabidopsis lyrata subsp. lyrata]
Unigene0016321	1146	53.0504	20.5044	1.37143	up	7.80866e-16	3.34449e-14	PREDICTED: metalloendoproteinase 1-like [Vitis vinifera]
Unigene0021483	800	180.45	69.8031	1.37023	up	1.90003e-35	1.33218e-33	f-box family protein [Populus trichocarpa] >gi|222848619|gb|EEE86166.1| f-box family protein [Populus trichocarpa]
Unigene0024637	1933	73.4286	28.46	1.36741	up	8.91134e-35	6.17264e-33	PREDICTED: phospholipase A1-Igamma2, chloroplastic-like [Vitis vinifera]
Unigene0025145	1241	89.0005	34.5282	1.36604	up	2.22944e-27	1.34486e-25	Os08g0107100 [Oryza sativa Japonica Group] >gi|113622764|dbj|BAF22709.1| Os08g0107100 [Oryza sativa Japonica Group]
Unigene0022109	2027	64.1682	24.9581	1.36235	up	7.80616e-32	5.1077e-30	PREDICTED: U-box domain-containing protein 14 [Vitis vinifera]
Unigene0021249	1143	119.306	46.4375	1.3613	up	2.92732e-33	1.99331e-31	L-galactose-1-phosphate phosphatase [Prunus persica]
Unigene0032641	3124	406.197	158.135	1.36103	up	1.22702e-294	2.04546e-292	arginine decarboxylase [Citrus trifoliata]
Unigene0008808	704	42.3187	16.4926	1.35947	up	2.29428e-08	4.03735e-07	PREDICTED: probable serine/threonine-protein kinase RLCKVII-like [Glycine max]
Unigene0014622	542	164.902	64.2665	1.35947	up	2.67448e-22	1.42314e-20	uncharacterized protein [Arabidopsis thaliana] >gi|10177250|dbj|BAB10718.1| unnamed protein product [Arabidopsis thaliana] >gi|18252941|gb|AAL62397.1| unknown protein [Arabidopsis thaliana] >gi|21592669|gb|AAM64618.1| unknown [Arabidopsis thaliana] >gi|23198026|gb|AAN15540.1| unknown protein [Arabidopsis thaliana] >gi|332009039|gb|AED96422.1| uncharacterized protein [Arabidopsis thaliana]
Unigene0018412	898	42.6167	16.6238	1.35817	up	2.35598e-10	5.18638e-09	At5g42860 [Arabidopsis thaliana]
Unigene0026568	1155	23.9069	9.33461	1.35676	up	7.89358e-08	1.29122e-06	meloidogyne-induced giant cell protein-like protein [Solanum tuberosum]
Unigene0030533	2365	28.062	10.9878	1.35272	up	7.91468e-17	3.4942e-15	PREDICTED: U-box domain-containing protein 16 [Vitis vinifera]
Unigene0025322	1956	131.261	51.4453	1.35133	up	1.78437e-60	1.65943e-58	PREDICTED: oxysterol-binding protein-related protein 3A-like [Glycine max]
Unigene0020511	680	35.2635	13.8224	1.35117	up	6.23016e-07	9.12825e-06	RecName: Full=Probable pyridoxal biosynthesis protein PDX1.2; Short=AtPDX1.2; Short=AtPDX1;3 >gi|4103952|gb|AAD01897.1| A37 [Arabidopsis thaliana] >gi|4103954|gb|AAD01898.1| A37 [Arabidopsis thaliana] >gi|9294451|dbj|BAB02670.1| A37 protein; ethylene-inducible protein-like [Arabidopsis thaliana] >gi|27808576|gb|AAO24568.1| At3g16050 [Arabidopsis thaliana]
Unigene0005821	250	62.0068	24.3274	1.34984	up	6.59722e-05	0.000656535	PREDICTED: serine/threonine-protein kinase-like protein CCR4-like [Vitis vinifera]
Unigene0015334	927	24.2998	9.54298	1.34843	up	1.42752e-06	1.97148e-05	alcohol dehydrogenase [Dimocarpus longan]
Unigene0050441	690	175.166	68.9117	1.34591	up	3.5127e-29	2.21891e-27	Os08g0107100 [Oryza sativa Japonica Group] >gi|113622764|dbj|BAF22709.1| Os08g0107100 [Oryza sativa Japonica Group]
Unigene0018157	1052	1288.2	506.909	1.34556	up	0	0	AP2/EREBP transcription factor ERF-2 [Gossypium hirsutum]
Unigene0047153	3284	35.6978	14.0581	1.34443	up	2.62768e-28	1.61171e-26	Helicase-like transcription factor [Medicago truncatula] >gi|355482546|gb|AES63749.1| Helicase-like transcription factor [Medicago truncatula]
Unigene0014202	1246	196.532	77.4321	1.34376	up	2.77824e-57	2.50822e-55	WRKY1 [Hevea brasiliensis]
Unigene0004775	409	90.6082	35.8233	1.33874	up	6.99726e-10	1.46414e-08	PREDICTED: acid phosphatase 1-like [Vitis vinifera]
Unigene0041059	2049	46.9297	18.6188	1.33375	up	3.10308e-23	1.69383e-21	aminophospholipid ATPase [Populus trichocarpa] >gi|222836003|gb|EEE74424.1| aminophospholipid ATPase [Populus trichocarpa]
Unigene0032771	879	19.0134	7.54807	1.33284	up	4.01994e-05	0.000418614	PREDICTED: U-box domain-containing protein 43-like [Glycine max]
Unigene0011570	456	109.952	43.6497	1.33284	up	8.32558e-13	2.42553e-11	PREDICTED: galactinol--sucrose galactosyltransferase [Vitis vinifera]
Unigene0047582	1793	21.7493	8.63418	1.33284	up	2.87744e-10	6.27926e-09	PREDICTED: UPF0496 protein 4-like [Glycine max]
Unigene0018046	345	48.4428	19.2312	1.33284	up	4.01994e-05	0.000418722	--
Unigene0045457	775	20.6273	8.20427	1.33011	up	6.12034e-05	0.000614404	PREDICTED: glucan endo-1,3-beta-glucosidase 8 [Vitis vinifera]
Unigene0012780	521	30.6836	12.204	1.33011	up	6.12034e-05	0.000614251	ATRAB1B [Arabidopsis lyrata subsp. lyrata] >gi|297320891|gb|EFH51313.1| ATRAB1B [Arabidopsis lyrata subsp. lyrata]
Unigene0019490	1020	744.69	296.233	1.32991	up	4.16008e-171	5.76315e-169	VQ motif-containing protein [Arabidopsis lyrata subsp. lyrata] >gi|297322222|gb|EFH52643.1| VQ motif-containing protein [Arabidopsis lyrata subsp. lyrata]
Unigene0049034	846	31.2073	12.4173	1.32953	up	2.35934e-07	3.6275e-06	At1g72790/F28P22_2 [Arabidopsis thaliana] >gi|19548027|gb|AAL87377.1| At1g72790/F28P22_2 [Arabidopsis thaliana]
Unigene0046959	1020	136.78	54.4765	1.32815	up	8.5034e-33	5.75125e-31	PREDICTED: 17.9 kDa class II heat shock protein isoform 1 [Vitis vinifera] >gi|225429612|ref|XP_002280657.1| PREDICTED: 17.9 kDa class II heat shock protein isoform 2 [Vitis vinifera]
Unigene0026602	620	115.247	45.926	1.32735	up	1.55335e-17	7.09965e-16	RelA/SpoT-like protein [Quercus suber]
Unigene0030536	382	623.289	248.948	1.32406	up	1.5421e-54	1.34976e-52	--
Unigene0025014	2344	16.2234	6.48662	1.32254	up	6.05838e-10	1.27499e-08	PREDICTED: wall-associated receptor kinase-like 4-like [Vitis vinifera]
Unigene0032769	3382	13.894	5.55839	1.32172	up	5.91666e-12	1.51692e-10	PREDICTED: U-box domain-containing protein 43-like [Vitis vinifera]
Unigene0024465	1470	27.1873	10.9075	1.31762	up	2.48794e-10	5.45297e-09	PREDICTED: abhydrolase domain-containing protein 4-like [Vitis vinifera]
Unigene0047000	1651	28.7547	11.5536	1.31546	up	5.49888e-12	1.41432e-10	PREDICTED: UDP-glycosyltransferase 87A2-like [Vitis vinifera]
Unigene0027599	530	38.8457	15.648	1.31178	up	6.48202e-06	8.02759e-05	glycerol-3-phosphate dehydrogenase [Jatropha curcas]
Unigene0024706	1290	15.9598	6.42902	1.31178	up	6.48202e-06	8.02512e-05	PREDICTED: wall-associated receptor kinase 1-like [Vitis vinifera]
Unigene0044457	594	161.476	65.1561	1.30935	up	1.40988e-22	7.56235e-21	UDP-glucose dehydrogenase [Bambusa oldhamii]
Unigene0025442	1152	1531.71	618.409	1.30851	up	0	0	PREDICTED: zinc finger protein ZAT10-like [Vitis vinifera]
Unigene0012939	735	21.4203	8.65076	1.30808	up	8.62082e-05	0.000836574	PREDICTED: alanine aminotransferase 2-like isoform 2 [Glycine max]
Unigene0004263	445	52.2529	21.1219	1.30677	up	1.72737e-06	2.35804e-05	Serpin-ZX [Medicago truncatula] >gi|355492025|gb|AES73228.1| Serpin-ZX [Medicago truncatula]
Unigene0027908	2387	19.4827	7.87535	1.30677	up	1.15084e-11	2.85755e-10	PREDICTED: probable LRR receptor-like serine/threonine-protein kinase MRH1-like [Vitis vinifera]
Unigene0021173	715	32.5211	13.1458	1.30677	up	1.72737e-06	2.35884e-05	mitogen-activated protein kinase 7 [Gossypium hirsutum] >gi|297748123|gb|ADI52628.1| mitogen-activated protein kinase 7 [Gossypium hirsutum]
Unigene0029931	1561	71.6867	29.0439	1.30347	up	6.52146e-26	3.77521e-24	PREDICTED: probable ribose-5-phosphate isomerase-like [Glycine max]
Unigene0011793	1085	30.807	12.4848	1.30309	up	9.83854e-09	1.8173e-07	PREDICTED: carbonic anhydrase, chloroplastic-like isoform 2 [Vitis vinifera]
Unigene0017983	1317	19.127	7.76657	1.30026	up	6.99048e-07	1.01644e-05	chalcone-flavanone isomerase-like protein [Arabidopsis thaliana] >gi|330252727|gb|AEC07821.1| chalcone-flavanone isomerase-like protein [Arabidopsis thaliana]
Unigene0047567	1387	20.0826	8.17186	1.29721	up	1.8783e-07	2.9203e-06	PREDICTED: 3-hydroxyisobutyryl-CoA hydrolase-like protein 5-like [Vitis vinifera]
Unigene0012203	849	23.9647	9.76848	1.2947	up	9.07878e-06	0.000109008	At3g05320 [Arabidopsis thaliana]
Unigene0027827	1908	17.3917	7.09956	1.2926	up	1.37095e-08	2.47986e-07	PREDICTED: kinesin-like protein KIF2A-like [Vitis vinifera]
Unigene0031840	3175	298.286	121.811	1.29205	up	1.11359e-203	1.6819e-201	ein3-binding f-box protein 3 [Populus trichocarpa] >gi|222854641|gb|EEE92188.1| ein3-binding f-box protein 3 [Populus trichocarpa]
Unigene0023991	267	60.7803	24.8493	1.2904	up	7.94814e-05	0.000777493	predicted protein [Populus trichocarpa] >gi|222843575|gb|EEE81122.1| predicted protein [Populus trichocarpa]
Unigene0029253	2792	581.245	238.03	1.288	up	0	0	PREDICTED: zinc finger CCCH domain-containing protein 29-like [Vitis vinifera]
Unigene0048049	1548	61.0229	25.0018	1.28732	up	1.00409e-21	5.23888e-20	RecName: Full=Hexose carrier protein HEX6 >gi|467319|gb|AAA79857.1| hexose carrier protein [Ricinus communis]
Unigene0027401	1287	23.5251	9.66602	1.28321	up	7.0532e-08	1.16418e-06	PREDICTED: uncharacterized isochorismatase family protein pncA [Vitis vinifera]
Unigene0050353	1146	20.5015	8.443	1.2799	up	2.2272e-06	2.98259e-05	ARF domain class transcription factor [Malus x domestica]
Unigene0019204	843	40.5127	16.7246	1.2764	up	1.16966e-08	2.14083e-07	PREDICTED: blue copper protein-like [Vitis vinifera]
Unigene0013881	565	90.0265	37.1859	1.27559	up	3.21534e-12	8.57744e-11	adhesive/proline-rich protein homolog-like protein [Oryza sativa Japonica Group]
Unigene0033320	986	28.4958	11.7757	1.27494	up	2.41444e-07	3.70937e-06	PREDICTED: F-box protein At1g78280-like [Vitis vinifera]
Unigene0010487	319	52.3911	21.6652	1.27394	up	7.31112e-05	0.000720265	--
Unigene0021114	719	88.2616	36.5265	1.27284	up	7.56922e-15	3.06855e-13	ESTs gb|T20589, gb|T04648, gb|AA597906, gb|T04111, gb|R84180, gb|R65428, gb|T44439, gb|T76570, gb|R90004, gb|T45020, gb|T42457, gb|T20921, gb|AA042762 and gb|AA720210 come from this gene [Arabidopsis thaliana]
Unigene0011385	460	47.9163	19.8321	1.27268	up	5.09222e-06	6.44346e-05	--
Unigene0027753	1219	54.2448	22.4515	1.27268	up	2.08678e-15	8.74206e-14	extra-large G-protein [Arabidopsis thaliana]
Unigene0028839	2094	40.4847	16.7664	1.2718	up	2.57374e-19	1.23242e-17	PREDICTED: RING finger and transmembrane domain-containing protein 2-like [Vitis vinifera]
Unigene0049406	997	32.0685	13.3094	1.26871	up	3.98406e-08	6.79082e-07	PREDICTED: probable serine/threonine-protein kinase WNK11-like [Glycine max]
Unigene0017070	973	216.325	89.7817	1.26871	up	1.94875e-45	1.52021e-43	anthocyanidin reductase [Theobroma cacao]
Unigene0019061	790	40.4712	16.7968	1.26871	up	3.98406e-08	6.78794e-07	receptor-like protein kinase [Oryza sativa Indica Group]
Unigene0034310	646	142.104	59.0555	1.2668	up	1.12919e-20	5.67067e-19	PREDICTED: ubiquitin-like protein 5-like [Glycine max] >gi|356555496|ref|XP_003546067.1| PREDICTED: ubiquitin-like protein 5-like [Glycine max] >gi|378464148|gb|AFC01189.1| ubiquitin [Ammopiptanthus mongolicus]
Unigene0026601	2120	84.0894	34.9472	1.26675	up	1.18929e-38	8.62453e-37	RSH2 [Nicotiana tabacum]
Unigene0022715	1121	27.873	11.5906	1.26591	up	5.99624e-08	1.00083e-06	myb family transcription factor-related protein [Populus tomentosa]
Unigene0028247	1669	89.5423	37.2683	1.26462	up	1.37905e-32	9.26476e-31	PREDICTED: E3 ubiquitin-protein ligase RING1-like isoform 2 [Vitis vinifera]
Unigene0020831	2287	137.894	57.4171	1.264	up	7.81258e-67	7.6929e-65	PREDICTED: leucine-rich repeat receptor-like serine/threonine/tyrosine-protein kinase SOBIR1 [Vitis vinifera]
Unigene0015239	1263	67.6972	28.2358	1.26157	up	3.02786e-19	1.44128e-17	PREDICTED: BTB/POZ and TAZ domain-containing protein 1-like [Vitis vinifera]
Unigene0006193	903	275.743	115.11	1.26031	up	6.61932e-53	5.68229e-51	PREDICTED: early nodulin-75-like [Vitis vinifera]
Unigene0028192	2255	29.6457	12.3819	1.25959	up	2.45432e-15	1.02391e-13	Actin cross-linking protein [Arabidopsis thaliana] >gi|190016000|gb|ACE62888.1| At1g27100 [Arabidopsis thaliana] >gi|332192658|gb|AEE30779.1| Actin cross-linking protein [Arabidopsis thaliana]
Unigene0020652	782	21.9913	9.19137	1.25858	up	6.7112e-05	0.000666063	histone H1 [Populus trichocarpa] >gi|222864767|gb|EEF01898.1| histone H1 [Populus trichocarpa]
Unigene0011027	482	50.7544	21.2211	1.25803	up	1.88608e-06	2.54872e-05	PREDICTED: nuclear transcription factor Y subunit B-7-like [Glycine max]
Unigene0020841	1805	37.1708	15.622	1.25059	up	3.1164e-15	1.29608e-13	PREDICTED: zinc transporter 2-like isoform 1 [Vitis vinifera]
Unigene0030253	2441	224.452	94.3389	1.25049	up	6.98246e-113	8.34882e-111	PREDICTED: transcription factor MYC2-like [Vitis vinifera]
Unigene0014754	1132	32.5235	13.6759	1.24985	up	5.60024e-09	1.07189e-07	PREDICTED: E3 ubiquitin-protein ligase RMA1H1 isoform 1 [Vitis vinifera] >gi|359497380|ref|XP_003635497.1| PREDICTED: E3 ubiquitin-protein ligase RMA1H1 isoform 2 [Vitis vinifera] >gi|359497382|ref|XP_003635498.1| PREDICTED: E3 ubiquitin-protein ligase RMA1H1 isoform 3 [Vitis vinifera]
Unigene0017536	1041	83.2975	35.0539	1.2487	up	3.26694e-19	1.55325e-17	PREDICTED: probable glutathione S-transferase [Vitis vinifera]
Unigene0048020	1336	38.2539	16.1399	1.24497	up	7.18922e-12	1.8211e-10	calcium-binding protein [Lotus japonicus]
Unigene0025326	1609	223.096	94.1538	1.24457	up	4.63694e-74	4.75227e-72	flavonol synthase [Vitis vinifera]
Unigene0023008	233	75.8868	32.0348	1.24421	up	6.14898e-05	0.000616817	--
Unigene0027431	1180	39.8216	16.868	1.23926	up	5.8826e-11	1.37323e-09	F17L21.8 [Arabidopsis thaliana]
Unigene0032543	1864	259.237	109.897	1.23812	up	2.83802e-98	3.23913e-96	Omega-3 fatty acid desaturase, chloroplast precursor [Ricinus communis] >gi|1345969|sp|P48619.1|FAD3C_RICCO RecName: Full=Omega-3 fatty acid desaturase, chloroplastic; Flags: Precursor >gi|414732|gb|AAA73511.1| linoleoyl desaturase [Ricinus communis] >gi|223532254|gb|EEF34057.1| Omega-3 fatty acid desaturase, chloroplast precursor [Ricinus communis]
Unigene0012188	1105	323.975	137.348	1.23804	up	2.8236e-73	2.87914e-71	PREDICTED: charged multivesicular body protein 1-like isoform 1 [Glycine max] >gi|356550468|ref|XP_003543609.1| PREDICTED: charged multivesicular body protein 1-like isoform 2 [Glycine max] >gi|356550470|ref|XP_003543610.1| PREDICTED: charged multivesicular body protein 1-like isoform 3 [Glycine max] >gi|356556672|ref|XP_003546647.1| PREDICTED: charged multivesicular body protein 1-like [Glycine …
Unigene0030060	495	190.835	80.9797	1.2367	up	1.65994e-20	8.28422e-19	thaumatin-like protein [Litchi chinensis]
Unigene0024247	1644	222.914	94.6717	1.23548	up	9.88774e-75	1.01856e-72	PREDICTED: heat shock factor protein HSF24-like [Vitis vinifera]
Unigene0026767	1591	33.9496	14.4219	1.23514	up	2.49448e-12	6.71687e-11	PREDICTED: BTB/POZ and TAZ domain-containing protein 4-like [Vitis vinifera]
Unigene0047936	848	52.8415	22.494	1.23213	up	1.97541e-10	4.3798e-09	--
Unigene0032114	1070	30.3334	12.9181	1.23151	up	6.42708e-08	1.06742e-06	PREDICTED: phosphatidylinositol:ceramide inositolphosphotransferase [Vitis vinifera]
Unigene0023093	1267	88.5124	37.7471	1.22951	up	7.48048e-24	4.15668e-22	PREDICTED: MLO9 protein [Vitis vinifera]
Unigene0018551	1124	43.0986	18.4463	1.22431	up	4.55122e-11	1.07178e-09	PREDICTED: ubiquitin-conjugating enzyme E2 10-like [Glycine max]
Unigene0020838	1603	15.7145	6.72581	1.22431	up	2.19246e-06	2.93803e-05	RING/U-box domain-containing protein [Arabidopsis thaliana] >gi|30695512|ref|NP_851156.1| RING/U-box domain-containing protein [Arabidopsis thaliana] >gi|42573624|ref|NP_974908.1| RING/U-box domain-containing protein [Arabidopsis thaliana] >gi|332008320|gb|AED95703.1| RING/U-box domain-containing protein [Arabidopsis thaliana] >gi|332008321|gb|AED95704.1| RING/U-box domain-containing protein [Ara…
Unigene0030095	1461	49.4044	21.1925	1.22109	up	9.78396e-16	4.15948e-14	F-box protein SKIP2 [Arabidopsis thaliana] >gi|75272932|sp|Q9FE83.1|SKIP2_ARATH RecName: Full=F-box protein SKIP2; AltName: Full=SKP1-interacting partner 2 >gi|10716949|gb|AAG21977.1| SKP1 interacting partner 2 [Arabidopsis thaliana] >gi|27311735|gb|AAO00833.1| SKP1 interacting partner 2 (SKIP2) [Arabidopsis thaliana] >gi|31711938|gb|AAP68325.1| At5g67250 [Arabidopsis thaliana] >gi|332010937|gb|A…
Unigene0029334	2274	43.0319	18.4785	1.21956	up	9.17972e-21	4.62729e-19	AT3g50910/F18B3_190 [Arabidopsis thaliana] >gi|27764930|gb|AAO23586.1| At3g50910/F18B3_190 [Arabidopsis thaliana]
Unigene0022407	590	504.955	216.941	1.21885	up	7.66932e-60	7.09942e-58	Os07g0164800 [Oryza sativa Japonica Group] >gi|22202765|dbj|BAC07421.1| Neurofilament triplet M protein-like protein [Oryza sativa Japonica Group] >gi|113610499|dbj|BAF20877.1| Os07g0164800 [Oryza sativa Japonica Group]
Unigene0050597	1969	68.2727	29.3436	1.21826	up	6.7476e-28	4.10113e-26	CBL-interacting protein kinase 19 [Populus euphratica]
Unigene0015638	886	1204.24	517.95	1.21723	up	4.80996e-209	7.40384e-207	metal ion binding protein [Cucumis melo subsp. melo]
Unigene0021875	861	36.5712	15.7328	1.21693	up	1.32793e-07	2.11369e-06	PREDICTED: transcription factor bHLH113-like [Glycine max]
Unigene0027627	1265	119.862	51.5745	1.21665	up	3.36732e-31	2.18197e-29	PREDICTED: probable phosphatidylinositol 4-kinase type 2-beta At1g26270-like [Vitis vinifera]
Unigene0012662	1313	22.5058	9.68516	1.21645	up	3.27536e-07	4.9637e-06	PREDICTED: ABC transporter C family member 8-like [Vitis vinifera]
Unigene0020942	902	42.6963	18.389	1.21527	up	5.4592e-09	1.04789e-07	LITAF-domain-containing protein [Medicago truncatula] >gi|355495984|gb|AES77187.1| LITAF-domain-containing protein [Medicago truncatula]
Unigene0028220	1140	38.2443	16.4899	1.21366	up	5.56926e-10	1.17885e-08	At4g21865 [Arabidopsis thaliana]
Unigene0047882	1811	43.8687	18.9285	1.21263	up	5.30422e-17	2.37566e-15	methyltransferase [Arabidopsis thaliana] >gi|332002997|gb|AED90380.1| methyltransferase [Arabidopsis thaliana]
Unigene0032431	2361	16.004	6.90827	1.21203	up	8.17896e-09	1.52761e-07	shaker-like potassium channel 1 [Populus euphratica]
Unigene0019310	664	26.9937	11.6574	1.21137	up	7.7763e-05	0.000762168	WRKY transcription factor 8 [(Populus tomentosa x P. bolleana) x P. tomentosa]
Unigene0008944	787	22.7749	9.83551	1.21137	up	7.7763e-05	0.000762354	Pyrimidine-specific ribonucleoside hydrolase rihA [Medicago truncatula] >gi|355483095|gb|AES64298.1| Pyrimidine-specific ribonucleoside hydrolase rihA [Medicago truncatula]
Unigene0024814	2449	879.052	379.735	1.21096	up	0	0	acyl-activating enzyme 8 [Cannabis sativa]
Unigene0050007	1101	66.2184	28.6241	1.21	up	1.12493e-15	4.75228e-14	PREDICTED: nudix hydrolase 18, mitochondrial [Vitis vinifera]
Unigene0029964	1538	132.604	57.3387	1.20954	up	4.95822e-41	3.7233e-39	PREDICTED: phytosulfokine receptor 2-like [Vitis vinifera]
Unigene0025075	1527	409.242	177.238	1.20726	up	1.07103e-121	1.30787e-119	R2R3-MYB transcription factor [Jatropha curcas]
Unigene0033966	1700	145.471	63.0952	1.20513	up	4.04884e-49	3.27288e-47	protein IQ-domain 22 [Arabidopsis thaliana] >gi|56693675|gb|AAW22634.1| calmodulin binding protein IQD22 [Arabidopsis thaliana] >gi|332659301|gb|AEE84701.1| protein IQ-domain 22 [Arabidopsis thaliana]
Unigene0020423	2699	89.2037	38.7171	1.20413	up	8.33202e-48	6.66811e-46	PREDICTED: probable glycerophosphoryl diester phosphodiesterase 1 [Vitis vinifera]
Unigene0022665	778	161.269	70.0003	1.20403	up	1.07642e-25	6.1779e-24	basic-leucine zipper [Humulus lupulus]
Unigene0024307	2068	108.926	47.3223	1.20276	up	9.25694e-45	7.19338e-43	PREDICTED: galactomannan galactosyltransferase 1-like isoform 1 [Glycine max] >gi|356541604|ref|XP_003539264.1| PREDICTED: galactomannan galactosyltransferase 1-like isoform 2 [Glycine max]
Unigene0032161	2101	29.0519	12.6316	1.20159	up	3.14192e-13	1.02707e-11	Vacuolar protein [Medicago truncatula] >gi|215598344|tpg|DAA06358.1| TPA_inf: ARO1-like protein 1 [Medicago truncatula] >gi|355513516|gb|AES95139.1| Vacuolar protein [Medicago truncatula]
Unigene0029401	1431	15.0643	6.5683	1.19755	up	1.7059e-05	0.00019371	PREDICTED: cellulose synthase-like protein G2-like [Glycine max]
Unigene0015728	899	113.428	49.5085	1.19603	up	5.7159e-21	2.90311e-19	PREDICTED: E3 ubiquitin-protein ligase RHA2A-like [Vitis vinifera]
Unigene0025268	1704	129.209	56.4577	1.19447	up	2.48302e-43	1.90373e-41	ribose-phosphate pyrophosphokinase 1 [Arabidopsis thaliana] >gi|38503403|sp|Q42581.2|KPRS1_ARATH RecName: Full=Ribose-phosphate pyrophosphokinase 1, chloroplastic; AltName: Full=PRS I; AltName: Full=Phosphoribosyl pyrophosphate synthase 1; Flags: Precursor >gi|51968794|dbj|BAD43089.1| phosphoribosyl pyrophosphate synthetase [Arabidopsis thaliana] >gi|51969912|dbj|BAD43648.1| phosphoribosyl pyroph…
Unigene0028610	1581	68.0222	29.7256	1.1943	up	5.52428e-22	2.90495e-20	RecName: Full=UPF0496 protein At2g18630
Unigene0033695	1020	292.082	127.654	1.19413	up	5.3361e-58	4.85018e-56	C33G8.2 , related [Medicago truncatula]
Unigene0010448	1013	305.577	133.721	1.19231	up	4.71562e-60	4.37529e-58	PREDICTED: vacuolar protein sorting-associated protein 2 homolog 1-like [Glycine max]
Unigene0020472	1147	689.054	301.755	1.19124	up	3.0655e-150	4.07803e-148	AT4g32020/F10N7_170 [Arabidopsis thaliana] >gi|21928043|gb|AAM78050.1| AT4g32020/F10N7_170 [Arabidopsis thaliana]
Unigene0049598	1131	21.2018	9.28826	1.1907	up	6.23828e-06	7.75922e-05	PREDICTED: F-box protein At1g78280-like [Glycine max]
Unigene0034817	2383	50.3131	22.0416	1.1907	up	3.18814e-24	1.78141e-22	PREDICTED: ankyrin repeat-containing protein At3g12360-like [Vitis vinifera]
Unigene0027381	1385	133.786	58.6828	1.18892	up	1.7809e-36	1.25743e-34	alcohol acyl transferase [Citrus sinensis]
Unigene0036081	1735	53.7478	23.5817	1.18854	up	3.93848e-19	1.85932e-17	ribulose-1,5-bisphosphate carboxylase/oxygenase large subunit [Simarouba amara]
Unigene0047590	1391	36.2189	15.8992	1.18779	up	5.45922e-11	1.27514e-09	VQ motif family protein expressed [Medicago truncatula] >gi|355516405|gb|AES98028.1| VQ motif family protein expressed [Medicago truncatula]
Unigene0050352	442	49.8676	21.8907	1.18779	up	1.55337e-05	0.00017805	--
Unigene0034299	2374	129.371	56.8267	1.18688	up	3.50972e-59	3.21925e-57	Glycine-rich protein [Medicago truncatula] >gi|163889366|gb|ABY48136.1| glycine-rich protein [Medicago truncatula] >gi|355514282|gb|AES95905.1| Glycine-rich protein [Medicago truncatula]
Unigene0020821	995	593.242	260.611	1.18672	up	4.91844e-112	5.86345e-110	PREDICTED: LOW QUALITY PROTEIN: glutathione S-transferase U8 [Vitis vinifera]
Unigene0034666	869	68.0095	29.9035	1.18542	up	1.29668e-12	3.63787e-11	sesquiterpene synthase [Toona sinensis]
Unigene0004996	2036	257.799	113.376	1.18513	up	1.26743e-99	1.45483e-97	flavonoid-3'-hydroxylase [Camellia nitidissima]
Unigene0033318	1295	54.8021	24.1225	1.18385	up	7.87184e-15	3.18802e-13	PREDICTED: F-box protein At1g78280-like [Vitis vinifera]
Unigene0024263	1248	84.0374	36.9926	1.18379	up	3.34672e-21	1.71717e-19	PREDICTED: dof zinc finger protein DOF3.4 [Vitis vinifera]
Unigene0046903	2163	61.2534	26.9674	1.18357	up	2.2934e-26	1.34901e-24	PREDICTED: BTB/POZ domain-containing protein POB1-like [Vitis vinifera]
Unigene0045458	797	39.204	17.343	1.17665	up	3.10924e-07	4.72621e-06	PREDICTED: glucan endo-1,3-beta-glucosidase 8-like [Glycine max]
Unigene0050740	2729	27.248	12.0547	1.17655	up	2.47302e-15	1.03064e-13	At1g34320 [Arabidopsis thaliana]
Unigene0023949	1429	157.295	69.644	1.1754	up	3.90882e-43	2.99118e-41	PREDICTED: probable protein phosphatase 2C 58 [Vitis vinifera]
Unigene0014016	794	157.104	69.6343	1.17385	up	1.29751e-24	7.33158e-23	sigma factor binding protein 1 [Arabidopsis thaliana] >gi|75173827|sp|Q9LDH1.1|SIB1_ARATH RecName: Full=Sigma factor binding protein 1, chloroplastic; Short=AtsibI; Short=Sigma factor binding protein I; AltName: Full=SigA binding protein; Flags: Precursor >gi|6980074|gb|AAF34713.1|AF224762_1 SigA binding protein [Arabidopsis thaliana] >gi|9662990|emb|CAC00734.1| SigA binding protein [Arabidopsis …
Unigene0034298	441	124.128	55.1642	1.17002	up	1.41661e-11	3.498e-10	Glycine-rich protein [Medicago truncatula] >gi|163889366|gb|ABY48136.1| glycine-rich protein [Medicago truncatula] >gi|355514282|gb|AES95905.1| Glycine-rich protein [Medicago truncatula]
Unigene0021558	1166	70.8362	31.5331	1.16762	up	1.10293e-16	4.86392e-15	protein exordium like 5 [Arabidopsis thaliana] >gi|4584346|gb|AAD25141.1| expressed protein [Arabidopsis thaliana] >gi|16604330|gb|AAL24171.1| At2g17230/T23A1.9 [Arabidopsis thaliana] >gi|19699196|gb|AAL90964.1| At2g17230/T23A1.9 [Arabidopsis thaliana] >gi|330251507|gb|AEC06601.1| protein exordium like 5 [Arabidopsis thaliana]
Unigene0015228	1018	213.424	95.046	1.16703	up	2.67926e-41	2.0195e-39	PREDICTED: universal stress protein A-like protein [Vitis vinifera]
Unigene0024738	2130	41.2787	18.4299	1.16335	up	1.43132e-17	6.54935e-16	calcium dependent protein kinase 21 [Populus trichocarpa] >gi|222859592|gb|EEE97139.1| calcium dependent protein kinase 21 [Populus trichocarpa]
Unigene0006325	448	74.6106	33.3219	1.16291	up	1.56502e-07	2.45797e-06	polyubiquitin-like [Solanum tuberosum]
Unigene0020548	1793	23.7756	10.6385	1.16018	up	3.26534e-09	6.39927e-08	PREDICTED: phospholipase C 4-like [Glycine max]
Unigene0050703	2445	119.77	53.7067	1.15709	up	2.39924e-54	2.09542e-52	granule-bound starch synthase 1 [Gossypium hirsutum]
Unigene0031839	227	94.965	42.6242	1.15573	up	2.90428e-05	0.000313739	P-loop containing nucleoside triphosphate hydrolase-like protein [Arabidopsis thaliana] >gi|8778680|gb|AAF79688.1|AC022314_29 F9C16.7 [Arabidopsis thaliana] >gi|332193886|gb|AEE32007.1| P-loop containing nucleoside triphosphate hydrolase-like protein [Arabidopsis thaliana]
Unigene0027305	1280	88.938	39.9554	1.15441	up	4.75814e-22	2.51194e-20	SLT1 protein [Nicotiana tabacum]
Unigene0027217	2115	187.587	84.3069	1.15384	up	1.10947e-72	1.12843e-70	WRKY transcription factor 17 [Dimocarpus longan]
Unigene0049163	1263	20.9037	9.41193	1.15119	up	3.86976e-06	4.98134e-05	PREDICTED: ras-related protein RABH1b [Vitis vinifera]
Unigene0027563	1674	416.278	187.767	1.14861	up	2.38604e-125	2.94951e-123	thaumatin-like protein 3, partial [Prunus persica]
Unigene0027158	1715	24.9982	11.2836	1.1476	up	4.02304e-09	7.808e-08	PREDICTED: hydroxymethylglutaryl-CoA lyase, mitochondrial-like [Glycine max]
Unigene0018181	825	29.6529	13.4035	1.14556	up	9.591e-06	0.000114576	PREDICTED: cyclic phosphodiesterase [Vitis vinifera]
Unigene0016317	1271	82.7073	37.4108	1.14456	up	3.19822e-20	1.58042e-18	PREDICTED: GPI-anchored protein LORELEI [Vitis vinifera]
Unigene0014835	660	34.1302	15.4978	1.13898	up	2.38334e-05	0.000263341	SAUR family protein [Populus trichocarpa] >gi|222848435|gb|EEE85982.1| SAUR family protein [Populus trichocarpa]
Unigene0019478	1421	16.7044	7.58724	1.13858	up	1.43826e-05	0.000166519	PREDICTED: calcium-transporting ATPase 12, plasma membrane-type-like [Vitis vinifera]
Unigene0025994	1402	24.7052	11.2393	1.13626	up	1.58899e-07	2.49269e-06	PREDICTED: receptor-like serine/threonine-protein kinase At2g45590-like [Vitis vinifera]
Unigene0032889	1129	155.541	70.7648	1.13619	up	2.32306e-32	1.55548e-30	Calmodulin-binding protein [Medicago truncatula] >gi|355509279|gb|AES90421.1| Calmodulin-binding protein [Medicago truncatula]
Unigene0025743	1841	119.068	54.3586	1.1312	up	1.02641e-39	7.47026e-38	CBL-interacting protein kinase 16 [Populus trichocarpa]
Unigene0045271	775	54.6935	24.9695	1.1312	up	7.34672e-09	1.38116e-07	PREDICTED: CLAVATA3/ESR (CLE)-related protein TDIF-like [Vitis vinifera]
Unigene0026313	507	81.2158	37.0778	1.1312	up	1.20514e-08	2.19976e-07	acetoacetyl-CoA thiolase [Picrorhiza kurrooa]
Unigene0050874	990	20.7962	9.49418	1.1312	up	5.94074e-05	0.000597121	glutathione peroxidase [Populus trichocarpa] >gi|222853347|gb|EEE90894.1| glutathione peroxidase [Populus trichocarpa]
Unigene0025790	997	79.9282	36.6009	1.12682	up	2.42332e-15	1.01203e-13	PREDICTED: protein STRUBBELIG-RECEPTOR FAMILY 3-like [Glycine max]
Unigene0026671	1008	36.5244	16.7295	1.12646	up	7.9419e-08	1.2986e-06	DNA binding/zinc ion binding protein [Gossypium hirsutum]
Unigene0017010	377	283.333	129.791	1.1263	up	4.83582e-20	2.37505e-18	condensin complex component, non-smc subunit [Bathycoccus prasinos]
Unigene0049970	1423	18.2129	8.35367	1.12448	up	7.11764e-06	8.75808e-05	PREDICTED: type I inositol-1,4,5-trisphosphate 5-phosphatase CVP2-like [Vitis vinifera]
Unigene0028609	1885	41.2471	18.9187	1.12448	up	5.84642e-15	2.39185e-13	ALC-interacting protein 1 [Arabidopsis thaliana] >gi|124301028|gb|ABN04766.1| At5g01370 [Arabidopsis thaliana] >gi|332002950|gb|AED90333.1| ALC-interacting protein 1 [Arabidopsis thaliana]
Unigene0014419	354	701.326	321.742	1.12418	up	2.49244e-44	1.92565e-42	basic secretory protein family protein [Arabidopsis thaliana] >gi|4585909|gb|AAD25570.1| expressed protein [Arabidopsis thaliana] >gi|19699336|gb|AAL91278.1| At2g15220/F15A23.4 [Arabidopsis thaliana] >gi|330251282|gb|AEC06376.1| basic secretory protein family protein [Arabidopsis thaliana]
Unigene0019613	1034	110.097	50.5306	1.12355	up	3.5033e-21	1.79522e-19	transcription factor [Arabidopsis lyrata subsp. lyrata] >gi|297325860|gb|EFH56280.1| transcription factor [Arabidopsis lyrata subsp. lyrata]
Unigene0029734	2693	105.322	48.3502	1.12322	up	2.47836e-50	2.07002e-48	PREDICTED: probable methyltransferase PMT8-like [Glycine max]
Unigene0043817	1066	34.9915	16.0786	1.12186	up	7.19494e-08	1.18417e-06	PREDICTED: membrane steroid-binding protein 2-like [Glycine max]
Unigene0021838	644	139.16	63.9608	1.12149	up	5.95038e-17	2.65324e-15	arabinogalactan protein 5 [Arabidopsis thaliana] >gi|119361081|sp|Q8LCE4.2|AGP5_ARATH RecName: Full=Classical arabinogalactan protein 5; Flags: Precursor >gi|3883128|gb|AAC77827.1| arabinogalactan-protein [Arabidopsis thaliana] >gi|28416877|gb|AAO42969.1| At1g35230 [Arabidopsis thaliana] >gi|332193649|gb|AEE31770.1| arabinogalactan protein 5 [Arabidopsis thaliana]
Unigene0020761	778	309.773	142.488	1.12037	up	7.39592e-43	5.64888e-41	PREDICTED: calmodulin-like [Vitis vinifera]
Unigene0049347	657	72.2587	33.2411	1.1202	up	1.24372e-09	2.54023e-08	UP-9A [Nicotiana tabacum]
Unigene0012693	365	182.49	84.0705	1.11815	up	6.4214e-13	1.92954e-11	Multidrug resistance protein ABC transporter family [Medicago truncatula] >gi|355508724|gb|AES89866.1| Multidrug resistance protein ABC transporter family [Medicago truncatula]
Unigene0024999	2873	12.3088	5.67714	1.11646	up	1.76036e-07	2.74225e-06	PREDICTED: probable inactive receptor kinase At1g27190-like [Vitis vinifera]
Unigene0014388	274	83.0954	38.3395	1.11594	up	2.92106e-05	0.000315382	--
Unigene0006818	232	203.585	94.1353	1.11282	up	1.67225e-09	3.36923e-08	calcium-dependent protein kinase [Dimocarpus longan]
Unigene0022134	1541	23.2626	10.7637	1.11184	up	1.59296e-07	2.49794e-06	expressed protein [Arabidopsis thaliana]
Unigene0010721	643	67.8049	31.3852	1.1113	up	7.3607e-09	1.3825e-07	PREDICTED: heat stress transcription factor A-2-like [Glycine max]
Unigene0022814	918	25.3296	11.7445	1.10883	up	2.6372e-05	0.000288141	transmembrane protein G1P-related 1 [Arabidopsis thaliana] >gi|1657615|gb|AAB18126.1| G1p [Arabidopsis thaliana] >gi|28416645|gb|AAO42853.1| At3g51790 [Arabidopsis thaliana] >gi|110743169|dbj|BAE99476.1| Cytochrome C Maturation G1p [Arabidopsis thaliana] >gi|332645322|gb|AEE78843.1| transmembrane protein G1P-related 1 [Arabidopsis thaliana]
Unigene0024915	477	194.99	90.4107	1.10883	up	3.00968e-17	1.36011e-15	--
Unigene0028602	2525	1470.55	682.197	1.1081	up	0	0	vacuolar processing enzyme a [Populus tomentosa]
Unigene0026112	3537	16.8461	7.81589	1.10793	up	1.48137e-11	3.64894e-10	PREDICTED: non-lysosomal glucosylceramidase-like [Vitis vinifera]
Unigene0002801	1113	78.1266	36.2636	1.10729	up	3.44738e-16	1.49244e-14	At4g24310 [Arabidopsis thaliana]
Unigene0019065	803	25.9407	12.0494	1.10626	up	7.26606e-05	0.000716178	PREDICTED: dehydration-responsive element-binding protein 3-like [Vitis vinifera]
Unigene0048510	756	41.6506	19.3806	1.10372	up	1.05703e-06	1.49004e-05	f-box family protein [Populus trichocarpa] >gi|222836086|gb|EEE74507.1| f-box family protein [Populus trichocarpa]
Unigene0026741	1792	16.8955	7.86766	1.10263	up	1.74234e-06	2.37766e-05	bHLH [Citrus trifoliata]
Unigene0023205	1697	52.3822	24.4356	1.10009	up	2.3246e-16	1.01182e-14	PREDICTED: vinorine synthase-like [Vitis vinifera]
Unigene0006539	266	120.196	56.121	1.09878	up	9.5486e-07	1.36179e-05	metal ion binding protein [Phaseolus vulgaris]
Unigene0049594	1453	25.6717	11.9864	1.09878	up	1.17768e-07	1.88499e-06	S-adenosyl-L-methionine-dependent methyltransferase-like protein [Arabidopsis thaliana] >gi|124301150|gb|ABN04827.1| At5g54400 [Arabidopsis thaliana] >gi|332009109|gb|AED96492.1| S-adenosyl-L-methionine-dependent methyltransferase-like protein [Arabidopsis thaliana]
Unigene0015855	952	61.5712	28.7483	1.09878	up	2.93572e-11	7.02876e-10	WRKY transcription factor 26 [(Populus tomentosa x P. bolleana) x P. tomentosa]
Unigene0047806	2007	35.964	16.8045	1.09771	up	1.62052e-13	5.65633e-12	armadillo/beta-catenin repeat family protein [Arabidopsis lyrata subsp. lyrata] >gi|297321163|gb|EFH51584.1| armadillo/beta-catenin repeat family protein [Arabidopsis lyrata subsp. lyrata]
Unigene0027209	1398	18.192	8.50305	1.09726	up	1.29637e-05	0.000151092	PREDICTED: LRR receptor-like serine/threonine-protein kinase GSO1-like [Glycine max]
Unigene0020783	1319	66.2921	31.0192	1.09568	up	5.0573e-16	2.17534e-14	PREDICTED: prolyl 4-hydroxylase subunit alpha-2 [Vitis vinifera]
Unigene0018718	901	25.5387	11.9661	1.09373	up	3.55654e-05	0.000377202	TPA: beta tubulin1 isoform 1 [Zea mays] >gi|414864265|tpg|DAA42822.1| TPA: beta tubulin1 isoform 2 [Zea mays]
Unigene0028307	2369	66.1514	31.0406	1.09161	up	2.39902e-27	1.44499e-25	lectin-like protein kinase [Populus nigra]
Unigene0024494	1541	73.403	34.4439	1.09159	up	3.5771e-20	1.76331e-18	PREDICTED: probable isoaspartyl peptidase/L-asparaginase 2 [Vitis vinifera]
Unigene0050982	1347	35.424	16.6238	1.09148	up	2.46084e-09	4.89669e-08	PREDICTED: NADP-dependent alkenal double bond reductase P2-like [Vitis vinifera]
Unigene0050772	2708	59.7485	28.0736	1.08969	up	4.16804e-28	2.54485e-26	PREDICTED: pyruvate decarboxylase isozyme 2-like [Glycine max]
Unigene0017333	1668	21.4914	10.1099	1.08799	up	2.59548e-07	3.97383e-06	Xyloglucan galactosyltransferase KATAMARI1 [Medicago truncatula] >gi|355490741|gb|AES71944.1| Xyloglucan galactosyltransferase KATAMARI1 [Medicago truncatula]
Unigene0023327	1388	22.8603	10.7552	1.08781	up	1.28174e-06	1.78241e-05	PREDICTED: probable adenylate kinase 1, chloroplastic-like [Glycine max]
Unigene0017092	573	151.754	71.4037	1.08766	up	9.0037e-16	3.83588e-14	PREDICTED: 21 kDa protein [Vitis vinifera]
Unigene0029819	2824	9.34892	4.40516	1.08561	up	1.05381e-05	0.000124924	PREDICTED: probable methyltransferase PMT26-like [Glycine max]
Unigene0033657	707	41.4539	19.5508	1.08428	up	3.48328e-06	4.51422e-05	PREDICTED: COBRA-like protein 7 [Vitis vinifera]
Unigene0012209	1115	116.654	55.0417	1.08364	up	1.02911e-22	5.53476e-21	Os02g0715300 [Oryza sativa Japonica Group] >gi|113537456|dbj|BAF09839.1| Os02g0715300 [Oryza sativa Japonica Group]
Unigene0015120	295	85.3908	40.2958	1.08345	up	1.74296e-05	0.000197638	RecName: Full=Luminal-binding protein; Short=BiP; AltName: Full=78 kDa glucose-regulated protein homolog; Short=GRP-78; Flags: Precursor >gi|388065|gb|AAA21808.1| ER-lumenal protein [Spinacia oleracea] >gi|551305|gb|AAA21806.1| ER-lumenal protein [Spinacia oleracea]
Unigene0029144	2690	7.83369	3.69968	1.08229	up	8.8244e-05	0.000854884	PREDICTED: F-box/kelch-repeat protein At5g42350-like [Vitis vinifera]
Unigene0009281	672	297.722	140.692	1.08142	up	5.71694e-34	3.90609e-32	At4g04630 [Arabidopsis thaliana]
Unigene0046814	1518	22.3386	10.5626	1.08058	up	6.3348e-07	9.27142e-06	heat shock protein 70 [Cucumis sativus]
Unigene0026843	1091	38.4079	18.2441	1.07398	up	3.50884e-08	6.03716e-07	PREDICTED: trafficking protein particle complex subunit 5 [Vitis vinifera]
Unigene0028712	1803	167.118	79.4232	1.07324	up	1.03639e-49	8.44563e-48	BAG-domain protein 1 / regulator of cell death [Medicago truncatula] >gi|355481357|gb|AES62560.1| BAG-domain protein 1 / regulator of cell death [Medicago truncatula]
Unigene0027727	1372	21.1849	10.0746	1.07231	up	4.66582e-06	5.92819e-05	PREDICTED: 12-oxophytodienoate reductase 2 [Vitis vinifera]
Unigene0018496	2124	142.774	67.9406	1.07139	up	6.94636e-50	5.73039e-48	PREDICTED: phospholipase A1-Igamma3, chloroplastic [Vitis vinifera]
Unigene0015125	1009	30.4868	14.5211	1.07004	up	2.54874e-06	3.37605e-05	At5g66985 [Arabidopsis thaliana]
Unigene0034738	972	47.0972	22.4685	1.06774	up	9.58934e-09	1.77454e-07	Os08g0433200 [Oryza sativa Japonica Group] >gi|113623841|dbj|BAF23786.1| Os08g0433200 [Oryza sativa Japonica Group]
Unigene0017094	443	83.6541	39.9383	1.06666	up	2.5451e-07	3.90116e-06	PREDICTED: 21 kDa protein [Vitis vinifera]
Unigene0022045	1202	19.7479	9.42959	1.06643	up	3.86996e-05	0.000405836	SAUR family protein [Populus trichocarpa] >gi|222860821|gb|EEE98363.1| SAUR family protein [Populus trichocarpa]
Unigene0031728	707	33.5742	16.0316	1.06643	up	3.86996e-05	0.000405942	--
Unigene0049543	1555	83.3341	39.8227	1.06531	up	4.62056e-22	2.44251e-20	F14N23.23 [Arabidopsis thaliana]
Unigene0016711	841	144.292	69.0298	1.0637	up	1.03694e-20	5.21388e-19	Os01g0131300 [Oryza sativa Japonica Group] >gi|113531456|dbj|BAF03839.1| Os01g0131300 [Oryza sativa Japonica Group]
Unigene0022793	2781	8.09993	3.87683	1.06303	up	6.41456e-05	0.000641057	PREDICTED: G-type lectin S-receptor-like serine/threonine-protein kinase At1g67520-like [Vitis vinifera]
Unigene0005773	223	235.697	112.811	1.06303	up	8.85646e-10	1.8388e-08	polyubiquitin [Bathycoccus prasinos]
Unigene0020674	899	30.1757	14.4528	1.06204	up	1.14413e-05	0.000134678	PREDICTED: ureide permease 2-like [Vitis vinifera]
Unigene0034491	369	65.6407	31.4656	1.06081	up	3.47898e-05	0.000369561	pherophorin-C2 protein precursor [Chlamydomonas reinhardtii]
Unigene0032861	470	77.3024	37.0558	1.06081	up	3.76616e-07	5.64362e-06	--
Unigene0014324	857	33.633	16.1288	1.06024	up	6.23574e-06	7.75847e-05	PREDICTED: F-box protein SKIP14 [Vitis vinifera]
Unigene0018186	1164	65.3396	31.3498	1.0595	up	1.8536e-13	6.36481e-12	PREDICTED: copper transporter 5 [Vitis vinifera] >gi|321496084|gb|ADW93919.1| copper transporter [Vitis vinifera]
Unigene0021318	2076	93.4555	44.8762	1.05833	up	6.50062e-32	4.28135e-30	hydroxymethylglutaryl-CoA synthase [Hevea brasiliensis]
Unigene0025505	991	83.5895	40.1701	1.0572	up	1.75066e-14	6.97053e-13	At5g57910 [Arabidopsis thaliana]
Unigene0050429	894	27.6352	13.2967	1.05544	up	3.12642e-05	0.000335929	PERK1-like protein kinase [Nicotiana tabacum]
Unigene0027261	1399	68.561	32.9999	1.05493	up	1.74412e-16	7.62459e-15	ADP-glucose pyrophosphorylase large subunit [Citrus sinensis]
Unigene0048447	2107	64.031	30.8331	1.05429	up	1.50931e-22	8.08488e-21	WRKY transcription factor 47-2 [Dimocarpus longan]
Unigene0027260	415	89.8819	43.2991	1.05369	up	3.05328e-07	4.64466e-06	PREDICTED: glucose-1-phosphate adenylyltransferase large subunit 1-like [Glycine max]
Unigene0032845	2873	22.7629	10.9694	1.0532	up	1.1316e-11	2.81324e-10	PREDICTED: zinc finger protein CONSTANS-LIKE 14-like [Vitis vinifera]
Unigene0010527	1822	29.2465	14.1107	1.05148	up	9.55982e-10	1.97768e-08	(RAP Annotation release2) Glycosyl transferase [Medicago truncatula] >gi|355512641|gb|AES94264.1| (RAP Annotation release2) Glycosyl transferase [Medicago truncatula]
Unigene0019166	1319	49.9486	24.1027	1.05125	up	1.02033e-11	2.55082e-10	TT2 like MYB transcriptoin factor [Theobroma cacao]
Unigene0036100	1393	83.4622	40.2864	1.05083	up	1.50987e-19	7.29076e-18	Nucleotide-diphospho-sugar transferases superfamily protein [Arabidopsis thaliana] >gi|34146814|gb|AAQ62415.1| At1g64980 [Arabidopsis thaliana] >gi|332196190|gb|AEE34311.1| Nucleotide-diphospho-sugar transferases superfamily protein [Arabidopsis thaliana]
Unigene0006508	505	49.8817	24.0866	1.05028	up	2.80868e-05	0.000304312	PREDICTED: uncharacterized protein LOC100241447 [Vitis vinifera]
Unigene0044383	1875	112.646	54.405	1.04998	up	3.55986e-34	2.44057e-32	PREDICTED: phospholipase C 3-like isoform 1 [Vitis vinifera]
Unigene0017831	1286	45.3916	21.9267	1.04974	up	1.60741e-10	3.59564e-09	At1g58420 [Arabidopsis thaliana] >gi|343455557|gb|AEM36343.1| At1g58420 [Arabidopsis thaliana]
Unigene0029809	2673	25.4628	12.3073	1.04888	up	5.0888e-12	1.31984e-10	PREDICTED: oligopeptide transporter 4 isoform 1 [Vitis vinifera]
Unigene0012746	621	214.521	103.724	1.04838	up	4.27824e-22	2.26752e-20	Os07g0114300 [Oryza sativa Japonica Group] >gi|113610287|dbj|BAF20665.1| Os07g0114300 [Oryza sativa Japonica Group]
Unigene0026776	984	128.245	62.0884	1.04651	up	5.90026e-21	2.99297e-19	At1g55340 [Arabidopsis thaliana] >gi|48310451|gb|AAT41823.1| At1g55340 [Arabidopsis thaliana]
Unigene0021965	1887	84.9739	41.1669	1.04554	up	3.64088e-26	2.12915e-24	PREDICTED: galactinol--sucrose galactosyltransferase [Vitis vinifera]
Unigene0025713	1767	35.5028	17.2096	1.04472	up	3.98408e-11	9.45425e-10	protein trichome birefringence-like 18 [Arabidopsis thaliana] >gi|79325253|ref|NP_001031712.1| protein trichome birefringence-like 18 [Arabidopsis thaliana] >gi|332659646|gb|AEE85046.1| protein trichome birefringence-like 18 [Arabidopsis thaliana] >gi|332659647|gb|AEE85047.1| protein trichome birefringence-like 18 [Arabidopsis thaliana]
Unigene0047945	1488	77.3197	37.5286	1.04285	up	3.85928e-19	1.82623e-17	PREDICTED: nitrate transporter 1.2-like [Glycine max]
Unigene0020494	1039	73.4335	35.6536	1.04239	up	3.50024e-13	1.1304e-11	dehydroascorbate reductase [Theobroma cacao]
Unigene0050568	1346	16.9154	8.2154	1.04194	up	7.69616e-05	0.000755051	PREDICTED: 2,3-bisphosphoglycerate-dependent phosphoglycerate mutase-like [Vitis vinifera]
Unigene0016204	1764	12.9071	6.26866	1.04194	up	7.69616e-05	0.000755235	amine oxidase family protein [Arabidopsis lyrata subsp. lyrata] >gi|297332291|gb|EFH62709.1| amine oxidase family protein [Arabidopsis lyrata subsp. lyrata]
Unigene0048837	306	154.352	74.9843	1.04157	up	1.11507e-08	2.04276e-07	--
Unigene0025354	2147	77.0528	37.4692	1.04014	up	9.8756e-27	5.91285e-25	calcium-dependent protein kinase [Dimocarpus longan]
Unigene0018155	784	60.8625	29.6194	1.03901	up	1.00359e-08	1.8529e-07	PREDICTED: probable WRKY transcription factor 45 [Vitis vinifera] >gi|388324555|gb|AFK27601.1| WRKY45 [Vitis amurensis]
Unigene0046698	1761	19.6687	9.576	1.03841	up	1.09399e-06	1.53944e-05	nbs-lrr resistance protein [Populus trichocarpa] >gi|222842021|gb|EEE79568.1| nbs-lrr resistance protein [Populus trichocarpa]
Unigene0034196	1514	143.505	69.9337	1.03704	up	1.94332e-34	1.34146e-32	phenylalanine ammonia-lyase [Litchi chinensis]
Unigene0025388	961	31.7575	15.534	1.03167	up	5.41286e-06	6.80844e-05	translationally controlled tumor protein [Elaeis guineensis]
Unigene0027630	973	43.5637	21.3089	1.03167	up	7.9895e-08	1.30532e-06	RING domain protein [Arabidopsis thaliana]
Unigene0028014	1311	56.3504	27.6237	1.02852	up	1.4542e-12	4.04867e-11	JHL18I08.9 [Jatropha curcas]
Unigene0046854	1042	26.4994	13	1.02745	up	1.63671e-05	0.000186539	ceramide glucosyltransferase [Gossypium arboreum]
Unigene0023263	716	472.927	232.046	1.0272	up	6.18008e-52	5.23807e-50	ethylene responsive transcription factor 3b [Prunus salicina]
Unigene0032397	2349	77.1291	37.8954	1.02525	up	1.75254e-28	1.07988e-26	GRAS family transcription factor [Populus trichocarpa] >gi|222867144|gb|EEF04275.1| GRAS family transcription factor [Populus trichocarpa]
Unigene0047040	2128	126.912	62.3567	1.02521	up	1.20966e-41	9.18681e-40	DNA-binding protein [Vitis thunbergii]
Unigene0016074	1262	113.814	56.0782	1.02116	up	9.03088e-23	4.87001e-21	At4g14830 [Arabidopsis thaliana] >gi|48310385|gb|AAT41810.1| At4g14830 [Arabidopsis thaliana]
Unigene0022942	689	211.63	104.32	1.02053	up	4.52742e-23	2.45796e-21	RecName: Full=Probable steroid-binding protein 3; Short=AtMP3 >gi|30725550|gb|AAP37797.1| At2g24940 [Arabidopsis thaliana]
Unigene0005733	275	148.852	73.3844	1.02033	up	1.72867e-07	2.69601e-06	PREDICTED: LOW QUALITY PROTEIN: probable nucleoredoxin 1-like [Vitis vinifera]
Unigene0018854	1089	178.158	87.8338	1.0203	up	3.6911e-30	2.36507e-28	PREDICTED: cytochrome c [Vitis vinifera] >gi|183393002|gb|ACC61674.1| mitochondrial cytochrome c [Vitis vinifera]
Unigene0018891	1353	30.6124	15.1198	1.01767	up	1.55263e-07	2.44137e-06	PREDICTED: 5'-adenylylsulfate reductase 3, chloroplastic isoform 1 [Vitis vinifera]
Unigene0023080	686	42.3698	20.9552	1.01573	up	1.18053e-05	0.000138718	PREDICTED: 20 kDa chaperonin, chloroplastic [Vitis vinifera]
Unigene0021530	427	281.354	139.195	1.01528	up	3.9362e-19	1.86043e-17	PREDICTED: polyubiquitin-like [Brachypodium distachyon]
Unigene0023879	1423	24.3406	12.0448	1.01495	up	1.72203e-06	2.35315e-05	RecName: Full=Ribose-phosphate pyrophosphokinase 4; AltName: Full=Phosphoribosyl pyrophosphate synthase 4 >gi|4902879|emb|CAB43602.1| phosphoribosyl pyrophosphate synthase isozyme 4 [Spinacia oleracea]
Unigene0018938	1771	15.4547	7.64876	1.01474	up	2.1692e-05	0.000242279	PREDICTED: serine/threonine-protein kinase AtPK2/AtPK19-like [Vitis vinifera]
Unigene0026517	1285	154.942	76.8031	1.01249	up	1.53411e-30	9.87709e-29	MYB6 [Malus x domestica] >gi|302398951|gb|ADL36770.1| MYB domain class transcription factor [Malus x domestica]
Unigene0009496	329	213.502	105.874	1.0119	up	9.74316e-12	2.44035e-10	18.5 kDa class I heat shock protein [Glycine max] >gi|123544|sp|P05478.1|HSP16_SOYBN RecName: Full=18.5 kDa class I heat shock protein; AltName: Full=HSP 18.5
Unigene0008801	2522	18.5358	9.20763	1.00941	up	3.04936e-08	5.28507e-07	PREDICTED: probable leucine-rich repeat receptor-like protein kinase At5g49770-like [Vitis vinifera]
Unigene0032592	2591	27.484	13.657	1.00895	up	7.87624e-12	1.98512e-10	GRAS family transcription factor [Populus trichocarpa] >gi|222850576|gb|EEE88123.1| GRAS family transcription factor [Populus trichocarpa]
Unigene0024671	629	80.4813	39.9949	1.00884	up	8.29758e-09	1.54689e-07	PREDICTED: patatin group A-3-like [Vitis vinifera]
Unigene0015268	1235	21.5737	10.7445	1.00567	up	3.20284e-05	0.000343039	PREDICTED: syntaxin-43-like [Vitis vinifera]
Unigene0048938	1125	204.536	101.979	1.00409	up	1.37986e-34	9.54144e-33	PREDICTED: pathogenesis-related protein PR-1 [Vitis vinifera]
Unigene0025408	1919	41.0212	20.4563	1.00382	up	7.84818e-13	2.30146e-11	PREDICTED: UPF0392 protein RCOM_0530710-like [Vitis vinifera]
Unigene0016778	1347	45.6736	22.7808	1.00354	up	2.4788e-10	5.43887e-09	PREDICTED: fatty acid desaturase 2-like [Glycine max]
Unigene0028013	2140	29.7674	14.8559	1.0027	up	1.23037e-10	2.78952e-09	fringe-related protein [Arabidopsis thaliana] >gi|332193453|gb|AEE31574.1| fringe-related protein [Arabidopsis thaliana]
Unigene0031835	627	71.4667	35.7134	1.00081	up	7.29474e-08	1.20011e-06	PREDICTED: ATP-dependent zinc metalloprotease FtsH-like [Vitis vinifera]
Unigene0019280	792	0.001	34.9051	-15.0911	down	8.88178e-16	3.79198e-14	agglutinin isoform [Castanea crenata]
Unigene0019279	240	0.001	25.3411	-14.6292	down	4.95762e-08	8.36507e-07	--
Unigene0041107	283	0.001	24.4212	-14.5758	down	5.04914e-09	9.72431e-08	--
Unigene0011519	504	0.001	21.3918	-14.3848	down	1.19238e-13	4.30403e-12	--
Unigene0026562	323	0.001	20.541	-14.3262	down	1.08119e-08	1.98705e-07	Os03g0291200 [Oryza sativa Japonica Group] >gi|108707605|gb|ABF95400.1| expressed protein [Oryza sativa Japonica Group] >gi|113548269|dbj|BAF11712.1| Os03g0291200 [Oryza sativa Japonica Group]
Unigene0035450	238	0.001	17.4232	-14.0887	down	1.02345e-05	0.000121541	cellulase [Fragaria x ananassa] >gi|240147876|gb|ACS45173.1| endo-1,4-beta-glucanase [Fragaria x ananassa]
Unigene0042910	255	0.001	16.2617	-13.9892	down	1.02345e-05	0.000121577	--
Unigene0004387	289	0.001	16.2617	-13.9892	down	2.23202e-06	2.98706e-05	--
Unigene0004583	235	0.001	15.2929	-13.9006	down	4.69288e-05	0.000482314	--
Unigene0035991	228	0.001	14.5499	-13.8287	down	0.00010049	0.000959409	--
Unigene0044768	266	0.001	14.5499	-13.8287	down	2.19156e-05	0.000244436	--
Unigene0029481	282	0.001	13.7244	-13.7445	down	2.19156e-05	0.00024464	talisin [Talisia esculenta]
Unigene0046978	303	0.001	13.6855	-13.7404	down	1.02345e-05	0.000121613	PREDICTED: probable carboxylesterase 1 [Vitis vinifera]
Unigene0022711	325	0.001	13.6098	-13.7324	down	4.7795e-06	6.06687e-05	--
Unigene0042790	249	0.001	13.3228	-13.7016	down	0.00010049	0.000959181	--
Unigene0019466	966	0.001	12.5918	-13.6202	down	3.33066e-15	1.3809e-13	At5g51850 [Arabidopsis thaliana] >gi|53828599|gb|AAU94409.1| At5g51850 [Arabidopsis thaliana]
Unigene0004301	269	0.001	12.3323	-13.5901	down	0.00010049	0.000958498	retrotransposon protein, putative, unclassified [Oryza sativa Japonica Group]
Unigene0014020	655	0.001	12.2397	-13.5793	down	2.40148e-10	5.28365e-09	PREDICTED: probable calcium-binding protein CML10-like [Vitis vinifera]
Unigene0020355	309	0.001	11.6305	-13.5056	down	4.69288e-05	0.000482067	--
Unigene0044488	440	0.001	11.3092	-13.4652	down	1.04235e-06	1.47089e-05	PREDICTED: umecyanin [Vitis vinifera]
Unigene0008326	294	0.001	11.2836	-13.4619	down	0.00010049	0.000957135	--
Unigene0004847	321	0.001	11.1957	-13.4507	down	4.69288e-05	0.000481944	--
Unigene0043360	375	0.001	11.0579	-13.4328	down	1.02345e-05	0.000121685	--
Unigene0009996	357	0.001	10.0667	-13.2973	down	4.69288e-05	0.000481821	laccase 110b [Populus trichocarpa] >gi|222854140|gb|EEE91687.1| laccase 110b [Populus trichocarpa]
Unigene0045901	342	0.001	9.69993	-13.2438	down	0.00010049	0.000956908	--
Unigene0010187	458	0.001	9.65757	-13.2374	down	4.7795e-06	6.06495e-05	--
Unigene0026696	458	0.001	9.65757	-13.2374	down	4.7795e-06	6.06304e-05	PREDICTED: G-type lectin S-receptor-like serine/threonine-protein kinase SD2-5-like [Vitis vinifera]
Unigene0031441	354	0.001	9.37112	-13.194	down	0.00010049	0.000958726	--
Unigene0043740	538	0.001	9.24919	-13.1751	down	1.04235e-06	1.47193e-05	--
Unigene0030295	363	0.001	9.13878	-13.1578	down	0.00010049	0.000957362	PREDICTED: laccase-17 [Vitis vinifera]
Unigene0043651	767	0.001	9.01069	-13.1374	down	5.04914e-09	9.71965e-08	Kinesin-related protein [Medicago truncatula] >gi|355513468|gb|AES95091.1| Kinesin-related protein [Medicago truncatula]
Unigene0013011	402	0.001	8.93986	-13.126	down	4.69288e-05	0.00048219	SKP1-like protein [Citrus maxima]
Unigene0015842	534	0.001	8.80078	-13.1034	down	2.23202e-06	2.98805e-05	--
Unigene0014796	1027	0.001	8.61377	-13.0724	down	2.44586e-11	5.90874e-10	TRL10 [Cleome spinosa]
Unigene0005713	594	0.001	7.91181	-12.9498	down	2.23202e-06	2.98606e-05	RRP1 [Medicago truncatula] >gi|355479491|gb|AES60694.1| RRP1 [Medicago truncatula]
Unigene0001892	474	0.001	6.99869	-12.7729	down	0.00010049	0.000957816	--
Unigene0014567	785	0.001	6.6911	-12.708	down	4.86774e-07	7.2323e-06	zinc finger CCCH domain-containing protein 14 [Arabidopsis thaliana] >gi|75262243|sp|Q9C9N3.1|C3H14_ARATH RecName: Full=Zinc finger CCCH domain-containing protein 14; Short=AtC3H14 >gi|332196437|gb|AEE34558.1| zinc finger CCCH domain-containing protein 14 [Arabidopsis thaliana]
Unigene0023850	752	0.001	6.61711	-12.692	down	1.04235e-06	1.47141e-05	PREDICTED: auxin-induced protein 5NG4-like [Glycine max]
Unigene0013451	536	0.001	6.18914	-12.5955	down	0.00010049	0.000958271	--
Unigene0010905	714	0.001	5.42055	-12.4042	down	2.19156e-05	0.000244572	PREDICTED: pentatricopeptide repeat-containing protein At5g48910 isoform 1 [Vitis vinifera]
Unigene0020790	1270	0.001	5.00654	-12.2896	down	2.3152e-08	4.06704e-07	aquaporin, MIP family, PIP subfamily [Populus trichocarpa] >gi|222849128|gb|EEE86675.1| aquaporin, MIP family, PIP subfamily [Populus trichocarpa]
Unigene0003941	820	0.001	4.71984	-12.2045	down	2.19156e-05	0.000244504	--
Unigene0009671	743	0.001	4.46484	-12.1244	down	0.00010049	0.000958953	--
Unigene0012641	1179	0.001	3.28267	-11.6807	down	2.19156e-05	0.000244368	AT5G10150-like protein [Arabidopsis arenosa]
Unigene0020606	1256	0.001	2.86133	-11.4825	down	4.69288e-05	0.000482437	PREDICTED: glycerophosphodiester phosphodiesterase GDE1 [Vitis vinifera]
Unigene0025037	1494	0.001	2.77558	-11.4386	down	1.02345e-05	0.000121649	PREDICTED: inositol hexakisphosphate and diphosphoinositol-pentakisphosphate kinase 1-like [Vitis vinifera]
Unigene0017872	1288	0.001	2.5756	-11.3307	down	0.00010049	0.000958043	PREDICTED: momilactone A synthase-like [Vitis vinifera]
Unigene0050091	1869	0.001	1.77495	-10.7936	down	0.00010049	0.000957589	PREDICTED: flavonoid 3'-monooxygenase [Vitis vinifera]
Unigene0030206	831	10.7845	1296.74	-6.90979	down	8.3178e-13	2.42502e-11	mannose/glucose-specific lectin [Litchi chinensis]
Unigene0047095	731	2.98212	311.619	-6.7073	down	5.15602e-06	6.52009e-05	mannose/glucose-specific lectin [Litchi chinensis] >gi|350601648|gb|AEQ30065.1| mannose/glucose-specific lectin [Litchi chinensis]
Unigene0013791	1187	0.612167	63.5807	-6.69852	down	8.85094e-05	0.000857041	chitinase III [Vitis vinifera]
Unigene0030028	1393	35.8192	2154.83	-5.9107	down	2.97096e-13	9.79953e-12	glucanase [Litchi chinensis]
Unigene0044292	1098	35.9571	2155.44	-5.90556	down	1.68754e-13	5.85465e-12	vegetative storage protein [Litchi chinensis]
Unigene0031894	567	2.9903	111.652	-5.22257	down	1.44139e-05	0.000166642	PREDICTED: basic blue protein isoform 1 [Vitis vinifera] >gi|359486008|ref|XP_003633373.1| PREDICTED: basic blue protein isoform 2 [Vitis vinifera]
Unigene0018651	583	1.66185	55.4793	-5.06109	down	5.89414e-05	0.00059437	TRL17 [Capsella rubella]
Unigene0024624	2013	0.601625	19.0891	-4.98774	down	3.77994e-05	0.000397641	cytochrome P450 [Populus trichocarpa] >gi|222843149|gb|EEE80696.1| cytochrome P450 [Populus trichocarpa]
Unigene0022139	923	1.04968	32.9461	-4.97209	down	5.89414e-05	0.000594221	PREDICTED: laccase-17-like [Glycine max]
Unigene0035788	712	4.42245	135.506	-4.93737	down	5.92062e-07	8.72244e-06	F14J16.29 [Arabidopsis thaliana]
Unigene0034650	332	32.1007	957.576	-4.89871	down	1.23013e-13	4.41648e-12	vegetative storage protein [Litchi chinensis]
Unigene0020884	1299	5.22094	143.012	-4.77569	down	1.09474e-10	2.49326e-09	AT4g32480/F8B4_180 [Arabidopsis thaliana] >gi|16974485|gb|AAL31246.1| AT4g32480/F8B4_180 [Arabidopsis thaliana]
Unigene0022812	1141	251.342	6747.66	-4.74666	down	2.11652e-12	5.7805e-11	vegetative storage protein [Litchi chinensis]
Unigene0048392	1289	135.858	3313.3	-4.6081	down	1.58096e-13	5.53749e-12	vegetative storage protein [Litchi chinensis]
Unigene0020585	1143	9.7479	234.122	-4.58603	down	1.15463e-13	4.18281e-12	peroxidase [Populus trichocarpa]
Unigene0024362	1486	1.46698	32.7422	-4.48023	down	5.15602e-06	6.51803e-05	progesterone 5beta reductase-B [Nicotiana tabacum]
Unigene0006577	599	2.02182	43.3825	-4.42339	down	3.77994e-05	0.000398371	PREDICTED: disease resistance response protein 206 [Vitis vinifera]
Unigene0022138	605	2.00177	41.1245	-4.36065	down	3.77994e-05	0.000398162	PREDICTED: laccase-17-like [Vitis vinifera]
Unigene0044505	407	2.9756	58.4141	-4.29506	down	3.77994e-05	0.000397745	At1g09610 [Arabidopsis thaliana] >gi|44681448|gb|AAS47664.1| At1g09610 [Arabidopsis thaliana] >gi|408795210|gb|AFU91592.1| glucuronoxylan methyltransferase 1 [Arabidopsis thaliana]
Unigene0049140	1584	3.97574	72.0789	-4.18028	down	3.49058e-10	7.56386e-09	PREDICTED: laccase-17-like [Vitis vinifera]
Unigene0030266	1250	1.55017	27.2025	-4.13324	down	8.674e-06	0.0001049	laccase 110c [Populus trichocarpa] >gi|222855045|gb|EEE92592.1| laccase 110c [Populus trichocarpa]
Unigene0003374	428	1.69776	29.7117	-4.12932	down	8.85094e-05	0.000856629	--
Unigene0020584	246	2.95383	50.5698	-4.09762	down	8.85094e-05	0.000856835	--
Unigene0016792	1067	4.99411	81.0949	-4.02131	down	3.54964e-09	6.92939e-08	expansin protein [Populus tomentosa]
Unigene0015523	635	13.3504	210.275	-3.97732	down	2.18714e-12	5.94106e-11	fasciclin-like AGP 13 [Populus tremula x Populus alba]
Unigene0049381	947	1.02308	15.7637	-3.94561	down	5.89414e-05	0.000594072	PREDICTED: 21 kDa protein [Vitis vinifera]
Unigene0014781	1878	4.12718	63.0031	-3.93219	down	1.11349e-11	2.77337e-10	PREDICTED: laccase-12-like [Vitis vinifera]
Unigene0018629	919	1.58138	23.4635	-3.89117	down	2.35812e-05	0.000261273	gibberellin-regulated protein [Populus tomentosa] >gi|407260789|gb|AFT92013.1| gibberellin-regulated protein [Populus tomentosa]
Unigene0014484	672	7.56919	108.193	-3.83733	down	6.32484e-09	1.20427e-07	LIM domain protein GLIM1b [Populus tremula x Populus alba]
Unigene0045036	815	3.56634	50.88	-3.83458	down	1.02709e-06	1.45549e-05	RecName: Full=Defensin-like protein; AltName: Full=Gamma-thionin homolog; Flags: Precursor >gi|125620174|gb|ABN46979.1| defensin [Nelumbo nucifera]
Unigene0047887	1999	11.9956	168.441	-3.81167	down	8.65974e-15	3.48952e-13	laccase 1b [Populus trichocarpa] >gi|222867592|gb|EEF04723.1| laccase 1b [Populus trichocarpa]
Unigene0026563	1254	2.31784	32.4066	-3.80544	down	1.02709e-06	1.45498e-05	Os03g0291200 [Oryza sativa Japonica Group] >gi|108707605|gb|ABF95400.1| expressed protein [Oryza sativa Japonica Group] >gi|113548269|dbj|BAF11712.1| Os03g0291200 [Oryza sativa Japonica Group]
Unigene0043529	360	2.01845	27.6448	-3.77569	down	8.85112e-05	0.00085644	--
Unigene0015522	319	3.79646	51.9965	-3.77569	down	3.77994e-05	0.000398476	fasciclin-like AGP 11 [Populus tremula x Populus alba]
Unigene0024076	868	1.67429	22.6127	-3.75551	down	2.35812e-05	0.000261345	microtubule-associated protein [Populus tremula x Populus tremuloides]
Unigene0038192	857	1.69578	22.5804	-3.73505	down	2.35812e-05	0.000261489	--
Unigene0018082	2008	0.723747	9.49946	-3.71429	down	2.35812e-05	0.000261417	PREDICTED: laccase-14-like [Vitis vinifera]
Unigene0017198	1140	1.69975	22.0673	-3.69852	down	8.674e-06	0.000104837	Os03g0253600 [Oryza sativa Japonica Group] >gi|108707217|gb|ABF95012.1| expressed protein [Oryza sativa Japonica Group] >gi|113548052|dbj|BAF11495.1| Os03g0253600 [Oryza sativa Japonica Group]
Unigene0030624	1163	23.9507	309.251	-3.69064	down	0	0	chitinase [Euonymus europaeus]
Unigene0043805	951	1.01878	13.0811	-3.68258	down	5.89414e-05	0.000593923	peroxidase precursor [Corylus avellana]
Unigene0018211	1334	0.907849	11.605	-3.67615	down	3.77994e-05	0.000398267	protein trichome birefringence-like 19 [Arabidopsis thaliana] >gi|332004839|gb|AED92222.1| protein trichome birefringence-like 19 [Arabidopsis thaliana]
Unigene0043924	565	7.28786	92.4755	-3.6655	down	6.26134e-08	1.04248e-06	Pollen-specific leucine-rich repeat extensin-like protein 2 [Arabidopsis thaliana] >gi|75338632|sp|Q9XIB6.1|PLRX2_ARATH RecName: Full=Pollen-specific leucine-rich repeat extensin-like protein 2; Short=AtPEX2; Short=Pollen-specific LRR/EXTENSIN2; AltName: Full=Cell wall hydroxyproline-rich glycoprotein; Flags: Precursor >gi|332194314|gb|AEE32435.1| Pollen-specific leucine-rich repeat extensin-like…
Unigene0018096	1016	16.9264	208.424	-3.62218	down	0	0	PREDICTED: blue copper protein-like [Vitis vinifera]
Unigene0014138	972	9.46928	115.471	-3.60813	down	5.60662e-13	1.70383e-11	cellulose synthase 7.1 catalytic subunit [Brassica napus]
Unigene0050480	382	1.90221	23.158	-3.60576	down	8.8538e-05	0.000856493	--
Unigene0016091	871	6.6741	79.9827	-3.58304	down	1.11432e-09	2.28875e-08	UPA22 [Capsicum annuum]
Unigene0027993	370	2.61853	31.3806	-3.58304	down	5.89416e-05	0.000593776	PREDICTED: heparanase-like protein 3-like [Vitis vinifera]
Unigene0014840	864	2.52306	30.0765	-3.57539	down	5.15602e-06	6.51393e-05	PREDICTED: MLP-like protein 28 [Vitis vinifera]
Unigene0022709	258	4.69407	54.6467	-3.54122	down	3.77994e-05	0.00039858	--
Unigene0022707	228	7.4364	86.0869	-3.53312	down	1.44139e-05	0.000166689	--
Unigene0027276	2055	0.353597	4.03574	-3.51265	down	8.86198e-05	0.000857078	pectin methylesterase [Gossypium hirsutum]
Unigene0049024	1424	0.850471	9.70674	-3.51265	down	3.77994e-05	0.000397849	RRP1 [Medicago truncatula] >gi|355479491|gb|AES60694.1| RRP1 [Medicago truncatula]
Unigene0020910	1221	10.1171	115.243	-3.50982	down	4.08562e-14	1.58436e-12	PREDICTED: protein E6-like [Vitis vinifera]
Unigene0020685	1051	1.38276	15.519	-3.48841	down	2.35812e-05	0.000261201	PREDICTED: homeobox-leucine zipper protein ATHB-40-like [Glycine max]
Unigene0016790	710	1.36459	15.1852	-3.47613	down	5.89428e-05	0.000593639	expansin [Melilotus albus]
Unigene0029483	503	1.92616	21.4343	-3.47613	down	5.89428e-05	0.00059349	vegetative storage protein [Litchi chinensis]
Unigene0013014	241	5.02519	53.9131	-3.42339	down	3.77994e-05	0.000398058	At1g21050 [Arabidopsis thaliana]
Unigene0016308	1313	2.95158	31.582	-3.41954	down	1.10384e-07	1.77457e-06	MYB9 [Gossypium hirsutum]
Unigene0027736	1130	41.5837	444.763	-3.41895	down	5.56444e-13	1.69486e-11	peroxidase precursor [Quercus suber]
Unigene0048724	1649	0.440656	4.69408	-3.41312	down	8.89314e-05	0.000859677	PREDICTED: probable inactive leucine-rich repeat receptor-like protein kinase At3g03770-like [Vitis vinifera]
Unigene0012604	861	0.843952	8.99018	-3.41312	down	8.89314e-05	0.000859884	PREDICTED: ankyrin repeat domain-containing protein 17-like [Vitis vinifera]
Unigene0047279	492	1.47692	15.7328	-3.41312	down	8.89314e-05	0.000859471	--
Unigene0049332	778	1.55665	16.3453	-3.39236	down	3.77994e-05	0.000397954	PREDICTED: pentatricopeptide repeat-containing protein At4g34830, chloroplastic-like [Vitis vinifera]
Unigene0011309	445	3.81011	39.1376	-3.36065	down	1.44139e-05	0.000166737	--
Unigene0002826	1236	1.7637	18.1167	-3.36065	down	5.15602e-06	6.51598e-05	PREDICTED: peptidyl-prolyl cis-trans isomerase B-like [Vitis vinifera]
Unigene0015963	510	1.42479	14.6355	-3.36065	down	8.93308e-05	0.000863123	PREDICTED: subtilisin-like protease-like [Vitis vinifera]
Unigene0024285	2193	1.87763	19.161	-3.35119	down	6.26134e-08	1.04204e-06	white-brown-complex ABC transporter family [Populus trichocarpa] >gi|222867394|gb|EEF04525.1| white-brown-complex ABC transporter family [Populus trichocarpa]
Unigene0009771	317	5.34858	53.1966	-3.31411	down	1.44139e-05	0.000166785	--
Unigene0032000	2246	0.323527	3.2002	-3.3062	down	9.01034e-05	0.000869751	sieve element occlusion protein 2 [Nicotiana tabacum]
Unigene0029312	1463	6.29128	62.1677	-3.30474	down	5.60662e-13	1.70125e-11	PREDICTED: uncharacterized membrane protein At1g06890 [Vitis vinifera]
Unigene0020774	1364	5.32729	52.4927	-3.30064	down	3.45938e-11	8.26282e-10	glycosyl transferase [Populus trichocarpa] >gi|222833530|gb|EEE72007.1| glycosyl transferase [Populus trichocarpa] >gi|333951811|gb|AEG25423.1| glycosyltransferase GT43A [Populus trichocarpa]
Unigene0021235	868	4.46478	43.3144	-3.27819	down	1.10384e-07	1.776e-06	cellulose synthase 2-Dt [Gossypium hirsutum] >gi|369762888|gb|AEX20382.1| cellulose synthase catalytic subunit 2-Dt [Gossypium hirsutum]
Unigene0018526	1060	0.914016	8.8672	-3.27819	down	5.89806e-05	0.000593722	PAK-box/P21-Rho-binding family protein [Arabidopsis thaliana] >gi|332660105|gb|AEE85505.1| PAK-box/P21-Rho-binding family protein [Arabidopsis thaliana]
Unigene0010520	1703	1.13782	10.8761	-3.25681	down	8.674e-06	0.000104963	cytochrome P450 [Populus trichocarpa] >gi|222861575|gb|EEE99117.1| cytochrome P450 [Populus trichocarpa]
Unigene0017107	866	2.23754	21.388	-3.25681	down	8.674e-06	0.000104932	PREDICTED: uncharacterized N-acetyltransferase ycf52-like [Vitis vinifera]
Unigene0011804	508	1.4304	13.6047	-3.24962	down	9.15924e-05	0.000881794	--
Unigene0001630	442	1.64399	15.6362	-3.24962	down	9.15924e-05	0.000882428	R2R3-MYB transcription factor [Prunus avium]
Unigene0021619	540	1.34563	12.7985	-3.24962	down	9.15924e-05	0.000882216	dihydrodipicolinate reductase family protein [Arabidopsis lyrata subsp. lyrata] >gi|297309989|gb|EFH40413.1| dihydrodipicolinate reductase family protein [Arabidopsis lyrata subsp. lyrata]
Unigene0014483	520	9.78173	93.0354	-3.24962	down	6.32484e-09	1.2037e-07	PREDICTED: pollen-specific protein SF3 [Vitis vinifera]
Unigene0041702	394	1.84427	17.5411	-3.24962	down	9.15924e-05	0.000882005	--
Unigene0013015	394	2.45903	23.1543	-3.23512	down	5.90168e-05	0.000593938	At1g21050 [Arabidopsis thaliana]
Unigene0008125	582	3.74558	34.6748	-3.21062	down	5.15602e-06	6.51189e-05	expressed protein [Arabidopsis thaliana] >gi|28416871|gb|AAO42966.1| At2g34340 [Arabidopsis thaliana]
Unigene0049556	1731	27.006	248.5	-3.20189	down	1.09246e-13	3.98996e-12	expressed protein [Arabidopsis lyrata subsp. lyrata] >gi|297333043|gb|EFH63461.1| expressed protein [Arabidopsis lyrata subsp. lyrata]
Unigene0016715	516	2.34704	21.4301	-3.19073	down	3.7803e-05	0.000397575	white-brown-complex ABC transporter family [Populus trichocarpa] >gi|222867394|gb|EEF04525.1| white-brown-complex ABC transporter family [Populus trichocarpa]
Unigene0048956	1404	5.003	45.6809	-3.19073	down	6.1474e-11	1.43255e-09	PREDICTED: protein CHLOROPLAST IMPORT APPARATUS 2-like [Vitis vinifera]
Unigene0011684	1080	2.467	22.5254	-3.19073	down	1.77148e-06	2.41333e-05	PREDICTED: reticuline oxidase-like protein-like isoform 2 [Glycine max]
Unigene0014457	1178	0.822459	7.50962	-3.19073	down	5.90864e-05	0.000594341	probably inactive leucine-rich repeat receptor-like protein kinase At3g28040-like precursor [Glycine max] >gi|223452530|gb|ACM89592.1| leucine-rich repeat transmembrane protein kinase [Glycine max]
Unigene0031384	252	2.8835	26.3284	-3.19073	down	9.44512e-05	0.000907576	--
Unigene0008776	335	2.16908	19.8052	-3.19073	down	9.44512e-05	0.000908011	--
Unigene0012830	713	1.01913	9.3054	-3.19073	down	9.44512e-05	0.000907794	--
Unigene0047466	482	4.02015	36.1333	-3.16801	down	8.674e-06	0.000104868	Proline-rich protein [Medicago truncatula] >gi|355511650|gb|AES92792.1| Proline-rich protein [Medicago truncatula]
Unigene0034376	3387	1.07269	9.6312	-3.16648	down	1.93975e-07	3.01002e-06	cellulose synthase A1 [Gossypium barbadense] >gi|324984031|gb|ADY68798.1| cellulose synthase A1 [Gossypium herbaceum subsp. africanum] >gi|345104003|gb|AEN70823.1| cellulose synthase [Gossypium mustelinum] >gi|345104015|gb|AEN70829.1| cellulose synthase [Gossypium barbadense var. brasiliense] >gi|345104019|gb|AEN70831.1| cellulose synthase [Gossypium barbadense var. peruvianum]
Unigene0046305	629	2.31047	20.6567	-3.16035	down	2.35812e-05	0.000261129	At3g12870 [Arabidopsis thaliana]
Unigene0022721	1469	3.95721	35.3793	-3.16035	down	1.11432e-09	2.29344e-08	protein trichome birefringence-like 33 [Arabidopsis thaliana] >gi|330254720|gb|AEC09814.1| protein trichome birefringence-like 33 [Arabidopsis thaliana]
Unigene0030336	1299	3.16985	28.0917	-3.14766	down	6.26134e-08	1.04291e-06	NAC domain protein, IPR003441 [Populus trichocarpa] >gi|222837440|gb|EEE75819.1| NAC domain protein, IPR003441 [Populus trichocarpa]
Unigene0012358	638	1.51858	13.4324	-3.14492	down	5.9219e-05	0.000595376	PREDICTED: probable calcium-binding protein CML10-like [Vitis vinifera]
Unigene0022916	1537	8.03703	71.0455	-3.14401	down	4.08562e-14	1.58131e-12	RecName: Full=Probable beta-1,4-xylosyltransferase IRX10; AltName: Full=Glucuronoxylan glucuronosyltransferase 1; Short=AtGUT1; AltName: Full=Glucuronoxylan glucuronosyltransferase 2; AltName: Full=Protein IRREGULAR XYLEM 10; AltName: Full=Xylan xylosyltransferase IRX10 >gi|9802541|gb|AAF99743.1|AC004557_22 F17L21.23 [Arabidopsis thaliana] >gi|63003872|gb|AAY25465.1| At1g27440 [Arabidopsis thalia…
Unigene0021234	2782	8.09702	71.4472	-3.14141	down	2.79776e-14	1.09766e-12	cellulose synthase [Betula luminifera]
Unigene0017462	1005	8.43532	73.9946	-3.1329	down	2.18714e-12	5.94508e-11	bZIP family transcription factor [Arabidopsis lyrata subsp. lyrata] >gi|297309818|gb|EFH40242.1| bZIP family transcription factor [Arabidopsis lyrata subsp. lyrata]
Unigene0017525	1032	10.7964	94.5602	-3.13069	down	1.15463e-13	4.18658e-12	Senescence-associated protein DIN1 [Medicago truncatula] >gi|355513605|gb|AES95228.1| Senescence-associated protein DIN1 [Medicago truncatula]
Unigene0019432	748	0.971447	8.50041	-3.12932	down	9.99166e-05	0.000955522	PREDICTED: pullulanase 1, chloroplastic-like [Vitis vinifera]
Unigene0000413	417	1.74255	15.2477	-3.12932	down	9.99166e-05	0.000955068	--
Unigene0045566	247	2.94187	25.7421	-3.12932	down	9.99166e-05	0.000955295	--
Unigene0036327	557	2.60913	22.8305	-3.12932	down	2.35814e-05	0.000261059	bifunctional inhibitor/lipid-transfer protein/seed storage 2S albumin-like protein [Arabidopsis thaliana] >gi|332660845|gb|AEE86245.1| bifunctional inhibitor/lipid-transfer protein/seed storage 2S albumin-like protein [Arabidopsis thaliana]
Unigene0017492	313	8.51232	74.1905	-3.12361	down	1.77148e-06	2.41415e-05	cellulose synthase 3 [Eucalyptus grandis]
Unigene0019274	651	29.3931	251.818	-3.09883	down	0	0	aquaporin, MIP family, TIP subfamily [Populus trichocarpa] >gi|222855524|gb|EEE93071.1| aquaporin, MIP family, TIP subfamily [Populus trichocarpa]
Unigene0022333	1842	15.3849	130.27	-3.08191	down	1.76525e-13	6.08747e-12	laccase 3 [Populus trichocarpa] >gi|222865273|gb|EEF02404.1| laccase 3 [Populus trichocarpa]
Unigene0021385	1390	5.92466	50.1186	-3.08054	down	3.6946e-12	9.78448e-11	NAC domain protein, IPR003441 [Populus trichocarpa] >gi|222861670|gb|EEE99212.1| NAC domain protein, IPR003441 [Populus trichocarpa]
Unigene0030625	959	6.56681	55.3473	-3.07525	down	3.49058e-10	7.56795e-09	RecName: Full=Acidic endochitinase WIN6.2B; Flags: Precursor >gi|1197373|emb|CAA42612.1| gwin6.2b [Populus trichocarpa]
Unigene0026511	613	1.58052	13.0783	-3.04871	down	5.99508e-05	0.000602131	transducin/WD-40 repeat-containing protein [Arabidopsis thaliana] >gi|111074218|gb|ABH04482.1| At2g16405 [Arabidopsis thaliana] >gi|330251400|gb|AEC06494.1| transducin/WD-40 repeat-containing protein [Arabidopsis thaliana]
Unigene0019174	829	2.62959	21.6757	-3.04317	down	5.15602e-06	6.50984e-05	PREDICTED: transcription factor bHLH61-like [Vitis vinifera]
Unigene0023072	1393	18.6051	151.818	-3.02857	down	0	0	chitinase-like protein [Gossypium hirsutum]
Unigene0017493	950	7.13894	58.1996	-3.02723	down	1.09474e-10	2.49185e-09	cellulose synthase 3 [Eucalyptus grandis]
Unigene0006696	560	9.51556	77.5042	-3.02591	down	3.54964e-09	6.92266e-08	CBP20 [Nicotiana tabacum]
Unigene0019426	1086	7.58313	61.3481	-3.01615	down	3.6946e-12	9.7716e-11	cellulose synthase [Shorea parvifolia subsp. parvifolia]
Unigene0019272	1007	15.875	128.204	-3.01361	down	0	0	At2g04495 [Arabidopsis thaliana] >gi|45773862|gb|AAS76735.1| At2g04495 [Arabidopsis thaliana]
Unigene0014236	839	3.46433	27.6778	-2.99808	down	1.02709e-06	1.45447e-05	thioredoxin h [Hevea brasiliensis]
Unigene0031712	1843	0.525695	4.19997	-2.99808	down	6.0856e-05	0.00061107	sieve element occlusion c [Glycine max]
Unigene0047798	1090	1.11107	8.87677	-2.99808	down	3.789e-05	0.000398281	--
Unigene0025457	1149	4.8485	38.4958	-2.98909	down	1.98969e-09	3.98086e-08	PREDICTED: formin-like protein 1-like [Vitis vinifera]
Unigene0027673	2470	9.70818	75.9952	-2.96864	down	8.65974e-15	3.48602e-13	PREDICTED: primary amine oxidase [Vitis vinifera]
Unigene0047572	1243	6.62533	51.5977	-2.96124	down	3.6946e-12	9.7974e-11	fasciclin-like arabinogalactan protein [Eucalyptus nitens]
Unigene0015567	353	3.4308	26.6267	-2.95626	down	3.79706e-05	0.000399024	cytochrome P450 [Populus trichocarpa] >gi|222873112|gb|EEF10243.1| cytochrome P450 [Populus trichocarpa]
Unigene0017064	1052	0.920966	7.09515	-2.94561	down	6.25592e-05	0.000626918	PREDICTED: isoflavone reductase homolog [Glycine max]
Unigene0033914	712	2.38132	18.2487	-2.93796	down	1.44147e-05	0.000166602	PREDICTED: formin-like protein 1-like [Vitis vinifera]
Unigene0016733	580	2.50566	19.0654	-2.92769	down	2.35966e-05	0.000261155	OSIGBa0155K12.1 [Oryza sativa Indica Group] >gi|116309391|emb|CAH66469.1| OSIGBa0113L04.6 [Oryza sativa Indica Group]
Unigene0020909	1461	62.8331	477.398	-2.9256	down	1.39222e-13	4.93231e-12	beta-1,3-glucanase [Hevea brasiliensis]
Unigene0023053	1370	2.47518	18.7662	-2.92253	down	3.39612e-07	5.12736e-06	PREDICTED: probable GMP synthase [glutamine-hydrolyzing]-like [Vitis vinifera]
Unigene0016119	1564	6.50447	49.3152	-2.92253	down	1.76525e-13	6.10319e-12	Os12g0577200 [Oryza sativa Japonica Group] >gi|77556262|gb|ABA99058.1| expressed protein [Oryza sativa Japonica Group] >gi|113649621|dbj|BAF30133.1| Os12g0577200 [Oryza sativa Japonica Group]
Unigene0003521	1680	0.720875	5.43023	-2.91319	down	3.81214e-05	0.00040019	PREDICTED: beta-glucosidase 44-like [Glycine max]
Unigene0050828	839	6.92865	52.0605	-2.90954	down	1.11432e-09	2.29226e-08	--
Unigene0003389	496	3.41834	25.6383	-2.90693	down	1.44153e-05	0.000166562	--
Unigene0019273	477	43.6696	324.551	-2.89374	down	0	0	aquaporin TIP4-1 [Arabidopsis thaliana] >gi|32363218|sp|O82316.1|TIP41_ARATH RecName: Full=Aquaporin TIP4-1; AltName: Full=Epsilon-tonoplast intrinsic protein; Short=Epsilon-TIP; AltName: Full=Tonoplast intrinsic protein 4-1; Short=AtTIP4;1 >gi|46931300|gb|AAT06454.1| At2g25810 [Arabidopsis thaliana] >gi|330252661|gb|AEC07755.1| aquaporin TIP4-1 [Arabidopsis thaliana]
Unigene0041079	610	1.58829	11.783	-2.89117	down	6.57508e-05	0.000654981	--
Unigene0002011	432	2.24272	16.6381	-2.89117	down	6.57508e-05	0.000655143	thioredoxin h [Hevea brasiliensis]
Unigene0014063	818	1.18442	8.78686	-2.89117	down	6.57508e-05	0.000654819	--
Unigene0008251	406	2.38635	17.7036	-2.89117	down	6.57508e-05	0.000654656	--
Unigene0049997	1108	6.55814	48.4034	-2.88375	down	3.45938e-11	8.253e-10	RecName: Full=Probable LRR receptor-like serine/threonine-protein kinase At1g06840; Flags: Precursor
Unigene0017325	1009	2.64059	19.4527	-2.88104	down	1.77148e-06	2.41251e-05	PREDICTED: heme-binding-like protein At3g10130, chloroplastic-like [Vitis vinifera]
Unigene0028095	1391	5.39801	39.5494	-2.87315	down	1.95579e-11	4.77653e-10	--
Unigene0036215	305	3.97072	29.0044	-2.8688	down	3.84028e-05	0.000403039	--
Unigene0018394	603	3.21345	23.3812	-2.86315	down	8.67426e-06	0.000104809	--
Unigene0028584	1700	1.42479	10.2448	-2.84608	down	3.03458e-06	3.97503e-05	PREDICTED: probable GMP synthase [glutamine-hydrolyzing]-like [Vitis vinifera]
Unigene0042590	462	2.09709	14.9593	-2.83458	down	7.17032e-05	0.000707783	PREDICTED: probable ADP-ribosylation factor GTPase-activating protein AGD15-like [Vitis vinifera]
Unigene0032672	2398	1.41409	10.0296	-2.82631	down	3.39612e-07	5.12929e-06	Os03g0775700 [Oryza sativa Japonica Group] >gi|108711333|gb|ABF99128.1| expressed protein [Oryza sativa Japonica Group] >gi|113549904|dbj|BAF13347.1| Os03g0775700 [Oryza sativa Japonica Group]
Unigene0021118	1440	0.841021	5.95131	-2.82299	down	3.89262e-05	0.000407467	PREDICTED: aspartic proteinase nepenthesin-2 [Vitis vinifera]
Unigene0050570	1098	1.10298	7.805	-2.82299	down	3.89262e-05	0.000407574	PREDICTED: cytochrome P450 87A3-like [Vitis vinifera]
Unigene0049859	1057	1.37491	9.67699	-2.81522	down	2.36824e-05	0.000261888	TPX2 (targeting protein for Xklp2) protein family [Arabidopsis thaliana] >gi|332640185|gb|AEE73706.1| TPX2 (targeting protein for Xklp2) protein family [Arabidopsis thaliana]
Unigene0049175	1106	47.085	328.188	-2.80118	down	6.10622e-14	2.32088e-12	PREDICTED: flavonoid 3'-monooxygenase [Vitis vinifera]
Unigene0015174	547	1.77122	12.1293	-2.77569	down	8.27498e-05	0.000806128	PREDICTED: non-specific lipid-transfer protein [Vitis vinifera]
Unigene0022022	1361	1.06781	7.31237	-2.77569	down	2.3769e-05	0.000262774	binding protein [Arabidopsis lyrata subsp. lyrata] >gi|297325646|gb|EFH56066.1| binding protein [Arabidopsis lyrata subsp. lyrata]
Unigene0002079	585	2.48425	17.0122	-2.77569	down	2.3769e-05	0.000262701	F25I18.1/F25I18.1 [Arabidopsis thaliana] >gi|20196850|gb|AAB80643.2| Expressed protein [Arabidopsis thaliana] >gi|20196853|gb|AAM14805.1| Expressed protein [Arabidopsis thaliana] >gi|20453327|gb|AAM19902.1| At2g33250/F25I18.1 [Arabidopsis thaliana]
Unigene0016005	779	1.55465	10.6463	-2.77569	down	3.98956e-05	0.000416313	cc-nbs-lrr resistance protein [Populus trichocarpa] >gi|222832242|gb|EEE70719.1| cc-nbs-lrr resistance protein [Populus trichocarpa]
Unigene0009314	360	3.36409	23.0373	-2.77569	down	3.98956e-05	0.000416205	--
Unigene0011313	388	2.49705	17.0999	-2.77569	down	8.27498e-05	0.000805933	serine/threonine protein kinase [Cucumis melo subsp. melo]
Unigene0021358	1077	2.92366	20.0213	-2.77569	down	5.92062e-07	8.71924e-06	MYB transcription factor MYB127 [Glycine max] >gi|110931712|gb|ABH02855.1| MYB transcription factor MYB127 [Glycine max]
Unigene0012215	319	6.83363	46.7969	-2.77569	down	5.15618e-06	6.508e-05	--
Unigene0021352	980	0.988629	6.77016	-2.77569	down	8.27498e-05	0.000806324	PREDICTED: leucine-rich repeat receptor-like serine/threonine-protein kinase At1g17230 [Vitis vinifera]
Unigene0014520	910	20.2289	137.009	-2.75978	down	0	0	PREDICTED: heme-binding protein 2-like [Glycine max]
Unigene0046992	1096	3.09398	20.9354	-2.75841	down	3.39612e-07	5.12544e-06	proline-rich cell wall protein [Gossypium barbadense]
Unigene0013027	271	8.93779	60.1861	-2.75144	down	3.03462e-06	3.97379e-05	--
Unigene0011683	729	2.9903	20.0984	-2.74872	down	5.1563e-06	6.5061e-05	PREDICTED: reticuline oxidase-like protein-like [Glycine max]
Unigene0028094	566	10.6985	71.7983	-2.74654	down	6.23706e-10	1.30916e-08	--
Unigene0000366	547	3.54244	23.7533	-2.74531	down	8.67688e-06	0.000104809	--
Unigene0006081	823	1.76584	11.7566	-2.73505	down	2.39286e-05	0.000264102	--
Unigene0018833	1283	1.13272	7.54145	-2.73505	down	2.39286e-05	0.00026403	Os11g0490200 [Oryza sativa Japonica Group] >gi|77551012|gb|ABA93809.1| Leucine Rich Repeat family protein [Oryza sativa Japonica Group] >gi|113645146|dbj|BAF28287.1| Os11g0490200 [Oryza sativa Japonica Group]
Unigene0008256	1132	1.28382	8.54742	-2.73505	down	2.39286e-05	0.000264175	PREDICTED: transcription factor MYB39 [Vitis vinifera]
Unigene0034726	1170	2.69127	17.721	-2.7191	down	5.92062e-07	8.72564e-06	PREDICTED: flavonol sulfotransferase-like [Vitis vinifera]
Unigene0042753	257	3.76987	24.7405	-2.71429	down	0.000103142	0.000980067	--
Unigene0020630	1081	0.89626	5.88187	-2.71429	down	0.000103142	0.000980299	class III peroxidase [Gossypium hirsutum]
Unigene0048414	1557	0.622259	4.08369	-2.71429	down	0.000103142	0.000979835	hAT family dimerisation domain containing protein [Oryza sativa Japonica Group]
Unigene0004492	838	2.02327	13.1956	-2.7053	down	1.4472e-05	0.000167168	PREDICTED: WD repeat-containing protein 44-like [Vitis vinifera]
Unigene0030246	2043	25.0158	163.054	-2.70444	down	3.3662e-13	1.0915e-11	At3g22970 [Arabidopsis thaliana]
Unigene0016372	2190	2.4332	15.779	-2.69708	down	3.54964e-09	6.92602e-08	PREDICTED: probable indole-3-acetic acid-amido synthetase GH3.5 [Vitis vinifera]
Unigene0026377	2301	8.10538	52.5023	-2.69543	down	0	0	beta xylosidase [Fragaria x ananassa]
Unigene0002505	838	1.73423	11.2163	-2.69323	down	2.42218e-05	0.000267118	RING finger protein [Medicago truncatula] >gi|355513879|gb|AES95502.1| RING finger protein [Medicago truncatula]
Unigene0031211	741	1.96125	12.6845	-2.69323	down	2.42218e-05	0.000267045	transducin/WD40 domain-containing protein [Arabidopsis thaliana] >gi|332003088|gb|AED90471.1| transducin/WD40 domain-containing protein [Arabidopsis thaliana]
Unigene0015508	1214	35.5141	229.538	-2.69227	down	8.19344e-14	3.04506e-12	PREDICTED: germin-like protein 2 [Vitis vinifera] >gi|111379986|gb|ABH09468.1| germin-like protein 2 [Vitis vinifera]
Unigene0012137	706	1.7154	10.9639	-2.67615	down	4.4964e-05	0.000463901	PREDICTED: cysteine proteinase-like [Vitis vinifera]
Unigene0003842	660	1.83496	11.7281	-2.67615	down	4.4964e-05	0.000463781	--
Unigene0018356	1584	1.68204	10.646	-2.66203	down	1.7715e-06	2.41091e-05	Myosin heavy chain-related protein [Arabidopsis thaliana] >gi|10177394|dbj|BAB10525.1| hyaluronan mediated motility receptor-like protein [Arabidopsis thaliana] >gi|47550677|gb|AAT35237.1| At5g52280 [Arabidopsis thaliana] >gi|51970830|dbj|BAD44107.1| hyaluronan mediated motility receptor-like protein [Arabidopsis thaliana] >gi|332008812|gb|AED96195.1| Myosin heavy chain-related protein [Arabidops…
Unigene0015733	838	3.17942	20.1233	-2.66203	down	1.7715e-06	2.41173e-05	PREDICTED: uclacyanin-2 [Vitis vinifera]
Unigene0042733	612	2.37465	14.9065	-2.65016	down	2.47576e-05	0.00027213	--
Unigene0047001	2532	0.76529	4.80399	-2.65016	down	8.69186e-06	0.000104927	P-loop containing nucleoside triphosphate hydrolase-like protein [Arabidopsis thaliana] >gi|332195144|gb|AEE33265.1| P-loop containing nucleoside triphosphate hydrolase-like protein [Arabidopsis thaliana]
Unigene0015311	685	2.12158	13.3179	-2.65016	down	2.47576e-05	0.000272056	hypothetical protein OsI_30475 [Oryza sativa Indica Group]
Unigene0032381	2154	2.02407	12.7058	-2.65016	down	3.5417e-08	6.08327e-07	cytochrome P450 [Populus trichocarpa] >gi|222871132|gb|EEF08263.1| cytochrome P450 [Populus trichocarpa]
Unigene0030153	1619	6.58272	41.3221	-2.65016	down	1.23013e-13	4.41254e-12	chloroplast carbonic anhydrase [Dimocarpus longan]
Unigene0015578	349	4.16414	26.1398	-2.65016	down	2.47576e-05	0.000272205	--
Unigene0014482	389	9.33988	58.2744	-2.64139	down	1.93975e-07	3.00886e-06	Pollen Ole e 1 allergen and extensin family protein [Arabidopsis thaliana] >gi|330252894|gb|AEC07988.1| Pollen Ole e 1 allergen and extensin family protein [Arabidopsis thaliana]
Unigene0016940	1406	1.55045	9.63439	-2.63551	down	5.15904e-06	6.50752e-05	20G-Fe(II) oxidoreductase [Populus trichocarpa] >gi|222845740|gb|EEE83287.1| 20G-Fe(II) oxidoreductase [Populus trichocarpa]
Unigene0018408	1025	1.65415	10.2488	-2.6313	down	1.46089e-05	0.00016846	PREDICTED: squamosa promoter-binding-like protein 16 [Vitis vinifera]
Unigene0019330	835	1.45038	8.93904	-2.62368	down	5.0956e-05	0.000519319	Protein dimerization [Medicago truncatula] >gi|355491223|gb|AES72426.1| Protein dimerization [Medicago truncatula]
Unigene0047305	1080	1.79418	11.0067	-2.61699	down	8.70658e-06	0.000105041	PREDICTED: probable actin-related protein 2/3 complex subunit 2-like [Vitis vinifera]
Unigene0019327	485	3.99528	24.5098	-2.61699	down	8.70658e-06	0.000105073	hypothetical protein MTR_2g062280 [Medicago truncatula] >gi|355484876|gb|AES66079.1| hypothetical protein MTR_2g062280 [Medicago truncatula]
Unigene0002177	1464	1.81992	11.141	-2.61394	down	1.77156e-06	2.41018e-05	Mg2+ and Zn2+/H+ antiporter, atmhx1-like protein [Populus trichocarpa] >gi|222861776|gb|EEE99318.1| Mg2+ and Zn2+/H+ antiporter, atmhx1-like protein [Populus trichocarpa]
Unigene0010119	911	7.44456	45.5183	-2.61219	down	1.09474e-10	2.49044e-09	PREDICTED: mitogen-activated protein kinase kinase kinase ANP1-like [Vitis vinifera]
Unigene0034519	428	3.39553	20.669	-2.60576	down	2.57328e-05	0.000281617	--
Unigene0017160	1450	3.0068	18.3028	-2.60576	down	3.5417e-08	6.08068e-07	Os05g0594500 [Oryza sativa Japonica Group] >gi|113580058|dbj|BAF18421.1| Os05g0594500 [Oryza sativa Japonica Group]
Unigene0029685	802	2.71811	16.5455	-2.60576	down	5.1615e-06	6.50858e-05	Leucine-rich repeat receptor protein kinase EXS [Medicago truncatula] >gi|355495773|gb|AES76976.1| Leucine-rich repeat receptor protein kinase EXS [Medicago truncatula]
Unigene0017390	1331	1.09187	6.64638	-2.60576	down	2.57328e-05	0.00028154	PREDICTED: lignin-forming anionic peroxidase [Vitis vinifera]
Unigene0029321	2580	164.105	997.142	-2.60318	down	7.20068e-12	1.82286e-10	laccase [Litchi chinensis]
Unigene0050953	1739	3.20352	19.3943	-2.5979	down	1.98969e-09	3.98285e-08	PREDICTED: CAS1 domain-containing protein 1-like [Glycine max]
Unigene0009008	707	2.39816	14.4676	-2.59282	down	1.47695e-05	0.000170067	little zipper 1 protein [Arabidopsis thaliana] >gi|330255461|gb|AEC10555.1| little zipper 1 protein [Arabidopsis thaliana]
Unigene0049535	1460	1.9908	11.9289	-2.58304	down	1.02711e-06	1.45399e-05	sarcosine oxidase [Populus trichocarpa] >gi|222865815|gb|EEF02946.1| sarcosine oxidase [Populus trichocarpa]
Unigene0024347	571	3.39354	20.3342	-2.58304	down	8.73324e-06	0.000105299	Os01g0125600 [Oryza sativa Japonica Group] >gi|12328526|dbj|BAB21184.1| P0044F08.14 [Oryza sativa Japonica Group] >gi|113531422|dbj|BAF03805.1| Os01g0125600 [Oryza sativa Japonica Group]
Unigene0021630	1111	6.10441	36.5777	-2.58304	down	1.09474e-10	2.49467e-09	PREDICTED: protein IQ-DOMAIN 1 [Vitis vinifera]
Unigene0022912	1854	3.91932	23.4101	-2.57846	down	3.45938e-11	8.25791e-10	PREDICTED: LOW QUALITY PROTEIN: acyl-CoA-binding domain-containing protein 4 [Vitis vinifera]
Unigene0016020	1520	0.796757	4.72872	-2.56924	down	6.18432e-05	0.000620053	PREDICTED: LRR receptor-like serine/threonine-protein kinase GSO1-like [Vitis vinifera]
Unigene0025753	635	1.9072	11.3191	-2.56924	down	6.18432e-05	0.000619898	--
Unigene0026754	1824	5.04613	29.8576	-2.56485	down	5.60662e-13	1.70512e-11	PREDICTED: aspartic proteinase nepenthesin-1-like [Glycine max]
Unigene0015783	318	4.57008	26.9493	-2.55996	down	2.74996e-05	0.000299079	PREDICTED: squamosa promoter-binding-like protein 6-like [Vitis vinifera]
Unigene0050901	828	3.51035	20.7002	-2.55996	down	1.02713e-06	1.45351e-05	--
Unigene0010784	844	1.7219	10.1539	-2.55996	down	2.74996e-05	0.000298998	expressed protein [Arabidopsis thaliana] >gi|30102864|gb|AAP21350.1| At1g78995 [Arabidopsis thaliana]
Unigene0025973	471	3.08553	18.1951	-2.55996	down	2.74996e-05	0.000298917	--
Unigene0002161	415	3.50189	20.6503	-2.55996	down	2.74996e-05	0.00029916	--
Unigene0029627	1705	8.80779	51.7225	-2.55394	down	0	0	peroxidase 2 [Litchi chinensis]
Unigene0016209	852	4.54862	26.6065	-2.54828	down	1.10384e-07	1.77528e-06	Os02g0592800 [Oryza sativa Japonica Group] >gi|113536828|dbj|BAF09211.1| Os02g0592800 [Oryza sativa Japonica Group]
Unigene0044071	1965	6.533	37.4225	-2.51809	down	8.39328e-14	3.1107e-12	COBRA-like protein [Populus tomentosa]
Unigene0019074	833	2.32619	13.2748	-2.51265	down	8.86804e-06	0.000106701	--
Unigene0021454	1868	1.68564	9.61945	-2.51265	down	5.9209e-07	8.71646e-06	AT5g60720/mup24_130 [Arabidopsis thaliana] >gi|27363288|gb|AAO11563.1| At5g60720/mup24_130 [Arabidopsis thaliana]
Unigene0048805	744	3.58112	20.4363	-2.51265	down	1.7724e-06	2.4105e-05	Os05g0445900 [Oryza sativa Japonica Group] >gi|113579236|dbj|BAF17599.1| Os05g0445900, partial [Oryza sativa Japonica Group]
Unigene0019011	1476	0.820509	4.68239	-2.51265	down	8.15136e-05	0.000795629	PREDICTED: lysosomal Pro-X carboxypeptidase [Vitis vinifera]
Unigene0010452	222	5.45527	31.1315	-2.51265	down	8.15136e-05	0.000795049	NBS resistance protein [Medicago truncatula] >gi|355487514|gb|AES68717.1| NBS resistance protein [Medicago truncatula]
Unigene0024186	1809	0.937258	5.34864	-2.51265	down	1.55827e-05	0.000178511	iaa-amino acid hydrolase 9 [Populus trichocarpa] >gi|222843957|gb|EEE81504.1| iaa-amino acid hydrolase 9 [Populus trichocarpa]
Unigene0026775	1184	1.43201	8.17203	-2.51265	down	1.55827e-05	0.00017846	At1g55340 [Arabidopsis thaliana] >gi|48310451|gb|AAT41823.1| At1g55340 [Arabidopsis thaliana]
Unigene0003714	861	1.40659	8.02695	-2.51265	down	8.15136e-05	0.000795436	Wiscott-Aldrich syndrome, C-terminal [Medicago truncatula]
Unigene0050159	689	1.75772	10.0308	-2.51265	down	8.15136e-05	0.000795243	PREDICTED: F-box protein At5g07670 [Vitis vinifera]
Unigene0003644	522	11.1363	63.5513	-2.51265	down	1.11432e-09	2.28992e-08	--
Unigene0016936	891	2.17476	12.4107	-2.51265	down	8.86804e-06	0.000106733	PREDICTED: aspartic proteinase-like protein 1-like [Vitis vinifera]
Unigene0008414	553	2.628	14.9972	-2.51265	down	3.0686e-05	0.000329981	PREDICTED: pentatricopeptide repeat-containing protein At4g34830, chloroplastic-like [Vitis vinifera]
Unigene0048907	1144	3.38761	19.0904	-2.49451	down	1.10384e-07	1.77387e-06	PREDICTED: expansin-like B1-like [Glycine max]
Unigene0018910	750	3.22952	18.0613	-2.48351	down	3.04438e-06	3.98527e-05	PREDICTED: xylulose kinase-like [Vitis vinifera]
Unigene0050726	1618	2.84429	15.8898	-2.48196	down	1.99846e-08	3.54004e-07	PREDICTED: protein IQ-DOMAIN 1-like [Vitis vinifera]
Unigene0011404	245	8.89766	49.6478	-2.48023	down	5.21436e-06	6.57111e-05	--
Unigene0022507	2032	20.86	116.32	-2.47929	down	3.27738e-13	1.06701e-11	PREDICTED: LOW QUALITY PROTEIN: cytochrome P450 71D10-like [Vitis vinifera]
Unigene0050853	811	11.9464	66.4702	-2.47613	down	2.66898e-13	8.85436e-12	PREDICTED: thylakoid lumenal protein At1g03610, chloroplastic-like [Vitis vinifera]
Unigene0022825	1192	1.6256	9.04486	-2.47613	down	9.02326e-06	0.000108374	PREDICTED: uncharacterized protein LOC100786266 [Glycine max]
Unigene0022706	375	5.16724	28.7506	-2.47613	down	9.02326e-06	0.000108406	--
Unigene0045591	745	2.27584	12.6164	-2.47083	down	1.65201e-05	0.000188175	PREDICTED: EPIDERMAL PATTERNING FACTOR-like protein 2-like [Glycine max]
Unigene0040265	738	2.29742	12.7361	-2.47083	down	1.65201e-05	0.000188229	--
Unigene0014247	621	2.34023	12.9098	-2.46374	down	3.64024e-05	0.000384556	AT3G59090 [Arabidopsis thaliana]
Unigene0016789	404	3.59724	19.844	-2.46374	down	3.64024e-05	0.000384657	PREDICTED: expansin-A4 [Vitis vinifera]
Unigene0005657	652	19.3177	106.424	-2.46183	down	8.9706e-14	3.31244e-12	At5g50335 [Arabidopsis thaliana]
Unigene0030255	572	4.65796	25.6149	-2.45921	down	1.77444e-06	2.41246e-05	PREDICTED: ABC transporter B family member 19-like [Vitis vinifera]
Unigene0046182	1276	3.41681	18.6321	-2.44707	down	3.5417e-08	6.08848e-07	PREDICTED: protein ODORANT1 [Vitis vinifera]
Unigene0050812	980	4.44883	23.9776	-2.43019	down	3.5417e-08	6.08588e-07	PREDICTED: UDP-glycosyltransferase 71C4 [Vitis vinifera]
Unigene0035105	1312	9.41534	50.3591	-2.41917	down	4.08562e-14	1.57979e-12	PREDICTED: transcription factor TCP15-like [Vitis vinifera]
Unigene0022984	1778	3.40571	18.1915	-2.41723	down	6.23706e-10	1.30848e-08	PREDICTED: D-glycerate 3-kinase, chloroplastic [Vitis vinifera]
Unigene0009536	438	3.318	17.6725	-2.41312	down	4.6603e-05	0.000479333	hydroxyproline-rich glycoprotein family protein [Arabidopsis lyrata subsp. lyrata] >gi|297309957|gb|EFH40381.1| hydroxyproline-rich glycoprotein family protein [Arabidopsis lyrata subsp. lyrata]
Unigene0009192	929	1.56435	8.33213	-2.41312	down	4.6603e-05	0.000479456	PREDICTED: transcription factor bHLH70-like [Vitis vinifera]
Unigene0030178	412	6.46688	34.2205	-2.40372	down	1.78089e-06	2.41959e-05	Os03g0133300 [Oryza sativa Japonica Group] >gi|113547345|dbj|BAF10788.1| Os03g0133300, partial [Oryza sativa Japonica Group]
Unigene0012181	1184	1.63658	8.639	-2.40018	down	9.79236e-06	0.000116877	PREDICTED: myb-related protein B [Vitis vinifera]
Unigene0002397	758	5.75179	30.2707	-2.39584	down	3.54172e-08	6.07811e-07	PREDICTED: pistil-specific extensin-like protein-like [Vitis vinifera]
Unigene0033240	1107	2.18802	11.4875	-2.39236	down	3.09038e-06	4.04154e-05	--
Unigene0018190	809	2.99399	15.7189	-2.39236	down	3.09038e-06	4.04285e-05	PREDICTED: septum-promoting GTP-binding protein 1-like [Vitis vinifera]
Unigene0041502	259	6.54633	34.1557	-2.38337	down	2.11628e-05	0.000236763	--
Unigene0049718	1482	2.28812	11.9384	-2.38337	down	3.39756e-07	5.12568e-06	--
Unigene0049580	704	71.5633	372.655	-2.38055	down	3.67484e-13	1.17265e-11	PREDICTED: flavonoid 3'-monooxygenase [Vitis vinifera]
Unigene0047730	2604	0.837146	4.35268	-2.37835	down	5.48818e-06	6.89239e-05	PREDICTED: probable inactive receptor kinase At4g23740-like [Vitis vinifera]
Unigene0044504	849	5.13528	26.7005	-2.37835	down	3.54174e-08	6.07555e-07	At1g09610 [Arabidopsis thaliana] >gi|44681448|gb|AAS47664.1| At1g09610 [Arabidopsis thaliana] >gi|408795210|gb|AFU91592.1| glucuronoxylan methyltransferase 1 [Arabidopsis thaliana]
Unigene0046282	1655	3.95153	20.5457	-2.37835	down	1.95394e-10	4.34179e-09	PREDICTED: pentatricopeptide repeat-containing protein At5g13770, chloroplastic-like [Vitis vinifera]
Unigene0018820	978	5.94391	30.8107	-2.37395	down	1.11432e-09	2.29109e-08	PREDICTED: squamosa promoter-binding-like protein 6-like [Vitis vinifera]
Unigene0024860	1044	16.0084	82.8815	-2.37222	down	0	0	At2g26110 [Arabidopsis thaliana]
Unigene0020644	647	2.24619	11.5365	-2.36065	down	6.47014e-05	0.000646451	PsbP domain protein 1 [Gossypium hirsutum]
Unigene0012620	845	2.86644	14.7221	-2.36065	down	3.13354e-06	4.08999e-05	PREDICTED: zinc finger protein MAGPIE [Vitis vinifera]
Unigene0010964	891	1.63107	8.37721	-2.36065	down	6.47014e-05	0.00064629	--
Unigene0050183	1193	1.21818	6.25658	-2.36065	down	6.47014e-05	0.000646129	Pheromone receptor-like protein [Medicago truncatula] >gi|355480251|gb|AES61454.1| Pheromone receptor-like protein [Medicago truncatula]
Unigene0020974	1140	9.77355	49.7122	-2.34664	down	1.15463e-13	4.19037e-12	transcription factor MYBL1 [Populus x canadensis]
Unigene0033428	1021	2.13509	10.8305	-2.34273	down	5.7447e-06	7.19879e-05	PREDICTED: cellulose synthase-like protein E6-like [Vitis vinifera]
Unigene0015235	880	1.9267	9.73851	-2.33757	down	2.641e-05	0.000288478	PREDICTED: inhibitor of growth protein 4-like [Glycine max]
Unigene0029482	583	49.8554	251.791	-2.3364	down	0	0	vegetative storage protein [Litchi chinensis]
Unigene0025055	1656	8.62961	43.5706	-2.33599	down	6.52812e-14	2.46956e-12	trichome birefringence-like 28 protein [Arabidopsis thaliana] >gi|330254695|gb|AEC09789.1| trichome birefringence-like 28 protein [Arabidopsis thaliana]
Unigene0017580	805	16.5488	83.4495	-2.33418	down	2.84218e-14	1.11183e-12	AT3g52740/F3C22_140 [Arabidopsis thaliana] >gi|15450655|gb|AAK96599.1| AT3g52740/F3C22_140 [Arabidopsis thaliana]
Unigene0010993	1670	44.9619	225.794	-2.32823	down	2.77112e-13	9.17805e-12	DUF579 protein [Populus trichocarpa] >gi|313104479|gb|ADR31618.1| DUF579 protein [Populus trichocarpa] >gi|313104497|gb|ADR31627.1| DUF579 protein [Populus trichocarpa]
Unigene0048633	2300	3.58056	17.909	-2.32243	down	3.6946e-12	9.79093e-11	RecName: Full=G-type lectin S-receptor-like serine/threonine-protein kinase At4g03230; Flags: Precursor
Unigene0049786	2592	0.747575	3.7329	-2.32001	down	1.21957e-05	0.000142679	PREDICTED: subtilisin-like protease-like [Glycine max]
Unigene0047952	686	2.11849	10.4776	-2.3062	down	9.66172e-05	0.000925512	--
Unigene0041172	354	4.10532	20.3041	-2.3062	down	9.66172e-05	0.000925291	--
Unigene0016499	1187	3.06084	15.1383	-2.3062	down	1.94215e-07	3.01142e-06	JHL18I08.12 [Jatropha curcas]
Unigene0021961	1155	1.25826	6.22307	-2.3062	down	9.66172e-05	0.000925071	ankyrin-like protein [Vitis vinifera]
Unigene0011593	1116	1.95334	9.66082	-2.3062	down	6.19512e-06	7.71031e-05	Os04g0169500 [Oryza sativa Japonica Group] >gi|255675175|dbj|BAH92496.1| Os04g0169500 [Oryza sativa Japonica Group]
Unigene0034935	572	5.08142	25.1316	-2.3062	down	1.04265e-06	1.47081e-05	PREDICTED: G-type lectin S-receptor-like serine/threonine-protein kinase RKS1-like [Vitis vinifera]
Unigene0016918	383	22.1345	108.991	-2.29985	down	2.18714e-12	5.93705e-11	glycosyltransferase family GT8 [Populus trichocarpa] >gi|222835214|gb|EEE73649.1| glycosyltransferase family GT8 [Populus trichocarpa]
Unigene0032608	443	5.46759	26.8336	-2.29506	down	3.34246e-06	4.34715e-05	PREDICTED: G-type lectin S-receptor-like serine/threonine-protein kinase RLK1 [Vitis vinifera]
Unigene0017708	912	3.7182	18.1874	-2.29026	down	3.4101e-07	5.14267e-06	--
Unigene0006182	552	3.07156	15.0244	-2.29026	down	3.56292e-05	0.000377779	--
Unigene0016442	405	4.18642	20.4776	-2.29026	down	3.56292e-05	0.000377679	PREDICTED: F-box protein At2g27310 [Glycine max]
Unigene0049070	1454	2.49877	12.1683	-2.28383	down	1.94395e-07	3.01305e-06	At2g01580 [Arabidopsis thaliana] >gi|40824185|gb|AAR92358.1| At2g01580 [Arabidopsis thaliana]
Unigene0015515	748	2.59053	12.5658	-2.27819	down	1.4881e-05	0.000171155	EXS (ERD1/XPR1/SYG1) domain protein [Arabidopsis thaliana] >gi|332006626|gb|AED94009.1| EXS (ERD1/XPR1/SYG1) domain protein [Arabidopsis thaliana]
Unigene0028413	567	5.12623	24.8657	-2.27819	down	1.05438e-06	1.48683e-05	--
Unigene0024384	1309	9.99203	48.3626	-2.27504	down	8.12684e-14	3.02311e-12	--
Unigene0049512	1586	9.31593	44.7964	-2.26561	down	6.72796e-14	2.53323e-12	f-box family protein [Populus trichocarpa] >gi|222841437|gb|EEE78984.1| f-box family protein [Populus trichocarpa]
Unigene0048088	1529	6.17812	29.4709	-2.25405	down	3.66374e-13	1.17097e-11	formin-like protein 2 [Arabidopsis thaliana] >gi|75097595|sp|O22824.1|FH2_ARATH RecName: Full=Formin-like protein 2; Short=AtFH2; Short=AtFORMIN-2; Flags: Precursor >gi|330255234|gb|AEC10328.1| formin-like protein 2 [Arabidopsis thaliana]
Unigene0038663	377	7.70973	36.6642	-2.24962	down	1.07479e-06	1.51402e-05	--
Unigene0021136	1218	26.6475	126.649	-2.24876	down	0	0	homeobox leucine zipper protein [Prunus armeniaca]
Unigene0046871	1309	1.29526	6.12452	-2.24135	down	5.1734e-05	0.000526581	PREDICTED: flavanone 3-dioxygenase-like [Glycine max]
Unigene0021659	979	1.73187	8.18896	-2.24135	down	5.1734e-05	0.000526714	PREDICTED: pentatricopeptide repeat-containing protein At4g34830, chloroplastic-like [Vitis vinifera]
Unigene0026823	1140	8.0738	38.0722	-2.23742	down	5.60662e-13	1.70254e-11	Plant-specific domain TIGR01589 family protein [Medicago truncatula] >gi|355496799|gb|AES78002.1| Plant-specific domain TIGR01589 family protein [Medicago truncatula]
Unigene0003086	321	6.03649	28.4199	-2.23512	down	1.95615e-05	0.000220259	PREDICTED: sulfotransferase 17-like [Brachypodium distachyon]
Unigene0049194	3314	5.26235	24.6918	-2.23025	down	0	0	PREDICTED: ABC transporter B family member 19-like [Glycine max]
Unigene0015232	654	12.5922	58.7558	-2.2222	down	3.6946e-12	9.77803e-11	expressed protein [Arabidopsis thaliana]
Unigene0045136	728	24.288	113.161	-2.22007	down	0	0	MAP protein kinase [Arabidopsis thaliana]
Unigene0049711	1616	11.5411	53.3736	-2.20934	down	0	0	PREDICTED: U-box domain-containing protein 26-like [Vitis vinifera]
Unigene0018395	1637	2.81128	12.8345	-2.19073	down	2.0016e-08	3.54404e-07	At5g28910 [Arabidopsis thaliana]
Unigene0009126	907	4.00575	18.2876	-2.19073	down	1.97818e-07	3.06492e-06	PREDICTED: transcription elongation factor A protein 3 [Vitis vinifera]
Unigene0048045	1515	15.3482	70.07	-2.19073	down	0	0	PREDICTED: BTB/POZ and TAZ domain-containing protein 3 [Vitis vinifera]
Unigene0018330	1728	4.06494	18.5579	-2.19073	down	6.1474e-11	1.43338e-09	PREDICTED: uncharacterized GPI-anchored protein At4g28100-like [Vitis vinifera]
Unigene0001564	990	2.20195	10.0527	-2.19073	down	1.07239e-05	0.000127014	F17L21.7 [Arabidopsis thaliana]
Unigene0043670	1342	1.62439	7.41589	-2.19073	down	1.07239e-05	0.000126977	PREDICTED: GDSL esterase/lipase At4g01130 [Vitis vinifera]
Unigene0016917	1199	12.9289	59.0248	-2.19073	down	0	0	PREDICTED: probable galacturonosyltransferase-like 2-like [Vitis vinifera]
Unigene0050397	497	17.0573	77.3165	-2.18038	down	2.18714e-12	5.94911e-11	Os01g0960400 [Oryza sativa Japonica Group] >gi|113534997|dbj|BAF07380.1| Os01g0960400 [Oryza sativa Japonica Group]
Unigene0027994	1324	5.30529	24.0117	-2.17823	down	6.14742e-11	1.43173e-09	PREDICTED: heparanase-like protein 3-like [Vitis vinifera]
Unigene0017078	793	6.71969	30.3291	-2.17424	down	3.55112e-09	6.92219e-08	neurofilament protein-related protein [Arabidopsis thaliana] >gi|332640792|gb|AEE74313.1| neurofilament protein-related protein [Arabidopsis thaliana]
Unigene0043730	1867	4.28124	19.2492	-2.1687	down	6.38556e-12	1.63193e-10	benzoyl coenzyme A: benzyl alcohol benzoyl transferase [Petunia x hybrida] >gi|51556912|gb|AAU06226.1| benzoyl-CoA:benzyl alcohol/phenylethanol benzoyltransferase [Petunia x hybrida]
Unigene0022245	549	6.17668	27.6952	-2.16473	down	3.61772e-07	5.43537e-06	pherophorin-dz1 protein [Volvox carteri f. nagariensis]
Unigene0023307	920	3.42259	15.3248	-2.16271	down	6.66282e-07	9.71258e-06	PREDICTED: protein notum homolog [Glycine max]
Unigene0016291	1149	2.31885	10.3457	-2.15756	down	2.61136e-06	3.45103e-05	PREDICTED: potassium transporter 3-like [Glycine max]
Unigene0019108	1609	4.66665	20.7894	-2.15539	down	1.95579e-11	4.77363e-10	R2R3-MYB transcription factor MYB2 [Epimedium sagittatum]
Unigene0049138	1572	1.5408	6.85844	-2.1542	down	5.87532e-06	7.34872e-05	PREDICTED: ribosome biogenesis GTPase A-like [Vitis vinifera]
Unigene0010506	685	3.18238	14.1251	-2.15008	down	1.48087e-05	0.000170421	PREDICTED: F-box/WD-40 repeat-containing protein At3g52030-like [Vitis vinifera]
Unigene0050459	902	7.78737	34.3261	-2.1401	down	6.14754e-11	1.43092e-09	YGGT family protein [Citrus unshiu]
Unigene0017814	1137	5.53876	24.3138	-2.13414	down	3.49122e-10	7.56117e-09	AP2/ERF domain-containing transcription factor [Populus trichocarpa] >gi|148372077|gb|ABQ62970.1| TINY-like protein [Populus trichocarpa] >gi|222840796|gb|EEE78343.1| AP2/ERF domain-containing transcription factor [Populus trichocarpa]
Unigene0020728	995	3.16461	13.8919	-2.13414	down	7.19834e-07	1.0444e-05	--
Unigene0021661	1266	19.5149	85.5985	-2.13301	down	0	0	PREDICTED: RING-H2 finger protein ATL79 [Vitis vinifera]
Unigene0012617	1024	2.60191	11.3387	-2.12361	down	3.21856e-06	4.19415e-05	PREDICTED: protein CHUP1, chloroplastic-like [Glycine max]
Unigene0026027	909	7.19448	31.3247	-2.12234	down	1.95427e-10	4.34011e-09	PREDICTED: two pore calcium channel protein 1A [Vitis vinifera]
Unigene0051058	1010	3.59724	15.6015	-2.11672	down	2.13544e-07	3.29713e-06	aminotransferase family protein [Populus trichocarpa] >gi|222837454|gb|EEE75833.1| aminotransferase family protein [Populus trichocarpa]
Unigene0048672	571	4.24193	18.3976	-2.11672	down	7.93162e-06	9.6708e-05	PREDICTED: thioredoxin-like 4, chloroplastic [Vitis vinifera]
Unigene0043677	333	7.2737	31.5466	-2.11672	down	7.93162e-06	9.67374e-05	--
Unigene0015916	940	3.60744	15.587	-2.11129	down	4.0502e-07	6.06022e-06	At5g47530 [Arabidopsis thaliana]
Unigene0049443	733	8.5915	36.9603	-2.105	down	3.49244e-10	7.55974e-09	At5g06790 [Arabidopsis thaliana]
Unigene0011599	492	6.39997	27.5324	-2.105	down	8.11218e-07	1.16854e-05	cytochrome P450 [Populus trichocarpa] >gi|222871340|gb|EEF08471.1| cytochrome P450 [Populus trichocarpa]
Unigene0032610	780	5.27903	22.6829	-2.10326	down	6.56268e-08	1.08679e-06	PREDICTED: callose synthase 11-like [Vitis vinifera]
Unigene0047494	1341	1.44498	6.18452	-2.09762	down	6.56136e-05	0.000654263	Ca2+ antiporter/cation exchanger [Populus trichocarpa] >gi|222849789|gb|EEE87336.1| Ca2+ antiporter/cation exchanger [Populus trichocarpa]
Unigene0028080	1290	5.0696	21.6444	-2.09405	down	1.95489e-10	4.33911e-09	PREDICTED: LOW QUALITY PROTEIN: probably inactive leucine-rich repeat receptor-like protein kinase At5g06940-like [Vitis vinifera]
Unigene0033581	701	54.9387	233.857	-2.08973	down	2.24266e-14	8.85928e-13	PREDICTED: photosystem I reaction center subunit V, chloroplastic [Vitis vinifera]
Unigene0024820	1245	2.14004	9.10391	-2.08885	down	4.25392e-06	5.44445e-05	PREDICTED: pentatricopeptide repeat-containing protein At3g06430, chloroplastic [Vitis vinifera]
Unigene0033831	214	64.515	273.864	-2.08576	down	1.01696e-13	3.73802e-12	NAD(P)H-quinone oxidoreductase subunit [Medicago truncatula] >gi|355507065|gb|AES88207.1| NAD(P)H-quinone oxidoreductase subunit [Medicago truncatula]
Unigene0015913	950	8.92368	37.8297	-2.08381	down	2.18714e-12	5.95314e-11	PREDICTED: LOB domain-containing protein 25-like [Glycine max]
Unigene0004786	316	16.0965	68.2372	-2.08381	down	6.3972e-09	1.21632e-07	--
Unigene0017505	1026	4.01329	16.9749	-2.08054	down	6.77502e-08	1.12011e-06	WCOR413-like protein [Citrus japonica]
Unigene0050149	634	3.82041	16.1334	-2.07825	down	1.14362e-05	0.000134697	PREDICTED: probable plastidic glucose transporter 3-like [Vitis vinifera]
Unigene0033839	1301	117.29	495.312	-2.07825	down	8.78186e-13	2.5437e-11	PREDICTED: beta-galactosidase-like [Glycine max]
Unigene0048174	404	5.9954	25.3183	-2.07825	down	1.14362e-05	0.000134657	cc-nbs-lrr resistance protein [Populus trichocarpa] >gi|222834484|gb|EEE72961.1| cc-nbs-lrr resistance protein [Populus trichocarpa]
Unigene0033838	1865	62.7289	264.441	-2.07575	down	0	0	beta-D-galactosidase [Mangifera indica]
Unigene0033375	2488	6.32794	26.667	-2.07525	down	0	0	PREDICTED: RING finger and CHY zinc finger domain-containing protein 1 [Vitis vinifera]
Unigene0050211	497	14.1332	59.517	-2.07421	down	6.14992e-11	1.43065e-09	GASA-like protein [Gossypium hirsutum]
Unigene0033106	1700	2.27966	9.59437	-2.07337	down	1.27477e-07	2.03471e-06	PREDICTED: MAR-binding filament-like protein 1-1-like [Vitis vinifera]
Unigene0021508	1563	2.47948	10.4353	-2.07337	down	1.27477e-07	2.0339e-06	Myosin heavy chain-related protein [Arabidopsis thaliana] >gi|332195963|gb|AEE34084.1| Myosin heavy chain-related protein [Arabidopsis thaliana]
Unigene0047032	1216	3.7846	15.914	-2.07208	down	2.07774e-08	3.67238e-07	PREDICTED: MLO-like protein 11-like [Glycine max]
Unigene0032227	395	7.3584	30.7942	-2.06519	down	2.28498e-06	3.05488e-05	--
Unigene0017772	775	2.81281	11.7713	-2.06519	down	3.37254e-05	0.000358919	PREDICTED: pentatricopeptide repeat-containing protein At1g31920 [Vitis vinifera]
Unigene0015575	1077	4.49794	18.7379	-2.05862	down	1.16591e-08	2.13494e-07	PREDICTED: DNA repair protein UVH3-like [Vitis vinifera]
Unigene0047625	1109	3.71293	15.4552	-2.05746	down	7.13428e-08	1.17563e-06	white-brown-complex ABC transporter family [Populus trichocarpa] >gi|222855703|gb|EEE93250.1| white-brown-complex ABC transporter family [Populus trichocarpa]
Unigene0004390	997	2.67237	11.0912	-2.05322	down	6.01084e-06	7.50421e-05	PREDICTED: GATA transcription factor 21-like [Glycine max]
Unigene0047675	1873	2.7157	11.2173	-2.04634	down	6.5329e-09	1.23918e-07	J-domain protein required for chloroplast accumulation response 1 [Arabidopsis lyrata subsp. lyrata] >gi|297334848|gb|EFH65266.1| J-domain protein required for chloroplast accumulation response 1 [Arabidopsis lyrata subsp. lyrata]
Unigene0016970	1026	12.9842	53.6191	-2.04599	down	2.84218e-14	1.11291e-12	PREDICTED: thylakoid lumenal 19 kDa protein, chloroplastic-like [Vitis vinifera]
Unigene0047084	1706	16.6114	68.3828	-2.04146	down	1.76525e-13	6.10845e-12	expressed protein [Oryza sativa Japonica Group]
Unigene0016952	1471	5.43376	22.3639	-2.04115	down	6.38712e-12	1.63129e-10	PREDICTED: kinesin-3 [Vitis vinifera]
Unigene0015324	876	2.765	11.3609	-2.03872	down	1.73773e-05	0.000197102	--
Unigene0015008	1355	3.57512	14.6895	-2.03872	down	1.19404e-08	2.18148e-07	PREDICTED: ser/Thr-rich protein T10 in DGCR region-like [Glycine max]
Unigene0025267	1909	2.79136	11.4402	-2.03507	down	3.65614e-09	7.11654e-08	PREDICTED: probable LRR receptor-like serine/threonine-protein kinase At4g37250-like [Vitis vinifera]
Unigene0028079	1791	2.29907	9.4156	-2.034	down	7.7401e-08	1.26715e-06	PREDICTED: LOW QUALITY PROTEIN: probably inactive leucine-rich repeat receptor-like protein kinase At5g06940-like [Vitis vinifera]
Unigene0012448	1150	4.0018	16.3465	-2.03026	down	2.22588e-08	3.92386e-07	Os01g0912700 [Oryza sativa Japonica Group] >gi|113534697|dbj|BAF07080.1| Os01g0912700 [Oryza sativa Japonica Group]
Unigene0047824	1951	27.6852	112.931	-2.02826	down	2.53796e-13	8.46865e-12	PREDICTED: cytochrome P450 84A1 [Vitis vinifera]
Unigene0034468	953	3.55824	14.5041	-2.02723	down	6.6247e-07	9.67105e-06	PREDICTED: protein argonaute 7-like [Vitis vinifera]
Unigene0034570	831	6.12094	24.9502	-2.02723	down	6.67624e-09	1.2628e-07	PREDICTED: receptor-like protein kinase HSL1 [Vitis vinifera]
Unigene0029694	475	7.13894	29.0998	-2.02723	down	6.6247e-07	9.67457e-06	--
Unigene0016134	788	4.91805	19.9969	-2.02362	down	1.59527e-07	2.50059e-06	Contains similarity to Vip1 protein from Schizosaccharomyces pombe gb|Y13635.1 and contains a RNA recognition motif PF|00076. EST gb|AI996906 comes from this gene [Arabidopsis thaliana]
Unigene0050402	1385	7.86977	31.9362	-2.0208	down	7.19424e-14	2.69365e-12	PREDICTED: GDT1-like protein 2, chloroplastic [Vitis vinifera]
Unigene0008213	371	5.87581	23.8446	-2.0208	down	5.39062e-05	0.000546889	--
Unigene0047102	1277	32.624	132.271	-2.01949	down	6.03962e-14	2.29774e-12	--
Unigene0015081	465	5.7298	23.186	-2.0167	down	8.97716e-06	0.000107949	contains similarity to MIPP proteins [Arabidopsis thaliana]
Unigene0015276	5033	0.625628	2.52665	-2.01385	down	1.6722e-06	2.28895e-05	NADH-plastoquinone oxidoreductase subunit 2 [Coffea arabica] >gi|288561930|sp|P0CC48.1|NU2C1_COFAR RecName: Full=NAD(P)H-quinone oxidoreductase subunit 2 A, chloroplastic; AltName: Full=NAD(P)H dehydrogenase, subunit 2 A; AltName: Full=NADH-plastoquinone oxidoreductase subunit 2 A >gi|116242208|gb|ABJ89723.1| NADH-plastoquinone oxidoreductase subunit 2 [Coffea arabica]
Unigene0046745	2734	9.39089	37.817	-2.0097	down	0	0	cc-nbs-lrr resistance protein [Populus trichocarpa] >gi|222856474|gb|EEE94021.1| cc-nbs-lrr resistance protein [Populus trichocarpa]
Unigene0024171	2209	10.6359	42.8	-2.00867	down	4.5297e-14	1.74478e-12	pectate lyase 1-27 [Populus tremula x Populus tremuloides]
Unigene0025784	709	4.78279	19.1057	-1.99808	down	8.8513e-07	1.26684e-05	abscisic aldehyde oxidase [Citrus sinensis]
Unigene0011318	1093	2.21605	8.85241	-1.99808	down	2.73924e-05	0.000298074	WD40-like [Medicago truncatula]
Unigene0050554	1981	6.11343	24.2817	-1.98981	down	6.59472e-14	2.48773e-12	PREDICTED: microtubule-associated protein 70-5-like [Vitis vinifera]
Unigene0050686	2946	1.89101	7.50708	-1.98909	down	2.14368e-09	4.27406e-08	PREDICTED: receptor protein kinase-like protein At4g34220-like [Vitis vinifera]
Unigene0036253	628	8.09952	32.1349	-1.98823	down	7.31906e-09	1.37661e-07	PREDICTED: sec-independent protein translocase protein TatA [Vitis vinifera]
Unigene0021422	1311	8.6835	34.3715	-1.98486	down	2.4425e-14	9.62034e-13	peroxidase [Populus alba x Populus tremula var. glandulosa]
Unigene0025752	1320	117.621	465.354	-1.98419	down	6.85008e-13	2.03251e-11	PREDICTED: 1-aminocyclopropane-1-carboxylate oxidase homolog 4-like [Vitis vinifera]
Unigene0018228	1455	2.16411	8.54994	-1.98214	down	2.41504e-06	3.21698e-05	PREDICTED: valyl-tRNA synthetase-like [Vitis vinifera]
Unigene0035761	733	10.9046	42.9947	-1.97922	down	6.40932e-12	1.63489e-10	RecName: Full=Non-specific lipid-transfer protein 3; Short=LTP 3; Flags: Precursor >gi|1321915|emb|CAA65477.1| lipid transfer protein [Prunus dulcis]
Unigene0006692	465	5.7298	22.5915	-1.97922	down	1.3959e-05	0.000162082	SOB five-like 1 protein [Arabidopsis thaliana] >gi|88900384|gb|ABD57504.1| At1g26210 [Arabidopsis thaliana] >gi|332192540|gb|AEE30661.1| SOB five-like 1 protein [Arabidopsis thaliana]
Unigene0046297	753	2.89499	11.381	-1.975	down	8.78602e-05	0.000851987	PREDICTED: histone-lysine N-methyltransferase SUVR4-like [Glycine max]
Unigene0026159	319	18.9823	74.5283	-1.97313	down	6.6376e-10	1.39178e-08	--
Unigene0046734	565	333.955	1308.36	-1.97003	down	0	0	extensin-like protein [Vigna unguiculata]
Unigene0011596	946	3.58456	14.027	-1.96833	down	1.25762e-06	1.7513e-05	cytochrome P450 [Populus trichocarpa] >gi|222871340|gb|EEF08471.1| cytochrome P450 [Populus trichocarpa]
Unigene0024582	1823	4.6503	18.1973	-1.96833	down	2.19314e-12	5.94932e-11	Sulfite exporter TauE/SafE family protein [Arabidopsis thaliana] >gi|18700129|gb|AAL77676.1| At2g36630/F1O11.26 [Arabidopsis thaliana] >gi|22137236|gb|AAM91463.1| At2g36630/F1O11.26 [Arabidopsis thaliana] >gi|330254181|gb|AEC09275.1| Sulfite exporter TauE/SafE family protein [Arabidopsis thaliana]
Unigene0035786	274	24.7518	96.8577	-1.96833	down	1.12661e-10	2.56005e-09	--
Unigene0029567	2185	7.31631	28.5937	-1.96651	down	0	0	PREDICTED: polygalacturonase At1g48100-like [Vitis vinifera]
Unigene0047021	1151	9.46971	36.9878	-1.96566	down	7.19424e-14	2.69616e-12	cofactor assembly of complex C [Arabidopsis thaliana] >gi|22655152|gb|AAM98166.1| expressed protein [Arabidopsis thaliana] >gi|30023738|gb|AAP13402.1| At3g26710 [Arabidopsis thaliana] >gi|332643681|gb|AEE77202.1| cofactor assembly of complex C [Arabidopsis thaliana]
Unigene0049815	1108	2.62326	10.2296	-1.96331	down	7.1333e-06	8.77466e-05	PREDICTED: PI-PLC X domain-containing protein At5g67130-like [Glycine max]
Unigene0049157	1284	10.9411	42.6298	-1.9621	down	5.0182e-14	1.91823e-12	PREDICTED: aspartic proteinase nepenthesin-2-like [Vitis vinifera]
Unigene0047841	2210	4.27437	16.6369	-1.96061	down	3.66374e-13	1.17004e-11	PREDICTED: protein argonaute 7-like [Vitis vinifera]
Unigene0004533	718	7.4216	28.8769	-1.96011	down	4.39622e-09	8.49943e-08	ankyrin repeat-containing protein [Arabidopsis thaliana] >gi|332656924|gb|AEE82324.1| ankyrin repeat-containing protein [Arabidopsis thaliana]
Unigene0028964	247	74.5274	289.879	-1.95961	down	0	0	extensin (class I) [Solanum lycopersicum]
Unigene0022637	337	25.1558	97.6182	-1.95626	down	2.19736e-12	5.95674e-11	allergenic isoflavone reductase-like protein Bet v 6.0102 [Betula pendula]
Unigene0024160	435	5.56814	21.6074	-1.95626	down	4.41762e-05	0.000456359	pentatricopeptide (PPR) repeat-containing protein-like [Oryza sativa Japonica Group]
Unigene0017775	873	2.7745	10.7666	-1.95626	down	4.41762e-05	0.000456476	PREDICTED: branched-chain-amino-acid aminotransferase 2, chloroplastic [Vitis vinifera]
Unigene0029013	1625	5.36597	20.7549	-1.95154	down	1.33249e-12	3.72532e-11	NAC domain protein, IPR003441 [Populus trichocarpa] >gi|222860124|gb|EEE97671.1| NAC domain protein, IPR003441 [Populus trichocarpa] >gi|312618420|gb|ADR00330.1| wood-associated NAC domain transcription factor 1A [Populus trichocarpa]
Unigene0012537	615	12.2092	47.1984	-1.95077	down	1.99825e-11	4.87429e-10	PREDICTED: disease resistance protein At4g27190-like [Vitis vinifera]
Unigene0048456	362	8.6983	33.6014	-1.94972	down	3.65522e-06	4.7203e-05	CC-NBS-LRR protein kinase [Solanum bulbocastanum]
Unigene0041143	716	4.39774	16.9884	-1.94972	down	3.65522e-06	4.71878e-05	PREDICTED: chloroplastic group IIA intron splicing facilitator CRS1, chloroplastic-like [Glycine max]
Unigene0050100	557	5.65311	21.8379	-1.94972	down	3.65522e-06	4.71727e-05	cc-nbs-lrr resistance protein [Populus trichocarpa] >gi|222834484|gb|EEE72961.1| cc-nbs-lrr resistance protein [Populus trichocarpa]
Unigene0021082	1604	4.8322	18.6137	-1.94561	down	1.13514e-11	2.82029e-10	PREDICTED: probable serine/threonine-protein kinase At1g18390 [Vitis vinifera]
Unigene0015341	2135	14.7484	56.7139	-1.94314	down	0	0	PREDICTED: probable peptide/nitrate transporter At2g40460 [Vitis vinifera]
Unigene0017062	1157	2.30281	8.8406	-1.94075	down	2.228e-05	0.000248087	PREDICTED: probable carboxylesterase 2-like [Vitis vinifera]
Unigene0014873	691	177.367	679.718	-1.9382	down	8.24674e-13	2.4078e-11	tyrosine-rich hydroxyproline-rich glycoprotein, partial [Petroselinum crispum]
Unigene0049562	964	3.51763	13.4783	-1.93796	down	1.878e-06	2.53951e-05	PREDICTED: protein FRIGIDA-like isoform 2 [Vitis vinifera]
Unigene0020823	1234	20.0209	76.3929	-1.93193	down	0	0	lipoxygenase LOX2 [Populus deltoides]
Unigene0015444	1380	3.15931	12.0195	-1.92769	down	9.48886e-08	1.54026e-06	PREDICTED: nucleobase-ascorbate transporter 4-like [Glycine max]
Unigene0034359	544	8.01444	30.4906	-1.92769	down	9.48886e-08	1.53964e-06	PREDICTED: tetrapyrrole-binding protein, chloroplastic [Vitis vinifera]
Unigene0016884	1102	5.93447	22.5774	-1.92769	down	2.24222e-10	4.94952e-09	PREDICTED: kinesin-3 [Vitis vinifera]
Unigene0017503	1207	2.40809	9.16149	-1.92769	down	1.12693e-05	0.000132847	PREDICTED: probable inactive leucine-rich repeat receptor-like protein kinase At3g03770-like [Vitis vinifera]
Unigene0014993	993	2.92706	11.1359	-1.92769	down	1.12693e-05	0.000132886	plectin-related protein [Arabidopsis thaliana] >gi|30683247|ref|NP_850085.1| plectin-related protein [Arabidopsis thaliana] >gi|330252790|gb|AEC07884.1| plectin-related protein [Arabidopsis thaliana] >gi|330252791|gb|AEC07885.1| plectin-related protein [Arabidopsis thaliana]
Unigene0049546	1738	11.7066	44.378	-1.92253	down	0	0	PREDICTED: uncharacterized transporter lpg1691 isoform 2 [Vitis vinifera]
Unigene0028966	207	1214.58	4587.44	-1.91723	down	0	0	extensin (class I) [Solanum lycopersicum]
Unigene0030122	507	6.21062	23.4463	-1.91655	down	5.71564e-06	7.16461e-05	--
Unigene0010646	529	5.95233	22.4712	-1.91655	down	5.71564e-06	7.16685e-05	phospholipase D P1 [Arabidopsis thaliana] >gi|20139230|sp|Q9LRZ5.1|PLDP1_ARATH RecName: Full=Phospholipase D p1; Short=AtPLDp1; AltName: Full=Phospholipase D zeta 1; Short=PLDzeta1; AltName: Full=Phospholipase D1 PHOX and PX-containing domain protein >gi|15723315|gb|AAL06337.1|AF411833_1 phospholipase D zeta1 [Arabidopsis thaliana] >gi|11994476|dbj|BAA95772.2| phospholipase D-like protein [Arabid…
Unigene0016272	440	5.50487	20.7336	-1.91319	down	7.2129e-05	0.000711287	--
Unigene0048159	1035	4.68047	17.6286	-1.91319	down	2.64496e-08	4.61203e-07	TOM1 protein [Medicago truncatula] >gi|355511468|gb|AES92610.1| TOM1 protein [Medicago truncatula]
Unigene0012336	428	5.65921	21.3149	-1.91319	down	7.2129e-05	0.000711112	--
Unigene0017960	842	7.76696	29.2208	-1.91157	down	2.43174e-10	5.34437e-09	PREDICTED: probable E3 ubiquitin-protein ligase HERC4-like isoform 2 [Glycine max]
Unigene0050288	670	7.59179	28.47	-1.90693	down	1.40134e-08	2.52802e-07	SDL-1 protein [Nicotiana plumbaginifolia]
Unigene0046866	345	278.02	1040.09	-1.90344	down	0	0	extensin (class I) [Solanum lycopersicum]
Unigene0043868	418	6.37406	23.8089	-1.90122	down	3.6098e-05	0.000381641	--
Unigene0029581	594	4.48545	16.7544	-1.90122	down	3.6098e-05	0.000381541	Homeobox-leucine zipper protein [Medicago truncatula] >gi|355514977|gb|AES96600.1| Homeobox-leucine zipper protein [Medicago truncatula]
Unigene0034828	1048	5.08465	18.9926	-1.90122	down	7.44166e-09	1.3964e-07	Pre-mRNA cleavage complex 2 protein Pcf11 [Medicago truncatula] >gi|355500764|gb|AES81967.1| Pre-mRNA cleavage complex 2 protein Pcf11 [Medicago truncatula]
Unigene0029324	1209	2.20377	8.2317	-1.90122	down	3.6098e-05	0.000381842	PREDICTED: expansin-B3-like [Vitis vinifera]
Unigene0019341	1030	5.17351	19.3245	-1.90122	down	7.44166e-09	1.39705e-07	Os04g0166600 [Oryza sativa Japonica Group] >gi|113563709|dbj|BAF14052.1| Os04g0166600 [Oryza sativa Japonica Group]
Unigene0024029	1330	2.00327	7.4828	-1.90122	down	3.6098e-05	0.000381742	AT5g37360/MNJ8_150 [Arabidopsis thaliana] >gi|21655281|gb|AAM65352.1| AT5g37360/MNJ8_150 [Arabidopsis thaliana]
Unigene0049630	2581	2.43997	9.10426	-1.89968	down	5.04618e-10	1.07321e-08	PREDICTED: probable LRR receptor-like serine/threonine-protein kinase At1g06840-like [Vitis vinifera]
Unigene0010135	758	9.58631	35.7413	-1.89854	down	4.08792e-11	9.69493e-10	Os09g0553900 [Oryza sativa Japonica Group] >gi|113632117|dbj|BAF25798.1| Os09g0553900 [Oryza sativa Japonica Group]
Unigene0017900	1779	2.58689	9.6345	-1.89699	down	6.98602e-08	1.15357e-06	PREDICTED: probable polyamine oxidase 5-like [Vitis vinifera]
Unigene0045400	334	14.5038	53.7998	-1.89117	down	3.64364e-08	6.24502e-07	--
Unigene0015775	428	6.79105	25.1904	-1.89117	down	1.81205e-05	0.000204895	unknown [Medicago truncatula]
Unigene0019093	1107	112.246	415.047	-1.88661	down	2.54464e-13	8.46282e-12	PREDICTED: chaperone protein dnaJ 11, chloroplastic [Vitis vinifera]
Unigene0030081	1400	3.63321	13.4275	-1.88587	down	1.90494e-08	3.38034e-07	PREDICTED: RING-H2 finger protein ATL13 [Vitis vinifera]
Unigene0019151	1029	6.12009	22.5672	-1.8826	down	6.05846e-10	1.27434e-08	rhodanese/Cell cycle control phosphatase-like protein [Arabidopsis thaliana] >gi|332646447|gb|AEE79968.1| rhodanese/Cell cycle control phosphatase-like protein [Arabidopsis thaliana]
Unigene0020902	1496	2.1048	7.76124	-1.8826	down	9.12142e-06	0.000109454	PREDICTED: ubiquitin carboxyl-terminal hydrolase 17-like [Vitis vinifera]
Unigene0030130	802	3.92616	14.4773	-1.8826	down	9.12142e-06	0.000109422	--
Unigene0034592	451	18.7971	69.2653	-1.88162	down	2.40186e-12	6.48051e-11	--
Unigene0046736	728	185.32	682.386	-1.88057	down	6.668e-13	1.98877e-11	extensin (class I) [Solanum lycopersicum]
Unigene0016691	875	4.98269	18.3246	-1.87878	down	1.99133e-07	3.0841e-06	HSP transcription factor [Vitis pseudoreticulata]
Unigene0029108	1401	11.7563	43.2135	-1.87805	down	0	0	PREDICTED: L-type lectin-domain containing receptor kinase VIII.2 [Vitis vinifera]
Unigene0027398	2489	65.2003	239.462	-1.87685	down	1.53211e-13	5.38988e-12	JMS10C05.2 [Jatropha curcas]
Unigene0018662	1509	4.49436	16.488	-1.87522	down	1.756e-10	3.90843e-09	PREDICTED: scarecrow-like protein 3 [Vitis vinifera]
Unigene0014196	1850	2.61853	9.56361	-1.8688	down	5.28482e-08	8.87987e-07	PREDICTED: F-box/kelch-repeat protein At1g51550 [Vitis vinifera]
Unigene0049622	1007	7.21591	26.3545	-1.8688	down	5.16474e-11	1.21199e-09	PREDICTED: chloride channel protein CLC-c [Vitis vinifera] >gi|301318132|gb|ADK66981.1| chloride channel ClC3 [Vitis vinifera]
Unigene0011168	685	3.88957	14.1251	-1.86058	down	5.89062e-05	0.000594164	PREDICTED: ABC transporter G family member 8-like [Vitis vinifera]
Unigene0049134	1503	2.73961	9.93227	-1.85815	down	6.00044e-07	8.82708e-06	PREDICTED: probable LRR receptor-like serine/threonine-protein kinase At3g47570-like [Vitis vinifera]
Unigene0023783	1402	3.97356	14.3942	-1.85699	down	7.3478e-09	1.38072e-07	PREDICTED: 1-aminocyclopropane-1-carboxylate oxidase homolog 1-like [Vitis vinifera]
Unigene0034922	3436	11.1379	40.3086	-1.85561	down	0	0	PREDICTED: protein KIAA0664 homolog [Glycine max]
Unigene0015777	469	6.19738	22.3988	-1.85369	down	2.94058e-05	0.000317234	unknown [Medicago truncatula]
Unigene0049121	1323	24.1665	87.1344	-1.85023	down	6.21724e-15	2.52811e-13	PREDICTED: protein KIAA0664 homolog [Glycine max]
Unigene0050200	914	5.03509	18.1476	-1.84969	down	1.5592e-07	2.44979e-06	PREDICTED: endoglucanase-like [Glycine max]
Unigene0020798	772	4.07874	14.6818	-1.84784	down	1.47214e-05	0.000169659	Os05g0401300 [Oryza sativa Japonica Group] >gi|113579039|dbj|BAF17402.1| Os05g0401300 [Oryza sativa Japonica Group]
Unigene0050764	1886	5.1371	18.469	-1.84608	down	2.8666e-13	9.47865e-12	Polyol transporter [Medicago truncatula] >gi|355524817|gb|AET05271.1| Polyol transporter [Medicago truncatula]
Unigene0020640	2401	2.82465	10.1322	-1.8428	down	2.87694e-10	6.285e-09	PREDICTED: protein FAR1-RELATED SEQUENCE 5-like [Vitis vinifera]
Unigene0018168	1054	6.43453	23.0811	-1.8428	down	2.87694e-10	6.28158e-09	At5g62140 [Arabidopsis thaliana]
Unigene0025083	987	5.3989	19.3262	-1.83982	down	2.0966e-08	3.70246e-07	UDP-galactose:fucoside alpha-3-galactosyltransferase [Medicago truncatula] >gi|355522966|gb|AET03420.1| UDP-galactose:fucoside alpha-3-galactosyltransferase [Medicago truncatula]
Unigene0014375	2497	1.45503	5.20347	-1.83842	down	3.71758e-06	4.79313e-05	F15O4.13 [Arabidopsis thaliana]
Unigene0014933	1179	11.2992	40.33	-1.83563	down	2.84218e-14	1.11074e-12	PREDICTED: glucan endo-1,3-beta-glucosidase-like protein 3 [Vitis vinifera]
Unigene0014992	1089	3.5587	12.6927	-1.83458	down	1.87451e-06	2.53564e-05	myosin heavy chain-like protein [Arabidopsis thaliana] >gi|29028898|gb|AAO64828.1| At3g56480 [Arabidopsis thaliana] >gi|332646005|gb|AEE79526.1| myosin heavy chain-like protein [Arabidopsis thaliana]
Unigene0021069	1742	15.0167	53.3218	-1.82816	down	0	0	PREDICTED: auxin-induced protein 5NG4 isoform 1 [Vitis vinifera]
Unigene0046337	1718	8.88213	31.5389	-1.82816	down	0	0	PREDICTED: malate dehydrogenase, glyoxysomal [Vitis vinifera]
Unigene0050658	1207	5.61889	19.9262	-1.82631	down	4.00944e-10	8.60466e-09	MTERF-like protein [Medicago truncatula] >gi|355484641|gb|AES65844.1| MTERF-like protein [Medicago truncatula]
Unigene0027395	737	3.61514	12.7534	-1.81876	down	9.63154e-05	0.000923943	PREDICTED: ribosome biogenesis regulatory protein homolog [Vitis vinifera]
Unigene0047341	261	10.2083	36.0124	-1.81876	down	9.63154e-05	0.000923722	--
Unigene0026723	1408	11.5258	40.6426	-1.81812	down	0	0	cytochrome P450 [Citrus sinensis]
Unigene0044130	1576	9.22135	32.4511	-1.81522	down	0	0	potassium efflux antiporter [Populus trichocarpa] >gi|222854542|gb|EEE92089.1| potassium efflux antiporter [Populus trichocarpa]
Unigene0050607	1546	1.88006	6.61616	-1.81522	down	4.78852e-05	0.000490887	At3g12156 [Arabidopsis thaliana]
Unigene0048427	393	89.3665	314.433	-1.81495	down	0	0	extensin [Hordeum vulgare]
Unigene0032659	1709	5.24396	18.4407	-1.81416	down	1.48326e-12	4.12387e-11	PREDICTED: MATE efflux family protein ALF5 [Vitis vinifera]
Unigene0029686	643	9.79404	34.3948	-1.81221	down	2.20538e-09	4.3949e-08	PREDICTED: leucine-rich repeat extensin-like protein 4-like [Vitis vinifera]
Unigene0050578	1094	2.87823	10.1078	-1.81221	down	2.38784e-05	0.000263765	cytochrome P450 [Populus trichocarpa] >gi|222841934|gb|EEE79481.1| cytochrome P450 [Populus trichocarpa]
Unigene0043594	738	8.86149	31.091	-1.81088	down	1.13458e-09	2.32678e-08	PREDICTED: pentatricopeptide repeat-containing protein At1g62350-like [Vitis vinifera]
Unigene0048475	745	8.77823	30.7989	-1.81088	down	1.13458e-09	2.3256e-08	PREDICTED: mitogen-activated protein kinase kinase kinase 3-like [Glycine max]
Unigene0027732	1832	34.3754	120.569	-1.81041	down	3.71924e-13	1.18306e-11	PREDICTED: aspartic proteinase nepenthesin-2-like [Vitis vinifera]
Unigene0033339	537	6.31471	22.1364	-1.80964	down	1.19388e-05	0.000140082	--
Unigene0021552	1473	29.434	103.035	-1.80757	down	0	0	PREDICTED: thioredoxin-like protein CDSP32, chloroplastic [Vitis vinifera]
Unigene0008502	564	6.44187	22.5472	-1.8074	down	5.9834e-06	7.47228e-05	--
Unigene0017294	1552	40.5771	141.965	-1.80679	down	3.71924e-13	1.184e-11	AT5g52420/K24M7_17 [Arabidopsis thaliana] >gi|19699160|gb|AAL90946.1| AT5g52420/K24M7_17 [Arabidopsis thaliana]
Unigene0018638	905	4.28224	14.9679	-1.80544	down	3.0052e-06	3.93912e-05	PREDICTED: probable FKBP-type peptidyl-prolyl cis-trans isomerase 1, chloroplastic [Vitis vinifera]
Unigene0049962	915	4.76487	16.6171	-1.80216	down	7.62528e-07	1.10276e-05	PREDICTED: nitric oxide synthase 1 [Vitis vinifera]
Unigene0044032	277	16.614	57.8844	-1.80078	down	3.85124e-07	5.76896e-06	--
Unigene0033833	4018	14.3472	49.9505	-1.79973	down	6.22168e-13	1.87233e-11	Photosystem I iron-sulfur center [Medicago truncatula] >gi|355496704|gb|AES77907.1| Photosystem I iron-sulfur center [Medicago truncatula]
Unigene0034492	1808	26.6596	92.659	-1.79727	down	6.57252e-14	2.48168e-12	Cl-channel clc-7 [Populus trichocarpa] >gi|222862162|gb|EEE99668.1| Cl-channel clc-7 [Populus trichocarpa]
Unigene0014207	809	7.18559	24.9453	-1.79559	down	1.2958e-08	2.34921e-07	PREDICTED: thylakoid lumenal 15 kDa protein 1, chloroplastic [Vitis vinifera]
Unigene0050929	435	13.9204	48.299	-1.7948	down	6.60494e-09	1.25049e-07	proline-rich protein 3 [Gossypium hirsutum] >gi|319431884|gb|ADV57367.1| arabinogalactan protein [Gossypium hirsutum]
Unigene0030659	1338	41.8172	144.422	-1.78812	down	0	0	NHX1 [Citrus reticulata]
Unigene0033630	940	14.9451	51.1723	-1.77569	down	5.0182e-14	1.91641e-12	PREDICTED: receptor-like protein kinase HSL1-like [Glycine max]
Unigene0025264	1655	1.75624	6.01337	-1.77569	down	7.7959e-05	0.000763717	RNAse E/G-like protein [Arabidopsis thaliana] >gi|330250722|gb|AEC05816.1| RNAse E/G-like protein [Arabidopsis thaliana]
Unigene0030500	1529	4.91082	16.8147	-1.77569	down	1.82511e-10	4.06e-09	silicon efflux transporter CmLsi2-1 [Cucurbita moschata]
Unigene0049108	1917	16.6783	57.1066	-1.77569	down	6.21724e-15	2.52556e-13	PREDICTED: BTB/POZ domain-containing protein At1g03010-like isoform 1 [Vitis vinifera]
Unigene0019207	875	4.42906	15.1652	-1.77569	down	4.83946e-06	6.13523e-05	PREDICTED: kinesin-like protein KIF19-like [Vitis vinifera]
Unigene0019481	573	5.07255	17.3685	-1.77569	down	7.7959e-05	0.000763903	At5g67350 [Arabidopsis thaliana] >gi|59958292|gb|AAX12856.1| At5g67350 [Arabidopsis thaliana]
Unigene0009830	846	3.43566	11.7637	-1.77569	down	7.7959e-05	0.000763531	--
Unigene0016482	968	4.25376	14.5649	-1.77569	down	2.42886e-06	3.23218e-05	PREDICTED: probable transmembrane ascorbate ferrireductase 4 [Vitis vinifera]
Unigene0030136	1919	22.5932	77.2153	-1.773	down	0	0	PREDICTED: probable anion transporter 3, chloroplastic-like [Vitis vinifera]
Unigene0006734	889	131.597	449.656	-1.7727	down	0	0	major latex-like protein [Prunus persica]
Unigene0020770	1084	27.7072	94.6146	-1.7718	down	1.08136e-13	3.95661e-12	conserved hypothetical protein [Ricinus communis] >gi|223542354|gb|EEF43896.1| conserved hypothetical protein [Ricinus communis]
Unigene0033478	2653	86.9159	296.142	-1.7686	down	0	0	PREDICTED: long-chain-alcohol oxidase FAO2-like [Vitis vinifera]
Unigene0034430	226	70.7351	238.528	-1.75366	down	0	0	--
Unigene0046735	289	514.6	1733.3	-1.752	down	6.61692e-14	2.49376e-12	CRANTZ hydroxyproline-rich glycoprotein [Manihot esculenta]
Unigene0017298	992	4.63918	15.6059	-1.75015	down	9.8582e-07	1.40295e-05	PREDICTED: macrophage migration inhibitory factor homolog [Vitis vinifera]
Unigene0026175	497	9.2597	31.1491	-1.75015	down	9.8582e-07	1.40245e-05	--
Unigene0029040	1466	5.12185	17.1601	-1.74432	down	4.44458e-10	9.50298e-09	PREDICTED: UPF0326 protein At4g17486 [Vitis vinifera]
Unigene0034335	1340	13.9183	46.6248	-1.74412	down	0	0	PREDICTED: protein KIAA0664 homolog [Glycine max]
Unigene0045915	552	6.58191	22.0357	-1.74327	down	1.56006e-05	0.000178613	flavonol sulfotransferase-like protein [Arabidopsis thaliana] >gi|27735199|sp|P52839.2|SOT12_ARATH RecName: Full=Cytosolic sulfotransferase 12; Short=AtSOT12; AltName: Full=Sulfotransferase 1; Short=AtST1 >gi|14030735|gb|AAK53042.1|AF375458_1 At2g03760/F19B11.21 [Arabidopsis thaliana] >gi|21360485|gb|AAM47358.1| At2g03760/F19B11.21 [Arabidopsis thaliana] >gi|330250652|gb|AEC05746.1| flavonol sulf…
Unigene0034909	2628	25.2537	84.4702	-1.74195	down	1.88294e-13	6.44902e-12	PREDICTED: glucomannan 4-beta-mannosyltransferase 9 [Vitis vinifera]
Unigene0012788	553	6.132	20.4961	-1.74092	down	3.12688e-05	0.000335889	--
Unigene0030051	1063	3.19003	10.6626	-1.74092	down	3.12688e-05	0.000335799	Sec-independent protein translocase protein tatA/E-like protein [Medicago truncatula] >gi|355481267|gb|AES62470.1| Sec-independent protein translocase protein tatA/E-like protein [Medicago truncatula]
Unigene0018309	837	3.76199	12.5508	-1.73821	down	6.28264e-05	0.000629282	PREDICTED: acyl carrier protein 4, chloroplastic [Vitis vinifera]
Unigene0049187	1149	2.74046	9.14276	-1.73821	down	6.28264e-05	0.000629439	PREDICTED: xylem cysteine proteinase 2-like [Glycine max]
Unigene0010418	347	9.07431	30.2739	-1.73821	down	6.28264e-05	0.000629125	PREDICTED: auxin-induced protein 5NG4 [Vitis vinifera]
Unigene0028965	240	625.72	2087.18	-1.73797	down	8.6664e-13	2.5157e-11	extensin [Glycine max] >gi|187949281|gb|ACD43083.1| extensin [Glycine max]
Unigene0025398	1092	13.3085	44.3026	-1.73505	down	0	0	JHL05D22.16 [Jatropha curcas]
Unigene0029275	1025	5.67136	18.8794	-1.73505	down	5.14466e-08	8.65522e-07	Lipolytic enzyme, G-D-S-L [Medicago truncatula] >gi|124361052|gb|ABN09024.1| Lipolytic enzyme, G-D-S-L [Medicago truncatula]
Unigene0044223	233	36.3841	121.02	-1.73387	down	4.73674e-11	1.11416e-09	--
Unigene0030632	838	11.8506	39.2569	-1.72799	down	1.49347e-12	4.14653e-11	PREDICTED: lecithin-cholesterol acyltransferase-like 1 [Vitis vinifera]
Unigene0021797	867	52.2423	172.82	-1.72598	down	3.51274e-13	1.13353e-11	At1g33800/F14M2_23 [Arabidopsis thaliana] >gi|20453345|gb|AAM19911.1| At1g33800/F14M2_23 [Arabidopsis thaliana] >gi|408795214|gb|AFU91594.1| glucuronoxylan methyltransferase 3 [Arabidopsis thaliana]
Unigene0022556	1048	117.178	387.502	-1.7255	down	1.31162e-12	3.67207e-11	PREDICTED: oxygen-evolving enhancer protein 3-2, chloroplastic [Vitis vinifera]
Unigene0028650	920	5.00225	16.5268	-1.72416	down	1.58133e-06	2.17048e-05	PREDICTED: probable LRR receptor-like serine/threonine-protein kinase At1g67720-like [Glycine max]
Unigene0048811	2405	12.9919	42.8753	-1.72253	down	0	0	PREDICTED: uncharacterized mscS family protein At1g78610-like [Vitis vinifera]
Unigene0035010	1632	7.71761	25.4088	-1.7191	down	9.12604e-14	3.36675e-12	PREDICTED: methionine gamma-lyase [Vitis vinifera]
Unigene0017815	1323	6.2247	20.4776	-1.71797	down	1.46558e-10	3.29304e-09	cytochrome P450 probable campestanol to 6-deoxocathasterone or 6-oxocampestanol to cathasterone [Populus trichocarpa] >gi|222853127|gb|EEE90674.1| cytochrome P450 probable campestanol to 6-deoxocathasterone or 6-oxocampestanol to cathasterone [Populus trichocarpa]
Unigene0015514	975	4.22322	13.8933	-1.71797	down	6.28302e-06	7.8052e-05	Os05g0594500 [Oryza sativa Japonica Group] >gi|113580058|dbj|BAF18421.1| Os05g0594500 [Oryza sativa Japonica Group]
Unigene0016180	1401	2.76619	9.07681	-1.71429	down	1.25556e-05	0.000146719	PREDICTED: protein PLASTID MOVEMENT IMPAIRED 2-like [Vitis vinifera]
Unigene0050829	903	8.58345	28.1653	-1.71429	down	5.6673e-10	1.19834e-08	PREDICTED: probable protein phosphatase 2C 6-like [Vitis vinifera]
Unigene0014768	457	20.6704	67.7509	-1.71268	down	8.0893e-12	2.03754e-10	peptidoglycan-binding LysM domain-containing protein [Arabidopsis lyrata subsp. lyrata] >gi|297323725|gb|EFH54146.1| peptidoglycan-binding LysM domain-containing protein [Arabidopsis lyrata subsp. lyrata]
Unigene0028648	1598	4.69877	15.3967	-1.71226	down	1.11598e-09	2.29099e-08	PREDICTED: probable LRR receptor-like serine/threonine-protein kinase At1g67720-like [Vitis vinifera]
Unigene0050884	1053	3.45034	11.289	-1.7101	down	2.5139e-05	0.000275945	--
Unigene0019435	902	4.02795	13.1788	-1.7101	down	2.5139e-05	0.00027587	PREDICTED: auxin transporter-like protein 4-like [Glycine max]
Unigene0034418	416	12.8094	41.8659	-1.70857	down	3.22584e-07	4.89604e-06	PREDICTED: ABC transporter C family member 3-like [Glycine max]
Unigene0023322	958	19.9738	65.2163	-1.70712	down	0	0	AT3g50680/T3A5_60 [Arabidopsis thaliana] >gi|16974355|gb|AAL31103.1| AT3g50680/T3A5_60 [Arabidopsis thaliana]
Unigene0048552	2895	10.793	35.2364	-1.70698	down	0	0	PREDICTED: receptor-like protein kinase HSL1-like [Vitis vinifera]
Unigene0050640	906	17.9121	58.2799	-1.70206	down	0	0	PREDICTED: GATA transcription factor 16 [Vitis vinifera]
Unigene0038146	249	19.455	63.2833	-1.70169	down	1.27297e-06	1.77144e-05	--
Unigene0027131	383	12.6483	41.1424	-1.70169	down	1.27297e-06	1.77205e-05	--
Unigene0033378	1383	4.55356	14.7919	-1.69974	down	3.34362e-08	5.75782e-07	beta-D-glucosidase [Gossypium hirsutum]
Unigene0023052	391	8.05316	26.16	-1.69974	down	0.000101467	0.000965067	--
Unigene0024919	1547	15.1873	49.3211	-1.69934	down	4.5297e-14	1.74311e-12	protein kinase family protein [Glycine max] >gi|223452363|gb|ACM89509.1| protein kinase family protein [Glycine max]
Unigene0048848	272	109.531	354.707	-1.69529	down	0	0	extensin [Pisum sativum]
Unigene0049478	1619	26.4805	85.7177	-1.69466	down	0	0	PREDICTED: F-box protein At2g16365-like [Vitis vinifera]
Unigene0047712	2415	1.70503	5.49462	-1.68822	down	1.00786e-05	0.00012008	PREDICTED: serine/threonine-protein kinase HT1-like [Vitis vinifera]
Unigene0033525	450	9.15031	29.4878	-1.68822	down	1.00786e-05	0.000120116	PREDICTED: tRNA-specific adenosine deaminase, chloroplastic-like [Vitis vinifera]
Unigene0016335	461	47.2869	152.316	-1.68756	down	0	0	PREDICTED: gibberellin-regulated protein 4 [Vitis vinifera]
Unigene0006459	1507	108.008	347.624	-1.68639	down	8.12018e-13	2.3743e-11	Hop-interacting protein THI032 [Solanum lycopersicum]
Unigene0021573	2153	22.8377	73.4456	-1.68526	down	2.38254e-13	7.9699e-12	lipoxygenase LOX1 [Populus deltoides]
Unigene0033261	1316	5.88971	18.906	-1.68258	down	1.42985e-09	2.90416e-08	PREDICTED: L-arabinokinase-like [Vitis vinifera]
Unigene0017461	883	12.6182	40.3871	-1.67839	down	5.56222e-13	1.69546e-11	ER Phosphatidate Phosphatase [Ricinus communis] >gi|223534370|gb|EEF36078.1| ER Phosphatidate Phosphatase [Ricinus communis]
Unigene0050816	1192	5.07999	16.2344	-1.67615	down	1.05364e-07	1.69999e-06	PREDICTED: probable inactive leucine-rich repeat receptor-like protein kinase At3g03770-like [Vitis vinifera]
Unigene0050956	1385	15.7395	50.2996	-1.67615	down	0	0	Leucine carboxyl methyltransferase [Arabidopsis thaliana] >gi|332007474|gb|AED94857.1| Leucine carboxyl methyltransferase [Arabidopsis thaliana]
Unigene0027098	2206	14.2737	45.6152	-1.67615	down	0	0	galactokinase [Cucumis melo]
Unigene0036236	628	9.64228	30.8143	-1.67615	down	1.05364e-07	1.70068e-06	PREDICTED: ferric reduction oxidase 7, chloroplastic-like [Vitis vinifera]
Unigene0017464	1236	10.7781	34.4442	-1.67615	down	3.08642e-14	1.20502e-12	Dehydrodolichyl diphosphate synthase [Medicago truncatula] >gi|355516959|gb|AES98582.1| Dehydrodolichyl diphosphate synthase [Medicago truncatula]
Unigene0027125	1326	13.8826	44.1983	-1.67072	down	0	0	Pheromone receptor-like protein [Medicago truncatula] >gi|355480251|gb|AES61454.1| Pheromone receptor-like protein [Medicago truncatula]
Unigene0018939	716	6.42747	20.4633	-1.67072	down	4.04886e-06	5.1969e-05	phospholipase A2 beta [Citrus sinensis]
Unigene0015914	1074	168.242	535.393	-1.67006	down	0	0	germin-like protein [Chimonanthus praecox]
Unigene0021796	548	77.3494	245.676	-1.66729	down	3.27738e-13	1.06787e-11	conserved hypothetical protein [Ricinus communis] >gi|223534265|gb|EEF35979.1| conserved hypothetical protein [Ricinus communis]
Unigene0021660	1417	3.07682	9.7547	-1.66466	down	8.071e-06	9.808e-05	PREDICTED: pentatricopeptide repeat-containing protein At4g34830, chloroplastic-like [Vitis vinifera]
Unigene0048270	1836	17.4141	55.1089	-1.66203	down	6.21724e-15	2.53067e-13	sodium-dicarboxylate cotransporter-like [Arabidopsis thaliana]
Unigene0027791	1152	4.62562	14.6383	-1.66203	down	8.20606e-07	1.18122e-05	PREDICTED: wall-associated receptor kinase-like 14-like [Vitis vinifera]
Unigene0022443	1594	19.754	62.4349	-1.66021	down	0	0	esterase/lipase/thioesterase family protein [Arabidopsis lyrata subsp. lyrata] >gi|297319908|gb|EFH50330.1| esterase/lipase/thioesterase family protein [Arabidopsis lyrata subsp. lyrata]
Unigene0034587	421	9.78062	30.8624	-1.65785	down	1.61128e-05	0.000184058	--
Unigene0028705	2142	7.68934	24.2634	-1.65785	down	0	0	phospholipase C [Populus tomentosa]
Unigene0034530	696	7.30819	23.0373	-1.65639	down	1.6297e-06	2.23382e-05	PREDICTED: endoglucanase E1-like [Glycine max]
Unigene0034899	1209	16.6284	52.3628	-1.65489	down	1.21236e-13	4.36049e-12	PREDICTED: trihelix transcription factor GTL2-like [Vitis vinifera]
Unigene0021572	1195	27.1604	85.3635	-1.65211	down	0	0	lipoxygenase [Citrus jambhiri]
Unigene0043357	586	6.61336	20.7572	-1.65016	down	3.2221e-05	0.000344735	hydroxyproline-rich glycoprotein [Zea mays] >gi|228936|prf||1814452A Hyp-rich glycoprotein
Unigene0015441	1318	3.67548	11.5361	-1.65016	down	3.24004e-06	4.21804e-05	5'->gi|223540756|gb|EEF42316.1| 5'-
Unigene0025773	566	8.5588	26.8633	-1.65016	down	3.24004e-06	4.2194e-05	PREDICTED: uncharacterized sodium-dependent transporter yocS-like [Vitis vinifera]
Unigene0006125	497	9.2597	28.9241	-1.64324	down	6.4492e-06	7.99188e-05	--
Unigene0032163	1289	20.6699	64.5546	-1.64299	down	4.66294e-15	1.9194e-13	PREDICTED: F-box protein At2g16365-like [Vitis vinifera]
Unigene0028795	2171	5.80154	18.0818	-1.64003	down	1.66311e-13	5.79494e-12	PREDICTED: protein PHYTOCHROME KINASE SUBSTRATE 1-like [Glycine max]
Unigene0018851	1536	4.09998	12.7785	-1.64003	down	1.34193e-07	2.13514e-06	At3g59670 [Arabidopsis thaliana]
Unigene0013766	1614	3.90184	12.161	-1.64003	down	1.34193e-07	2.13429e-06	binding protein [Arabidopsis lyrata subsp. lyrata] >gi|297322520|gb|EFH52941.1| binding protein [Arabidopsis lyrata subsp. lyrata]
Unigene0048923	289	18.4384	57.3941	-1.63818	down	1.30348e-06	1.81077e-05	PREDICTED: probable LRR receptor-like serine/threonine-protein kinase At1g06840-like [Vitis vinifera]
Unigene0024348	1309	8.69676	27.0324	-1.63614	down	1.4333e-12	4.00158e-11	heavy-metal-associated domain-containing protein [Arabidopsis thaliana] >gi|124301010|gb|ABN04757.1| At1g23000 [Arabidopsis thaliana] >gi|332192199|gb|AEE30320.1| heavy-metal-associated domain-containing protein [Arabidopsis thaliana]
Unigene0021065	1634	2.66821	8.29006	-1.63551	down	1.28536e-05	0.000149897	PREDICTED: F-box protein SKIP23-like [Vitis vinifera]
Unigene0011844	756	5.767	17.9179	-1.63551	down	1.28536e-05	0.00014994	CCP [Medicago truncatula] >gi|355493630|gb|AES74833.1| CCP [Medicago truncatula]
Unigene0033263	1849	6.94286	21.5298	-1.63273	down	1.45883e-13	5.15015e-12	PREDICTED: L-arabinokinase-like [Vitis vinifera]
Unigene0024612	1294	7.86166	24.3548	-1.6313	down	2.60698e-11	6.2791e-10	RNA exonuclease [Medicago truncatula] >gi|358344695|ref|XP_003636423.1| RNA exonuclease [Medicago truncatula] >gi|355486672|gb|AES67875.1| RNA exonuclease [Medicago truncatula] >gi|355502358|gb|AES83561.1| RNA exonuclease [Medicago truncatula]
Unigene0009486	1306	12.2405	37.8899	-1.63015	down	0	0	At1g29190/F28N24_12 [Arabidopsis thaliana] >gi|16974401|gb|AAL31126.1| At1g29190/F28N24_12 [Arabidopsis thaliana]
Unigene0016434	885	4.6527	14.3691	-1.62682	down	2.56546e-05	0.000280991	Expressed protein [Arabidopsis thaliana]
Unigene0048781	1118	4.33299	13.3526	-1.62368	down	5.14314e-06	6.50585e-05	soluble diacylglycerol acyltransferase [Ricinus communis] >gi|223541654|gb|EEF43203.1| soluble diacylglycerol acyltransferase [Ricinus communis]
Unigene0009728	1415	6.16234	18.9509	-1.62071	down	9.43154e-10	1.95316e-08	PREDICTED: probable protein phosphatase 2C 6-like [Vitis vinifera]
Unigene0032613	874	8.03685	24.6716	-1.61815	down	4.35e-08	7.38012e-07	PREDICTED: callose synthase 11-like [Glycine max]
Unigene0018398	589	6.57967	20.1821	-1.61699	down	5.12858e-05	0.000522548	beta-catenin-like protein 1 [Arabidopsis thaliana] >gi|126354926|gb|ABO09895.1| At3g02710 [Arabidopsis thaliana] >gi|332640329|gb|AEE73850.1| beta-catenin-like protein 1 [Arabidopsis thaliana]
Unigene0032652	3393	12.9209	39.5973	-1.61569	down	1.2812e-13	4.57937e-12	RecName: Full=Probable alanine--tRNA ligase, chloroplastic; AltName: Full=Alanyl-tRNA synthetase; Short=AlaRS
Unigene0013850	702	76.9427	234.705	-1.60899	down	2.53796e-13	8.45461e-12	chloroplast plastocyanin precursor [Nicotiana benthamiana]
Unigene0047652	1753	2.48708	7.5696	-1.60576	down	2.0384e-05	0.000229006	PREDICTED: cytochrome P450 76C4 [Vitis vinifera]
Unigene0047630	1614	4.05191	12.3323	-1.60576	down	1.69343e-07	2.64619e-06	D3-type cyclin [Populus trichocarpa]
Unigene0046793	1446	3.01511	9.1767	-1.60576	down	2.0384e-05	0.000228942	CC-NBS-LRR protein [Quercus suber]
Unigene0020590	381	9.53599	29.0234	-1.60576	down	0.000102707	0.000976628	PREDICTED: sugar transporter ERD6-like 6 [Vitis vinifera]
Unigene0029442	1544	6.1181	18.6209	-1.60576	down	3.08008e-10	6.71417e-09	PREDICTED: uncharacterized zinc finger CCHC domain-containing protein At4g19190 [Vitis vinifera]
Unigene0048096	1676	11.417	34.6385	-1.60119	down	0	0	transport inhibitor response 1 [Dimocarpus longan]
Unigene0026908	1450	4.34315	13.1551	-1.59881	down	3.34372e-07	5.05775e-06	PREDICTED: glucan endo-1,3-beta-glucosidase 2-like [Glycine max]
Unigene0047309	651	8.55749	25.9037	-1.5979	down	1.64262e-06	2.25e-05	--
Unigene0026041	1006	4.09308	12.366	-1.59512	down	4.06596e-05	0.000422858	PREDICTED: 1,4-Dihydroxy-2-naphthoyl-CoA synthase, peroxisomal [Vitis vinifera]
Unigene0051029	1251	3.29148	9.94417	-1.59512	down	4.06596e-05	0.000422748	C-terminal zinc-finger [Glycine max]
Unigene0018971	1282	5.85697	17.6823	-1.59408	down	2.77324e-08	4.82107e-07	PREDICTED: GATA transcription factor 21-like [Glycine max]
Unigene0028592	676	11.1075	33.5336	-1.59408	down	2.77324e-08	4.82316e-07	PREDICTED: pirin-like protein-like [Vitis vinifera]
Unigene0012634	1294	8.23603	24.7821	-1.58927	down	4.11088e-11	9.74363e-10	extracellular calcium sensing receptor [Castanopsis chinensis]
Unigene0027536	972	12.2104	36.6891	-1.58724	down	3.5647e-12	9.45917e-11	aminotransferase family protein [Populus trichocarpa] >gi|222837455|gb|EEE75834.1| aminotransferase family protein [Populus trichocarpa]
Unigene0046990	1093	38.3376	115.081	-1.58582	down	3.2463e-13	1.06033e-11	osmotin-like protein I [Gossypium hirsutum]
Unigene0019150	1175	5.56577	16.7045	-1.58558	down	2.66202e-07	4.06487e-06	rhodanese/Cell cycle control phosphatase-like protein [Arabidopsis thaliana] >gi|332646447|gb|AEE79968.1| rhodanese/Cell cycle control phosphatase-like protein [Arabidopsis thaliana]
Unigene0021117	1119	19.6975	59.0448	-1.5838	down	0	0	DNA-binding storekeeper protein-like protein [Arabidopsis thaliana] >gi|332004629|gb|AED92012.1| DNA-binding storekeeper protein-like protein [Arabidopsis thaliana]
Unigene0025802	1646	13.3909	40.1404	-1.5838	down	0	0	elongation factor Ts family protein [Arabidopsis thaliana] >gi|15983773|gb|AAL10483.1| AT4g29060/F19B15_90 [Arabidopsis thaliana] >gi|332660180|gb|AEE85580.1| elongation factor Ts family protein [Arabidopsis thaliana]
Unigene0018920	1141	3.39652	10.176	-1.58304	down	8.12236e-05	0.000793377	PREDICTED: pentatricopeptide repeat-containing protein At5g55740, chloroplastic-like [Vitis vinifera]
Unigene0005884	426	9.09724	27.2554	-1.58304	down	8.12236e-05	0.00079357	PREDICTED: zinc finger protein MAGPIE [Vitis vinifera]
Unigene0043882	308	12.5826	37.6975	-1.58304	down	8.12236e-05	0.000793184	alcohol acyl transferase [Citrus sinensis]
Unigene0024091	752	11.9175	35.6589	-1.58118	down	1.85567e-09	3.72758e-08	PREDICTED: sigma factor sigB regulation protein rsbQ-like [Brachypodium distachyon]
Unigene0009121	901	5.64539	16.8753	-1.57977	down	6.45154e-06	7.99231e-05	PREDICTED: formyltetrahydrofolate deformylase-like [Glycine max]
Unigene0032063	2281	9.55689	28.4811	-1.57539	down	0	0	alpha/beta-hydrolase domain-containing protein [Arabidopsis thaliana] >gi|79313171|ref|NP_001030665.1| alpha/beta-hydrolase domain-containing protein [Arabidopsis thaliana] >gi|45237181|gb|AAS55571.1| At3g09690 [Arabidopsis thaliana] >gi|332641277|gb|AEE74798.1| alpha/beta-hydrolase domain-containing protein [Arabidopsis thaliana] >gi|332641278|gb|AEE74799.1| alpha/beta-hydrolase domain-containin…
Unigene0026488	1281	4.34889	12.9484	-1.57405	down	2.5826e-06	3.4164e-05	GTP-binding protein engA [Medicago truncatula] >gi|355479699|gb|AES60902.1| GTP-binding protein engA [Medicago truncatula]
Unigene0048620	1124	6.0338	17.9544	-1.57319	down	2.11672e-07	3.26948e-06	PREDICTED: F-box protein At5g07670 [Vitis vinifera]
Unigene0049288	1854	6.92414	20.577	-1.57133	down	9.98312e-13	2.85257e-11	PREDICTED: ethylene-overproduction protein 1-like [Vitis vinifera]
Unigene0036885	546	17.7446	52.6568	-1.56924	down	6.0176e-10	1.26707e-08	Os11g0703600 [Oryza sativa Japonica Group] >gi|77552699|gb|ABA95496.1| expressed protein [Oryza sativa Japonica Group] >gi|77552700|gb|ABA95497.1| expressed protein [Oryza sativa Japonica Group] >gi|113645761|dbj|BAF28902.1| Os11g0703600 [Oryza sativa Japonica Group]
Unigene0033671	1599	5.30175	15.7328	-1.56924	down	7.1372e-09	1.34429e-07	PREDICTED: aluminum-activated malate transporter 4 [Vitis vinifera]
Unigene0050786	1883	13.1205	38.9053	-1.56815	down	0	0	RecName: Full=Protochlorophyllide reductase, chloroplastic; Short=PCR; AltName: Full=NADPH-protochlorophyllide oxidoreductase; Short=POR; Flags: Precursor >gi|2244614|dbj|BAA21089.1| NADPH-protochlorophyllide oxidoreductase [Cucumis sativus]
Unigene0022777	1090	5.33316	15.7246	-1.55996	down	2.04702e-06	2.75047e-05	PREDICTED: probable serine/threonine-protein kinase dyrk2 [Vitis vinifera]
Unigene0050184	489	9.41118	27.7013	-1.55751	down	2.5424e-05	0.000278693	--
Unigene0050952	1498	36.0572	106.113	-1.55724	down	2.53796e-13	8.46162e-12	expansin 2 [Dimocarpus longan]
Unigene0020733	1809	6.02523	17.7269	-1.55685	down	7.95652e-11	1.83287e-09	PREDICTED: probable sugar phosphate/phosphate translocator At1g12500 isoform 1 [Vitis vinifera] >gi|359474280|ref|XP_003631429.1| PREDICTED: probable sugar phosphate/phosphate translocator At1g12500 isoform 2 [Vitis vinifera]
Unigene0026026	693	19.5729	57.4438	-1.5533	down	5.21582e-13	1.59958e-11	PREDICTED: two pore calcium channel protein 1A [Vitis vinifera]
Unigene0018713	994	5.1172	15.0183	-1.5533	down	1.01226e-05	0.000120496	PREDICTED: aldehyde oxidase 4-like [Vitis vinifera]
Unigene0015590	890	7.62022	22.3643	-1.5533	down	3.30802e-07	5.00752e-06	Os01g0862200 [Oryza sativa Japonica Group] >gi|113534411|dbj|BAF06794.1| Os01g0862200 [Oryza sativa Japonica Group]
Unigene0018815	667	8.35221	24.4534	-1.54981	down	4.04428e-06	5.19434e-05	Os08g0536100 [Oryza sativa Japonica Group] >gi|113624330|dbj|BAF24275.1| Os08g0536100 [Oryza sativa Japonica Group]
Unigene0019234	1817	3.066	8.97657	-1.54981	down	4.04428e-06	5.196e-05	PREDICTED: nucleolar protein 6-like [Vitis vinifera]
Unigene0047897	863	7.01663	20.5014	-1.54687	down	1.62061e-06	2.22211e-05	PREDICTED: probable inactive receptor kinase At5g58300 [Vitis vinifera]
Unigene0037846	1616	9.44275	27.5422	-1.54436	down	1.13243e-14	4.5224e-13	PREDICTED: 1,4-dihydroxy-2-naphthoate polyprenyltransferase, chloroplastic-like [Vitis vinifera]
Unigene0026799	1072	18.7535	54.6707	-1.54361	down	1.21236e-13	4.35659e-12	p-coumarate 3-hydroxylase [Populus tomentosa]
Unigene0030183	252	19.2233	55.9478	-1.54122	down	2.00614e-05	0.000225571	--
Unigene0023959	1797	165.115	480.284	-1.54041	down	1.79856e-12	4.95591e-11	HD domain class transcription factor [Malus x domestica]
Unigene0029207	1442	49.3835	143.592	-1.53987	down	4.68514e-14	1.79776e-12	PREDICTED: isovaleryl-CoA dehydrogenase 1, mitochondrial-like [Vitis vinifera]
Unigene0035056	1781	5.71196	16.6086	-1.53987	down	5.9198e-10	1.24779e-08	GRAS family protein, partial [Dimocarpus longan]
Unigene0047850	1134	4.69904	13.6518	-1.53865	down	7.99444e-06	9.73263e-05	cyclopropane fatty acid synthase [Gossypium hirsutum]
Unigene0028782	830	9.6302	27.9779	-1.53865	down	4.2733e-08	7.25306e-07	PREDICTED: granule-bound starch synthase 2, chloroplastic/amyloplastic-like [Vitis vinifera]
Unigene0025742	2365	3.58456	10.4033	-1.53718	down	1.72953e-08	3.08543e-07	PREDICTED: protein NSP-INTERACTING KINASE 1 [Vitis vinifera]
Unigene0050999	2433	12.5438	36.3598	-1.53537	down	7.57172e-14	2.82446e-12	PREDICTED: uncharacterized aarF domain-containing protein kinase At4g31390, chloroplastic-like [Vitis vinifera]
Unigene0047690	1864	23.1299	67.0357	-1.53517	down	8.19344e-14	3.04225e-12	PREDICTED: serine/threonine-protein kinase AFC2 [Vitis vinifera]
Unigene0025324	1318	52.1918	151.228	-1.53483	down	2.05392e-13	6.97517e-12	CM0216.530.nc [Lotus japonicus]
Unigene0022358	1224	11.8732	34.3302	-1.53176	down	1.77858e-13	6.12816e-12	PREDICTED: BRI1 kinase inhibitor 1 [Vitis vinifera]
Unigene0018960	1177	3.49842	10.0996	-1.52953	down	0.000100582	0.000957559	PREDICTED: glycerol-3-phosphate acyltransferase 6 [Vitis vinifera]
Unigene0002960	816	10.6859	30.8294	-1.52859	down	1.37081e-08	2.48073e-07	TPX2 (targeting protein for Xklp2) family protein [Arabidopsis thaliana] >gi|332004787|gb|AED92170.1| TPX2 (targeting protein for Xklp2) family protein [Arabidopsis thaliana]
Unigene0016096	588	148.294	426.896	-1.52542	down	3.58824e-13	1.1505e-11	catalase [Populus trichocarpa] >gi|222843646|gb|EEE81193.1| catalase [Populus trichocarpa]
Unigene0032612	2236	9.96588	28.6833	-1.52514	down	0	0	PREDICTED: callose synthase 11-like [Glycine max]
Unigene0008630	945	6.40778	18.4299	-1.52415	down	2.52376e-06	3.34407e-05	Lysine-specific demethylase 5D [Medicago truncatula] >gi|355512428|gb|AES94051.1| Lysine-specific demethylase 5D [Medicago truncatula]
Unigene0004679	332	18.239	52.4585	-1.52415	down	2.52376e-06	3.34517e-05	TPR repeat [Medicago truncatula]
Unigene0031722	3348	9.47732	27.1659	-1.51925	down	0	0	At2g29510 [Arabidopsis thaliana]
Unigene0021040	2070	11.2331	32.0519	-1.51265	down	0	0	PREDICTED: serine/threonine-protein kinase STN7, chloroplastic isoform 2 [Vitis vinifera]
Unigene0050406	873	6.65881	18.9999	-1.51265	down	4.97084e-06	6.29384e-05	PREDICTED: probable dolichyl pyrophosphate Man9GlcNAc2 alpha-1,3-glucosyltransferase [Vitis vinifera]
Unigene0047917	3163	1.99101	5.68104	-1.51265	down	1.99087e-06	2.67771e-05	PREDICTED: cryptochrome-2-like [Vitis vinifera]
Unigene0023867	2823	2.91721	8.3238	-1.51265	down	5.24172e-08	8.81482e-07	PREDICTED: RNA polymerase II C-terminal domain phosphatase-like 3-like [Vitis vinifera]
Unigene0048817	547	8.85609	25.2695	-1.51265	down	3.12892e-05	0.000335928	auxin hydrogen symporter [Malus x domestica]
Unigene0017100	995	9.25039	26.3945	-1.51265	down	8.59338e-09	1.59685e-07	leucine-rich repeat transmembrane protein [Populus trichocarpa] >gi|222843413|gb|EEE80960.1| leucine-rich repeat transmembrane protein [Populus trichocarpa]
Unigene0021794	1812	3.47548	9.91674	-1.51265	down	1.99087e-06	2.67682e-05	PREDICTED: pentatricopeptide repeat-containing protein At1g80880, mitochondrial-like [Vitis vinifera]
Unigene0026487	1296	3.73787	10.6654	-1.51265	down	3.12892e-05	0.000335839	chloroplast sensor kinase [Arabidopsis thaliana] >gi|332196584|gb|AEE34705.1| chloroplast sensor kinase [Arabidopsis thaliana]
Unigene0019410	1367	3.18936	9.10034	-1.51265	down	7.89784e-05	0.000772761	nodulin family protein [Arabidopsis lyrata subsp. lyrata] >gi|297326790|gb|EFH57210.1| nodulin family protein [Arabidopsis lyrata subsp. lyrata]
Unigene0031775	514	11.3096	32.2702	-1.51265	down	4.97084e-06	6.29582e-05	--
Unigene0030090	1686	4.02254	11.4777	-1.51265	down	7.99448e-07	1.15283e-05	PREDICTED: serine/threonine-protein kinase HT1-like [Glycine max]
Unigene0024028	1480	9.49218	27.0844	-1.51265	down	1.13243e-12	3.21749e-11	PREDICTED: peptidyl-prolyl cis-trans isomerase CYP40 [Vitis vinifera]
Unigene0008412	722	6.03858	17.2301	-1.51265	down	7.89784e-05	0.000772949	PREDICTED: thioredoxin M-type, chloroplastic [Vitis vinifera]
Unigene0044129	731	26.5077	75.6356	-1.51265	down	0	0	PREDICTED: LOW QUALITY PROTEIN: probable 2-oxoglutarate/Fe(II)-dependent dioxygenase-like [Vitis vinifera]
Unigene0017365	1292	18.9347	53.9202	-1.50979	down	0	0	RecName: Full=Probable caffeoyl-CoA O-methyltransferase At4g26220; AltName: Full=Trans-caffeoyl-CoA 3-O-methyltransferase; Short=CCoAMT; Short=CCoAOMT
Unigene0027231	1203	9.06038	25.7375	-1.50623	down	4.55912e-10	9.73234e-09	PREDICTED: uncharacterized WD repeat-containing protein C2A9.03 [Vitis vinifera]
Unigene0048694	1347	6.65325	18.8814	-1.50483	down	1.6769e-08	2.99952e-07	PREDICTED: F-box/kelch-repeat protein At3g61590-like [Vitis vinifera]
Unigene0024965	1278	6.63341	18.8192	-1.50439	down	4.14246e-08	7.04586e-07	PREDICTED: glucose-6-phosphate 1-dehydrogenase, chloroplastic-like [Vitis vinifera]
Unigene0016958	1219	6.55707	18.5962	-1.50388	down	1.02487e-07	1.65623e-06	PREDICTED: transcription factor bHLH123-like [Vitis vinifera]
Unigene0018095	1042	5.34638	15.1224	-1.50005	down	9.79298e-06	0.00011685	PREDICTED: chlorophyll a-b binding protein, chloroplastic [Vitis vinifera]
Unigene0028053	1727	2.94528	8.32386	-1.49885	down	2.45822e-05	0.000270647	GDH2 [Actinidia chinensis]
Unigene0026526	349	14.5745	41.19	-1.49885	down	2.45822e-05	0.000270498	--
Unigene0026225	1038	4.90029	13.849	-1.49885	down	2.45822e-05	0.000270573	PREDICTED: probable peptide/nitrate transporter At3g53960-like [Glycine max]
Unigene0011095	355	24.5626	69.3067	-1.49653	down	3.27172e-08	5.64126e-07	--
Unigene0029909	915	16.9418	47.7364	-1.49451	down	9.34808e-14	3.43919e-12	PREDICTED: uncharacterized protein LOC100855380 [Vitis vinifera]
Unigene0044449	341	21.3092	59.9917	-1.49329	down	4.97124e-07	7.38062e-06	cysteine-rich protein precursor [Glycine max] >gi|223452302|gb|ACM89479.1| cysteine-rich protein [Glycine max]
Unigene0027830	1691	14.7534	41.5244	-1.49291	down	0	0	PREDICTED: probable polygalacturonase [Vitis vinifera]
Unigene0022710	877	153.559	430.906	-1.48858	down	2.84662e-13	9.42034e-12	PREDICTED: auxin-repressed 12.5 kDa protein isoform 1 [Vitis vinifera] >gi|359483595|ref|XP_003632984.1| PREDICTED: auxin-repressed 12.5 kDa protein isoform 2 [Vitis vinifera]
Unigene0010001	1158	5.01998	14.085	-1.48841	down	7.69762e-06	9.42267e-05	PREDICTED: phosphatidate cytidylyltransferase [Vitis vinifera]
Unigene0008917	406	14.3181	40.1735	-1.48841	down	7.69762e-06	9.42554e-05	--
Unigene0032696	2957	1.96589	5.51587	-1.48841	down	7.69762e-06	9.42841e-05	cc-nbs-lrr resistance protein [Populus trichocarpa] >gi|222834484|gb|EEE72961.1| cc-nbs-lrr resistance protein [Populus trichocarpa]
Unigene0019006	678	31.4378	88.0719	-1.48618	down	9.76996e-15	3.91725e-13	transport inhibitor response 1 [Dimocarpus longan]
Unigene0021824	1361	14.9493	41.843	-1.48491	down	0	0	PREDICTED: pollen-specific protein SF3 [Vitis vinifera]
Unigene0050702	4091	4.97335	13.9204	-1.48491	down	0	0	PREDICTED: probable LRR receptor-like serine/threonine-protein kinase At4g26540-like [Vitis vinifera]
Unigene0019408	839	5.77388	16.1454	-1.48351	down	4.8559e-05	0.000496781	PREDICTED: pentatricopeptide repeat-containing protein At3g62470, mitochondrial-like [Vitis vinifera]
Unigene0027107	1975	2.4528	6.85871	-1.48351	down	4.8559e-05	0.000496907	Far upstream element-binding protein [Medicago truncatula] >gi|355492187|gb|AES73390.1| Far upstream element-binding protein [Medicago truncatula]
Unigene0021025	723	9.71537	27.1477	-1.48249	down	9.72898e-07	1.38603e-05	GTP binding protein [Arabidopsis lyrata subsp. lyrata] >gi|297319353|gb|EFH49775.1| GTP binding protein [Arabidopsis lyrata subsp. lyrata]
Unigene0046661	2181	10.4393	29.1532	-1.48163	down	0	0	COP1-interacting protein 7 [Arabidopsis thaliana] >gi|186514102|ref|NP_001119068.1| COP1-interacting protein 7 [Arabidopsis thaliana] >gi|3327868|dbj|BAA31738.1| COP1-Interacting Protein 7 (CIP7) [Arabidopsis thaliana] >gi|4972068|emb|CAB43875.1| COP1-interacting protein 7 (CIP7) [Arabidopsis thaliana] >gi|7269597|emb|CAB81393.1| COP1-interacting protein 7 (CIP7) [Arabidopsis thaliana] >gi|332659…
Unigene0033359	1207	16.2546	45.3494	-1.48023	down	3.30846e-14	1.28796e-12	esterase/lipase/thioesterase family protein [Arabidopsis lyrata subsp. lyrata] >gi|297325634|gb|EFH56054.1| esterase/lipase/thioesterase family protein [Arabidopsis lyrata subsp. lyrata]
Unigene0021721	1015	8.59085	23.9679	-1.48023	down	5.03196e-08	8.47982e-07	PREDICTED: probable histone-lysine N-methyltransferase ATXR3-like [Vitis vinifera]
Unigene0007035	545	15.9995	44.6375	-1.48023	down	5.03196e-08	8.47627e-07	heavy-metal-associated domain-containing protein [Arabidopsis thaliana] >gi|28372824|gb|AAO39894.1| At1g71050 [Arabidopsis thaliana] >gi|332197035|gb|AEE35156.1| heavy-metal-associated domain-containing protein [Arabidopsis thaliana]
Unigene0033132	1393	4.69475	13.098	-1.48023	down	2.4223e-06	3.22559e-05	PREDICTED: histone-lysine N-methyltransferase SUVR5-like [Vitis vinifera]
Unigene0029579	2311	7.86069	21.891	-1.47761	down	0	0	urease accessory protein ureG [Morus alba]
Unigene0025647	1032	5.86759	16.3404	-1.47761	down	6.04648e-06	7.54167e-05	PREDICTED: cytosolic endo-beta-N-acetylglucosaminidase-like [Vitis vinifera]
Unigene0031690	4003	5.38523	14.9861	-1.47654	down	0	0	Os08g0505200 [Oryza sativa Japonica Group] >gi|113624152|dbj|BAF24097.1| Os08g0505200 [Oryza sativa Japonica Group]
Unigene0016430	1272	10.4731	29.1227	-1.47545	down	1.85578e-11	4.5461e-10	Os03g0756400 [Oryza sativa Japonica Group] >gi|37718801|gb|AAR01672.1| expressed protein (having alternative splicing) [Oryza sativa Japonica Group] >gi|108711160|gb|ABF98955.1| expressed protein [Oryza sativa Japonica Group] >gi|113549788|dbj|BAF13231.1| Os03g0756400 [Oryza sativa Japonica Group]
Unigene0014326	467	11.9292	33.1501	-1.47452	down	1.51382e-05	0.000173814	kelch repeat-containing F-box family protein [Arabidopsis lyrata subsp. lyrata] >gi|297320167|gb|EFH50589.1| kelch repeat-containing F-box family protein [Arabidopsis lyrata subsp. lyrata]
Unigene0046766	2109	4.24937	11.7972	-1.47313	down	3.96556e-08	6.76503e-07	HAT family dimerization domain containing protein [Medicago truncatula] >gi|355522030|gb|AET02484.1| HAT family dimerization domain containing protein [Medicago truncatula]
Unigene0015077	566	48.7852	135.293	-1.47158	down	1.21236e-13	4.3644e-12	ATFP3, partial [Arabidopsis thaliana]
Unigene0018594	1416	3.59216	9.95682	-1.47083	down	3.80336e-05	0.000399582	Mitochondrial transcription termination factor family protein [Arabidopsis thaliana] >gi|332661487|gb|AEE86887.1| Mitochondrial transcription termination factor family protein [Arabidopsis thaliana]
Unigene0018396	1139	5.95434	16.5044	-1.47083	down	1.90372e-06	2.56909e-05	At5g28910 [Arabidopsis thaliana]
Unigene0011884	574	11.8153	32.7499	-1.47083	down	1.90372e-06	2.56995e-05	conserved hypothetical protein [Ricinus communis] >gi|223544031|gb|EEF45557.1| conserved hypothetical protein [Ricinus communis]
Unigene0048649	739	6.88295	19.0783	-1.47083	down	3.80336e-05	0.000399477	PREDICTED: probable peptidyl-tRNA hydrolase 2-like [Vitis vinifera]
Unigene0030585	1991	22.6277	62.6208	-1.46855	down	6.01074e-13	1.81565e-11	PREDICTED: probable nitrite transporter At1g68570-like [Glycine max]
Unigene0022314	1332	3.45501	9.54701	-1.46636	down	9.59572e-05	0.000921166	PREDICTED: snRNA-activating protein complex subunit 3-like [Glycine max]
Unigene0016964	1368	204.147	564.011	-1.46611	down	2.11586e-12	5.78263e-11	At5g25460 [Arabidopsis thaliana]
Unigene0034975	2225	86.6528	239.298	-1.46549	down	7.0255e-13	2.08302e-11	PREDICTED: magnesium-chelatase subunit H-like [Glycine max]
Unigene0050800	841	8.92823	24.6535	-1.46535	down	6.01776e-07	8.84932e-06	PREDICTED: probable FKBP-type peptidyl-prolyl cis-trans isomerase 7, chloroplastic [Vitis vinifera]
Unigene0021290	1659	4.526	12.4977	-1.46535	down	6.01776e-07	8.84609e-06	PREDICTED: long-chain-alcohol oxidase FAO1 [Vitis vinifera]
Unigene0044259	586	12.8134	35.3816	-1.46535	down	6.01776e-07	8.84285e-06	protein EXECUTER 1 [Arabidopsis thaliana] >gi|30689758|ref|NP_849488.1| protein EXECUTER 1 [Arabidopsis thaliana] >gi|56404652|sp|Q93YW0.1|EXEC1_ARATH RecName: Full=Protein EXECUTER 1, chloroplastic; Flags: Precursor >gi|332660857|gb|AEE86257.1| protein EXECUTER 1 [Arabidopsis thaliana] >gi|332660858|gb|AEE86258.1| protein EXECUTER 1 [Arabidopsis thaliana]
Unigene0004884	991	5.86593	16.1796	-1.46374	down	1.18683e-05	0.000139296	At2g04039/At2g04039 [Arabidopsis thaliana]
Unigene0026524	1618	4.34129	11.9601	-1.46203	down	1.49536e-06	2.06023e-05	PREDICTED: uroporphyrinogen decarboxylase, chloroplastic-like [Vitis vinifera]
Unigene0012143	480	14.6338	40.3153	-1.46203	down	1.49536e-06	2.05952e-05	RecName: Full=Formin-like protein 20; Short=AtFH20 >gi|332003816|gb|AED91199.1| actin binding protein [Arabidopsis thaliana]
Unigene0029935	1353	14.3216	39.4342	-1.46125	down	0	0	PREDICTED: l-Ala-D/L-Glu epimerase [Vitis vinifera]
Unigene0016095	385	32.0855	88.3198	-1.46081	down	1.69987e-10	3.79191e-09	catalase 2, partial [Vigna unguiculata]
Unigene0050709	3002	9.03664	24.8637	-1.46019	down	0	0	PREDICTED: protein MEI2-like 4-like [Vitis vinifera]
Unigene0050369	747	20.7519	56.992	-1.45751	down	8.70858e-13	2.52612e-11	PREDICTED: exosome component 10-like [Vitis vinifera]
Unigene0015611	1335	25.945	71.2346	-1.45712	down	0	0	AT5g02160 [Arabidopsis thaliana] >gi|60543355|gb|AAX22275.1| At5g02160 [Arabidopsis thaliana]
Unigene0035002	1024	11.1173	30.5065	-1.45632	down	1.02356e-09	2.11205e-08	calcium ion binding protein [Arabidopsis thaliana] >gi|15912229|gb|AAL08248.1| AT4g08810/T32A17_120 [Arabidopsis thaliana] >gi|27363304|gb|AAO11571.1| At4g08810/T32A17_120 [Arabidopsis thaliana] >gi|332657280|gb|AEE82680.1| calcium ion binding protein [Arabidopsis thaliana]
Unigene0016808	920	41.3344	113.284	-1.45453	down	0	0	germin-like protein 3 [Vitis vinifera]
Unigene0012926	924	14.4175	39.4926	-1.45376	down	4.3167e-11	1.02074e-09	RING-H2 finger protein ATL1N [Medicago truncatula] >gi|355506029|gb|AES87171.1| RING-H2 finger protein ATL1N [Medicago truncatula]
Unigene0010996	898	6.74316	18.4709	-1.45376	down	9.29992e-06	0.000111397	At2g39560/F12L6.22 [Arabidopsis thaliana] >gi|21464575|gb|AAM52242.1| At2g39560/F12L6.22 [Arabidopsis thaliana]
Unigene0014054	988	6.1289	16.7883	-1.45376	down	9.29992e-06	0.000111363	BZIP transcription factor bZIP39 [Medicago truncatula] >gi|355500796|gb|AES81999.1| BZIP transcription factor bZIP39 [Medicago truncatula]
Unigene0027144	544	14.6931	40.146	-1.45011	down	3.71518e-07	5.57346e-06	--
Unigene0013861	2117	3.77566	10.3162	-1.45011	down	3.71518e-07	5.57138e-06	PREDICTED: LOW QUALITY PROTEIN: midasin-like [Vitis vinifera]
Unigene0027047	1948	7.58473	20.7194	-1.44981	down	4.55148e-12	1.18737e-10	MYC2 [Citrus sinensis]
Unigene0014035	642	23.0141	62.8683	-1.44981	down	4.55148e-12	1.18815e-10	tetratricopeptide repeat domain-containing protein [Arabidopsis thaliana] >gi|332658570|gb|AEE83970.1| tetratricopeptide repeat domain-containing protein [Arabidopsis thaliana]
Unigene0013917	1505	11.9095	32.5125	-1.44888	down	3.4417e-14	1.33724e-12	Sterol-4-methyl-oxidase [Medicago truncatula] >gi|355509852|gb|AES90994.1| Sterol-4-methyl-oxidase [Medicago truncatula]
Unigene0032047	985	7.62298	20.7687	-1.44598	down	9.21394e-07	1.31639e-05	kinase interacting KIP1-like protein [Arabidopsis thaliana] >gi|9279697|dbj|BAB01254.1| centromere protein [Arabidopsis thaliana] >gi|332643156|gb|AEE76677.1| kinase interacting KIP1-like protein [Arabidopsis thaliana]
Unigene0026033	1448	7.86192	21.3827	-1.44349	down	1.55918e-09	3.15409e-08	PREDICTED: uncharacterized protein LOC100252509 [Vitis vinifera] >gi|296082075|emb|CBI21080.3| unnamed protein product [Vitis vinifera]
Unigene0027129	1164	12.0691	32.7748	-1.44127	down	2.11796e-11	5.15067e-10	PREDICTED: B3 domain-containing transcription factor VRN1-like [Vitis vinifera]
Unigene0027385	3311	4.24295	11.5221	-1.44127	down	2.11796e-11	5.15379e-10	PREDICTED: methyl-CpG-binding domain-containing protein 9-like [Vitis vinifera]
[truncated: 515 more rows]
