# Supplementary material for: Transcriptomic analysis of Litchi chinensis pericarp during maturation with a focus on chlorophyll degradation and flavonoid biosynthesis
Source: BMC Genomics. 2015 Mar 21;16(1):225. doi: 10.1186/s12864-015-1433-4 (PMC4376514; doi:10.1186/s12864-015-1433-4)
Supplement: Additional file 10: — 156 genes differentially expressed during maturation. 156 genes were found that were significantly differentially-expressed genes between green and yellow, between yellow and red, and between green and red. Annotations and their expression levels for the 156 genes were showed in this table. [file 12864_2015_1433_MOESM10_ESM.xlsx]

## Sheet: Sheet1
GeneID	Green_RPKM	Yellow_RPKM	Red_RPKM	Function description
Unigene0033838	264.441	582.034	62.7289	beta-D-galactosidase [Mangifera indica]
Unigene0021422	34.3715	77.6991	8.6835	peroxidase [Populus alba x Populus tremula var. glandulosa]
Unigene0033839	495.312	1130.57	117.29	PREDICTED: beta-galactosidase-like [Glycine max]
Unigene0034105	39.195	100.874	19.5762	PREDICTED: thioredoxin-like 1-1, chloroplastic [Vitis vinifera]
Unigene0024361	114.168	296.472	43.3636	PREDICTED: basic 7S globulin-like [Vitis vinifera]
Unigene0019613	50.5306	234.238	110.097	transcription factor [Arabidopsis lyrata subsp. lyrata] >gi|297325860|gb|EFH56280.1| transcription factor [Arabidopsis lyrata subsp. lyrata]
Unigene0015125	14.5211	78.4511	30.4868	At5g66985 [Arabidopsis thaliana]
Unigene0015334	9.54298	56.1333	24.2998	alcohol dehydrogenase [Dimocarpus longan]
Unigene0010609	9.64354	68.5458	29.4643	PREDICTED: cysteine-rich receptor-like protein kinase 29-like isoform 2 [Glycine max]
Unigene0024367	3.26433	30.4894	15.0155	expressed protein [Oryza sativa Japonica Group]
Unigene0020586	5.69605	55.016	16.9683	PREDICTED: epidermis-specific secreted glycoprotein EP1-like [Vitis vinifera]
Unigene0044470	64.7838	629.46	312.187	PREDICTED: 14 kDa proline-rich protein DC2.15 isoform 1 [Vitis vinifera]
Unigene0028070	56.1365	733.694	222.816	sulfate/bicarbonate/oxalate exchanger and transporter sat-1 [Populus trichocarpa] >gi|222873225|gb|EEF10356.1| sulfate/bicarbonate/oxalate exchanger and transporter sat-1 [Populus trichocarpa]
Unigene0028351	3.97767	57.1745	21.9561	PREDICTED: cysteine-rich receptor-like protein kinase 29-like [Vitis vinifera]
Unigene0049431	13.1211	205.427	57.8777	OSJNBa0019K04.5 [Oryza sativa Japonica Group] >gi|116309923|emb|CAH66956.1| OSIGBa0147H17.4 [Oryza sativa Indica Group]
Unigene0028278	2.15975	35.4788	14.7599	stearoyl-ACP desaturase [Ricinus communis] >gi|195963829|gb|ACG59947.1| stearoyl-acyl-carrier protein desaturase [Ricinus communis] >gi|195963831|gb|ACG59948.1| stearoyl-acyl-carrier protein desaturase [Ricinus communis] >gi|223534540|gb|EEF36239.1| stearoyl-ACP desaturase [Ricinus communis]
Unigene0014603	4.41924	77.3013	21.0808	PREDICTED: probable WRKY transcription factor 45 [Vitis vinifera] >gi|388324555|gb|AFK27601.1| WRKY45 [Vitis amurensis]
Unigene0005858	2.79644	49.6749	15.7509	PREDICTED: nitrate transporter 1.5-like [Vitis vinifera]
Unigene0049931	0.999812	32.5062	11.826	PREDICTED: probable NADH dehydrogenase-like [Vitis vinifera]
Unigene0004248	0.840268	39.3011	7.60754	cytochrome P450 [Populus trichocarpa] >gi|222836229|gb|EEE74650.1| cytochrome P450 [Populus trichocarpa]
Unigene0026269	2.95825	141.401	51.4494	Homeodomain-like [Medicago truncatula]
Unigene0047881	0.633571	34.6928	11.6574	acyl CoA ligase [Linum usitatissimum]
Unigene0028277	0.349934	29.9399	14.1036	PREDICTED: acyl-[acyl-carrier-protein] desaturase 6, chloroplastic [Vitis vinifera]
Unigene0018721	0.14736	37.6558	3.35691	sesquiterpene synthase [Toona sinensis]
Unigene0048938	101.979	5.3262	204.536	PREDICTED: pathogenesis-related protein PR-1 [Vitis vinifera]
Unigene0013039	39.9132	12.3161	248.234	AP2/ERF domain-containing transcription factor [Populus trichocarpa] >gi|148372128|gb|ABQ62995.1| RAP2-like protein [Populus trichocarpa] >gi|222833491|gb|EEE71968.1| AP2/ERF domain-containing transcription factor [Populus trichocarpa]
Unigene0028909	25.0582	3.99588	75.3083	homogentisate geranylgeranyl transferase [Hevea brasiliensis]
Unigene0049769	20.641	3.22009	57.9645	terpene synthase 1 [Citrus sinensis]
Unigene0024174	7.95807	2.16153	32.8707	PREDICTED: pentatricopeptide repeat-containing protein At1g19720-like [Vitis vinifera]
Unigene0028908	24.1533	5.18337	70.8204	homogentisate geranylgeranyl transferase [Coriandrum sativum]
Unigene0029567	28.5937	0.577331	7.31631	PREDICTED: polygalacturonase At1g48100-like [Vitis vinifera]
Unigene0012167	24.7641	8.07155	100.074	glutaredoxin family protein [Ammopiptanthus mongolicus]
Unigene0047000	11.5536	2.86524	28.7547	PREDICTED: UDP-glycosyltransferase 87A2-like [Vitis vinifera]
Unigene0011336	117.391	57.0389	520.3	HSP18.1A [Citrullus lanatus]
Unigene0018770	54.2377	22.1244	193.253	At2g42760 [Arabidopsis thaliana]
Unigene0034666	29.9035	8.70979	68.0095	sesquiterpene synthase [Toona sinensis]
Unigene0021630	36.5777	0.851576	6.10441	PREDICTED: protein IQ-DOMAIN 1 [Vitis vinifera]
Unigene0029013	20.7549	0.776288	5.36597	NAC domain protein, IPR003441 [Populus trichocarpa] >gi|222860124|gb|EEE97671.1| NAC domain protein, IPR003441 [Populus trichocarpa] >gi|312618420|gb|ADR00330.1| wood-associated NAC domain transcription factor 1A [Populus trichocarpa]
Unigene0019354	12.4713	4.95792	32.7809	lipase-3 domain-containing protein [Arabidopsis thaliana] >gi|332193089|gb|AEE31210.1| lipase-3 domain-containing protein [Arabidopsis thaliana]
Unigene0047945	37.5286	12.7164	77.3197	PREDICTED: nitrate transporter 1.2-like [Glycine max]
Unigene0022636	207.253	14.0416	79.2807	phenylcoumaran benzylic ether reductase [Eucalyptus pyrocarpa]
Unigene0024494	34.4439	13.3023	73.403	PREDICTED: probable isoaspartyl peptidase/L-asparaginase 2 [Vitis vinifera]
Unigene0046959	54.4765	25.6622	136.78	PREDICTED: 17.9 kDa class II heat shock protein isoform 1 [Vitis vinifera] >gi|225429612|ref|XP_002280657.1| PREDICTED: 17.9 kDa class II heat shock protein isoform 2 [Vitis vinifera]
Unigene0021385	50.1186	1.13441	5.92466	NAC domain protein, IPR003441 [Populus trichocarpa] >gi|222861670|gb|EEE99212.1| NAC domain protein, IPR003441 [Populus trichocarpa]
Unigene0019426	61.3481	1.45197	7.58313	cellulose synthase [Shorea parvifolia subsp. parvifolia]
Unigene0030195	13.9101	1.28663	6.47808	PREDICTED: 65-kDa microtubule-associated protein 8-like isoform 1 [Vitis vinifera]
Unigene0022916	71.0455	1.64147	8.03703	RecName: Full=Probable beta-1,4-xylosyltransferase IRX10; AltName: Full=Glucuronoxylan glucuronosyltransferase 1; Short=AtGUT1; AltName: Full=Glucuronoxylan glucuronosyltransferase 2; AltName: Full=Protein IRREGULAR XYLEM 10; AltName: Full=Xylan xylosyltransferase IRX10 >gi|9802541|gb|AAF99743.1|AC004557_22 F17L21.23 [Arabidopsis thaliana] >gi|63003872|gb|AAY25465.1| At1g27440 [Arabidopsis thalia…
Unigene0027899	16.8788	1.73469	8.26033	Remorin family protein [Arabidopsis thaliana] >gi|332661326|gb|AEE86726.1| Remorin family protein [Arabidopsis thaliana]
Unigene0027381	58.6828	28.4627	133.786	alcohol acyl transferase [Citrus sinensis]
Unigene0017273	53.3224	5.90575	25.8543	--
Unigene0014768	67.7509	4.83057	20.6704	peptidoglycan-binding LysM domain-containing protein [Arabidopsis lyrata subsp. lyrata] >gi|297323725|gb|EFH54146.1| peptidoglycan-binding LysM domain-containing protein [Arabidopsis lyrata subsp. lyrata]
Unigene0023072	151.818	4.52788	18.6051	chitinase-like protein [Gossypium hirsutum]
Unigene0009296	21.4866	2.62624	10.5895	PREDICTED: heat stress transcription factor A-6b [Vitis vinifera]
Unigene0022333	130.27	3.93781	15.3849	laccase 3 [Populus trichocarpa] >gi|222865273|gb|EEF02404.1| laccase 3 [Populus trichocarpa]
Unigene0021599	20.4404	2.48471	9.54177	cytochrome P450 [Populus trichocarpa] >gi|222871362|gb|EEF08493.1| cytochrome P450 [Populus trichocarpa]
Unigene0021234	71.4472	2.2672	8.09702	cellulose synthase [Betula luminifera]
Unigene0025055	43.5706	2.47571	8.62961	trichome birefringence-like 28 protein [Arabidopsis thaliana] >gi|330254695|gb|AEC09789.1| trichome birefringence-like 28 protein [Arabidopsis thaliana]
Unigene0010993	225.794	14.352	44.9619	DUF579 protein [Populus trichocarpa] >gi|313104479|gb|ADR31618.1| DUF579 protein [Populus trichocarpa] >gi|313104497|gb|ADR31627.1| DUF579 protein [Populus trichocarpa]
Unigene0029909	47.7364	5.51462	16.9418	PREDICTED: uncharacterized protein LOC100855380 [Vitis vinifera]
Unigene0018096	208.424	6.20801	16.9264	PREDICTED: blue copper protein-like [Vitis vinifera]
Unigene0015508	229.538	13.5083	35.5141	PREDICTED: germin-like protein 2 [Vitis vinifera] >gi|111379986|gb|ABH09468.1| germin-like protein 2 [Vitis vinifera]
Unigene0015341	56.7139	5.61309	14.7484	PREDICTED: probable peptide/nitrate transporter At2g40460 [Vitis vinifera]
Unigene0034909	84.4702	9.84022	25.2537	PREDICTED: glucomannan 4-beta-mannosyltransferase 9 [Vitis vinifera]
Unigene0027125	44.1983	5.708	13.8826	Pheromone receptor-like protein [Medicago truncatula] >gi|355480251|gb|AES61454.1| Pheromone receptor-like protein [Medicago truncatula]
Unigene0049556	248.5	11.8422	27.006	expressed protein [Arabidopsis lyrata subsp. lyrata] >gi|297333043|gb|EFH63461.1| expressed protein [Arabidopsis lyrata subsp. lyrata]
Unigene0033734	21.1894	4.49721	9.42663	PREDICTED: probable receptor protein kinase TMK1-like [Vitis vinifera]
Unigene0033631	36.0501	7.36736	15.2862	LRR receptor-like protein kinase m4 [Malus x domestica]
Unigene0048552	35.2364	5.22888	10.793	PREDICTED: receptor-like protein kinase HSL1-like [Vitis vinifera]
Unigene0020822	113.298	24.2988	49.237	lipoxygenase LOX1 [Populus deltoides]
Unigene0015449	443.155	102.494	206.249	VTC2-like protein [Malus x domestica]
Unigene0028094	71.7983	28.4165	10.6985	--
Unigene0019273	324.551	146.775	43.6696	Arabidopsis thaliana aquaporin TIP4-1
Unigene0019274	251.818	98.8247	29.3931	aquaporin, MIP family, TIP subfamily
Unigene0030206	1296.74	526.75	10.7845	mannose/glucose-specific lectin [Litchi chinensis]
Unigene0031894	111.652	21.6919	2.9903	PREDICTED: basic blue protein isoform 1
Unigene0014520	137.009	42.9731	20.2289	PREDICTED: heme-binding protein 2-like [Glycine max]
Unigene0014781	63.0031	12.5945	4.12718	Arabidopsis thaliana laccase (lac1)
Unigene0027673	75.9952	24.7697	9.70818	PREDICTED: primary amine oxidase [Vitis vinifera]
Unigene0035105	50.3591	20.9123	9.41534	PREDICTED: transcription factor TCP15-like [Vitis vinifera]
Unigene0045036	50.88	18.5738	3.56634	RecName: Full=Defensin-like protein
Unigene0049997	48.4034	16.5084	6.55814	LRR receptor-like serine/threonine-protein kinase At1g06840; Flags: Precursor
Unigene0017525	94.5602	26.5862	10.7964	Senescence-associated protein DIN1 [Medicago truncatula]
Unigene0016091	79.9827	19.552	6.6741	UPA22 [Capsicum annuum]
Unigene0044292	2155.44	442.031	35.9571	vegetative storage protein [Litchi chinensis]
Unigene0034650	957.576	228.926	32.1007	vegetative storage protein [Litchi chinensis]
Unigene0048392	3313.3	813.251	135.858	vegetative storage protein [Litchi chinensis]
Unigene0022812	6747.66	2413.48	251.342	vegetative storage protein [Litchi chinensis]
Unigene0049333	3.20623	19.5072	44.6348	--
Unigene0009974	2.5086	36.0583	105.502	--
Unigene0006644	5.81122	28.4114	153.475	--
Unigene0014858	188.109	512.175	2927.51	--
Unigene0048857	12.8684	34.4221	78.5349	--
Unigene0023281	50.0208	155.211	388.01	--
Unigene0014859	59.0381	161.96	928.624	--
Unigene0047866	209.744	475.696	2449.64	--
Unigene0015413	53.8325	248.415	599.684	--
Unigene0037850	8.95165	21.0245	45.2133	--
Unigene0049561	7.20051	21.4156	45.2884	--
Unigene0025314	14.7439	34.8406	91.1187	--
Unigene0022920	10.5724	33.0555	108.413	--
Unigene0025291	22.4557	118.046	278.373	--
Unigene0012111	6.95467	46.9414	145.735	--
Unigene0018909	2.88154	11.7107	23.5113	--
Unigene0018507	15.5861	56.4604	188.788	--
Unigene0008528	10.3993	35.59	103.264	--
Unigene0010756	87.4554	255.337	639.627	--
Unigene0022863	9.56936	33.9626	81.5144	--
Unigene0029062	32.4229	78.6471	207.078	--
Unigene0023301	89.4738	221.915	730.779	--
Unigene0015066	290.72	596.966	1295.82	--
Unigene0011908	3.33644	24.4681	67.6529	--
Unigene0047290	33.4828	156.704	412.215	--
Unigene0021409	0.001	52.5058	190.913	anthocyanin glutathione S-transferase [Litchi chinensis]
Unigene0025112	60.4135	130.926	541.607	chalcone synthase
Unigene0017293	0.899506	12.3137	27.0586	Myb transcription factor [Citrus sinensis]
Unigene0040379	1.62936	16.1091	46.1587	anthocyanin UDP-glucose flavonoid glucosyl-transferase [Litchi chinensis]
Unigene0005792	0.664539	23.5009	62.3003	anthocyanin UDP-glucose flavonoid glucosyl-transferase [Litchi chinensis]
Unigene0045314	48.1527	127.52	300.225	calmodulin-like protein [Elaeis guineensis]
Unigene0026534	2.11259	62.1438	141.071	cytochrome P450 E-class, group I
Unigene0019559	10.6609	24.9526	60.7146	Arabidopsis thaliana xyloglucan glycosyltransferase 4
Unigene0028756	8.57678	35.2932	97.5566	Arabidopsis thaliana proline transporter 1
Unigene0014931	20.5763	74.2852	221.641	Arabidopsis thaliana putative calcium-binding protein CML27
Unigene0013981	1.07847	6.35655	17.3235	Cation/H(+) antiporter 20-like [Vitis vinifera]
Unigene0016490	152.629	416.41	838.619	putative remorin protein
Unigene0049942	28.7045	73.1419	170.055	Amino acid permease 2 [Vitis vinifera]
Unigene0047192	8.18478	53.7686	117.583	GH3 [Dimocarpus longan]
Unigene0029707	21.8486	47.1712	200.606	Arabidopsis thaliana E3 ubiquitin-protein ligase PUB23
Unigene0027578	100.663	201.389	404.568	E3 ubiquitin-protein ligase RING1-like [Vitis vinifera]
Unigene0047016	26.9109	67.9656	140.966	Mitogen-activated protein kinase homolog NTF6 [Vitis vinifera]
Unigene0023077	33.5892	71.342	201.167	Serine/threonine-protein kinase MAP kinase kinase kinase
Unigene0047066	11.1696	32.5904	83.9375	Arabidopsis thaliana putative serine/threonine-protein kinase WNK11
Unigene0013796	24.3413	167.105	467.291	defensin [Helianthus annuus]
Unigene0018508	12.5373	31.8228	89.2512	R2R3 Myb14 transcription factor [Vitis vinifera]
Unigene0017476	30.1258	66.0384	215.819	protein TIFY 5A [Vitis vinifera]
Unigene0014872	12.4113	44.2212	111.127	Nicotiana benthamiana CMPG1a gene
Unigene0025446	72.163	207.319	436.543	PREDICTED: zinc finger A20 and AN1 domain-containing stress-associated protein 3-like isoform 1 [Glycine max]
Unigene0018325	44.6246	128.388	544.183	protein NDR1-like [Glycine max]
Unigene0003684	13.2232	70.2387	170.89	stress metallothionein-like protein 2a[Nelumbo nucifera]
Unigene0021186	5.84794	30.3238	99.6804	mangrove allene oxide cyclase
Unigene0014600	18.0062	41.0823	99.2985	alternative oxidase 3
Unigene0024887	99.1364	237.358	580.471	stress matrix metalloprotease 1[Nicotiana benthamiana]
Unigene0013762	9.77342	33.448	137.01	transcription factor NAC domain protein
Unigene0024094	2.69969	19.0945	55.3497	transcription factor NAC domain protein
Unigene0043732	24.9193	78.1755	205.37	transcription factor NAC domain protein
Unigene0013761	10.9743	42.9233	124.083	transcription factor NAC domain protein
Unigene0043733	8.59602	33.341	89.4746	transcription factor NAC domain protein
Unigene0043812	7.69336	25.1592	59.3178	transcription factor NAC domain protein
Unigene0050539	17.4052	37.6481	245.185	transcription factor CBF1 [Manihot esculenta]
Unigene0029455	24.603	84.1999	196.75	transcription factor GRAS family transcription factor
Unigene0050602	29.6432	92.9003	246.592	transcription factor GRAS family transcription factor
Unigene0022823	22.6969	76.1231	171.817	transcription factor MYB1R1 isoform 2 [Vitis vinifera]
Unigene0017049	5.10828	20.2246	71.6111	WD40-repeat-containing domain
Unigene0017618	24.6877	66.5397	157.118	Arabidopsis thaliana transcription factor bHLH35
Unigene0003073	0.001	15.7247	59.7148	AP2/ERF domain class transcription factor [Malus x domestica]
Unigene0029635	29.803	59.9862	124.108	AP2/ERF domain-containing transcription factor [Populus trichocarpa]
Unigene0016046	5.39235	40.1898	230.875	PREDICTED: ethylene-responsive transcription factor ERF025-like [Vitis vinifera]
