# Supplementary material for: Transcriptomic analysis of Litchi chinensis pericarp during maturation with a focus on chlorophyll degradation and flavonoid biosynthesis
Source: BMC Genomics. 2015 Mar 21;16(1):225. doi: 10.1186/s12864-015-1433-4 (PMC4376514; doi:10.1186/s12864-015-1433-4)
Supplement: Additional file 11: — The real-time PCR value and RPKM value for the selected fifteen genes. [file 12864_2015_1433_MOESM11_ESM.xlsx]

## Sheet: Sheet1
	Real-time PCR							RNA-seq
	Green	SD	Yellow	SD	Red	SD		Green-RPKM	Yellow-RPKM	Red-RPKM
Unigene0030141(F3H)	1.10167	0.0807761	0.5802	0.0473671	1.36833	0.140919		9.25121	2.48321	9.53599
Unigene0004996(F3'H)	1.015	0.0379868	0.6736	0.0471561	2.15067	0.115693		113.376	96.6547	257.799
Unigene0021395(CHI)	1.02933	0.0479108	0.678067	0.0453491	1.65067	0.0673036		74.9383	59.1313	132.021
Unigene0040379(UFGT)	1.06916	0.0809998	25.7572	0.908447	184.928	4.85993		1.62936	16.1091	46.1587
Unigene0034194(PAL)	1.023	0.0651562	0.585	0.0835244	1.119	0.076742		25.8333	7.58153	12.3972
Unigene0048046(LAR)	1.03567	0.0545324	1.097	0.0909084	0.4285	0.0235602		212.029	265.815	157.391
Unigene0017070(ANR)	1.063	0.0592312	0.4945	0.0368137	1.066	0.0226789		89.7817	56.3966	216.325
Unigene0034202(PAL)	1.06667	0.0895178	0.508633	0.0753027	0.699733	0.0242502		66.7033	17.7553	27.5981
Unigene0018461(CHI)	1.01133	0.0574756	0.620567	0.0326347	2.091	0.896709		68.6603	81.4183	305.934
Unigene0034195(PAL)	1.06767	0.0969971	0.4091	0.0211859	0.586733	0.100642		158.621	39.8055	61.5874
Unigene0004803(ANS)	0.766	0.323561	0.2782	0.122572	1.134	0.0753945		111.474	114.215	481.866
Unigene0025384 (CLH)	1.0078	0.089	0.6812	0.159	0.914	0.315		8.39	5.89	7.63
Unigene0040467 (CLH)	1.0089	0.094	0.6701	0.164	0.1969	0.068		5.11	4.53	3.98
Unigene0024586 (PPH)	1.0035	0.06	2.135	0.064	3.0347	0.218		4.89	8.39	11.74
Unigene0048135 (SGR)	1.0086	0.093	1.8483	0.53	6.076	0.456		10.29	23.93	38.14
